# Supplementary material for: Genetic Diversity, Heteroplasmy, and Recombination in Mitochondrial Genomes of Daphnia pulex, Daphnia pulicaria, and Daphnia obtusa
Source: Mol Biol Evol. 2022 Mar 24;39(4):msac059. doi: 10.1093/molbev/msac059 (PMC9004417; doi:10.1093/molbev/msac059)
Supplement: msac059_Supplementary_Data [file msac059_supplementary_data.zip]

Archive with 2 entries (2 files):
- Supplementary File.xlsx
- Supplementary tables and figures2.docx
