# Supplementary material for: Genetic Diversity, Heteroplasmy, and Recombination in Mitochondrial Genomes of Daphnia pulex, Daphnia pulicaria, and Daphnia obtusa
Source: Mol Biol Evol. 2022 Mar 24;39(4):msac059. doi: 10.1093/molbev/msac059 (PMC9004417; doi:10.1093/molbev/msac059)
Supplement: msac059_Supplementary_Data [file msac059_supplementary_data.zip › Supplementary File.xlsx]

## Sheet: chi-sqaure for MAF
Null hypothesis: read numbers for the major and minor alleles are independent
Red colored p-values indicate those are significant after Bonferroni correction
	heteroplasmic sites	χ2	df	p-value
SZH-071	24	0.0754294	4	0
SZH-013	24	35.1583	4	0
JWP-022	20	25.011	4	0
BUS-061	6	1.30926	4	0
SZH-024	20	0.305584	4	0
EBG-133	23	0.01826	4	0
SZH-016	20	1.18377	4	0
SZH-036	28	0.0360544	4	0
EBG-111	16	7.86189	4	0
NFL-031	5	2.8352	4	0
SZH-011	21	46.7788	4	0
JWP-012	21	0.0224018	4	0
SZH-028	20	1.66247	4	0
KR4.asex	11	0.0131272	4	0
SZH-043	19	0.00874292	4	0
TRO3.asex	52	0.0223018	4	0
SZH-003	42	37.476	4	0
SZH-014	37	0.130664	4	0
JWP-020	32	0.0851716	4	0
SZH-045	25	0.0334495	4	0
SZH-047	25	4.84104	4	0
SZH-035	25	0.400615	4	0
SZH-010	24	0.621175	4	0
SZH-012	22	123.77	4	0
SZH-044	22	1.96284	4	0
SZH-008	21	0.183384	4	0
JWP-021	21	0.103477	4	0
SZH-040	20	0.183391	4	0
SZH-057	20	42.1519	4	0
JWP-017	20	0.0236299	4	0
SZH-048	20	0.00807496	4	0
SZH-041	19	125.198	4	0
SZH-001	18	39.4251	4	0
BUS-075	5	0.280647	4	0
PA2013-072	5	0.341204	4	0
NFL-059	5	122.088	4	0
EBG-085	12	7.69315	4	1e-09
EBG-071	18	69.4196	4	1e-09
SH-078	5	3.05816	4	2e-09
CLO-044	17	0.0869046	4	8e-09
POV-076	5	0.461443	4	1.6e-08
JWP-023	20	0.598352	4	3e-08
SZH-032	23	0.165932	4	3.7e-08
TEX-058	5	0.441251	4	5.7e-08
EBG-095	6	0.00835454	4	9.9e-08
LPB-050	5	0.22165	4	1.44e-07
LYT-1.asex	6	0.18877	5	1.65e-07
BUS-010	5	4.28994	5	4.31e-07
SZH-049	22	1.26117	5	6.13e-07
SZH-026	20	20.0168	5	9.33e-07
CLO-088	8	6.62477	5	1.248e-06
SZH-067	24	20.9332	5	3.628e-06
TF-063	9	13.2937	5	4.613e-06
SZH-060	20	1.72841	5	6.325e-06
JWP-024	21	0.0248614	5	1.8558e-05
SH-073	11	9.82246	5	1.9794e-05
BUS-013	9	4.9903	5	2.1129e-05
BUS-108	6	40.8953	5	2.533e-05
LPB-037	17	58.5614	5	3.3373e-05
SZH-004	19	0.193438	5	4.0209e-05
BRA-020	5	0.887994	5	5.0053e-05
TEX-041	75	6.86158	5	5.1911e-05
Me5.asex	7	0.0207226	5	7.6555e-05
NFL-090	8	0.912635	5	7.7239e-05
PYR-061	17	0.000422829	5	0.000116149
PYR-064	19	0.222516	5	0.000229748
PYR-070	9	28.8043	5	0.000305479
PYR-045	7	0.485534	5	0.000528258
CLO-027	6	0.0394113	5	0.000833954
BUS-081	6	9.50323	5	0.00124068
PYR-060	9	0.152651	5	0.00146851
OA-020	7	39.7905	5	0.00157527
CLO-043	11	0.106172	5	0.00173275
PYR-052	19	6.07497	5	0.00204911
OA-094	13	0.303983	5	0.00210531
EBG-105	26	0.0140803	6	0.00236558
EBG-106	25	0.027147	6	0.00303574
TF-125	15	0.0487097	6	0.00340818
EBG-107	38	28.4719	6	0.00407062
PYR-062	24	4.7151	6	0.00502763
EBG-052	43	0.171476	6	0.00581631
TF-097	7	0.17386	6	0.00669212
LPB-002.asex	12	21.3678	6	0.0109142
CLO-030	10	0.339622	6	0.0194763
PA2018-086	6	0.0310109	6	0.0207766
BUS-009	8	17.8222	6	0.0231885
PYR-082	15	0.0168099	6	0.0332568
EBG-098	24	0.352298	6	0.0342063
PYR-085	12	0.404433	6	0.0468795
CLO-114	24	23.973	6	0.0525228
EBG-135	54	0.182917	6	0.0564637
TF-103	18	0.0134761	6	0.0604043
CHQ-078	6	0.104415	6	0.0804249
STM.asex	14	0.0469007	6	0.0822607
NFL-056	6	1.87973	7	0.0905985
BUS-067	5	0.0915931	7	0.0967705
PA2013-026	5	2.53061	7	0.103488
TF-101	46	0.0970694	7	0.106018
PYR-068	57	0.213027	7	0.115467
SZH-052	19	0.0734266	7	0.128611
EBG-093	32	0.184861	7	0.146457
LPB-093	8	0.470429	7	0.16692
OA-032	27	40.0191	7	0.18112
CLO-012	14	3.52734	7	0.192733
EBG-059	28	0.196773	7	0.194787
PYR-057	9	1.7181	7	0.22721
PYR-040	6	10.4019	7	0.23114
LPB-121	6	8.4709	7	0.250075
CLO-049	9	16.2191	7	0.261596
CLO-173	8	0.0646329	7	0.292905
CLO-009	14	0.307893	7	0.294438
CLO-014	6	0.0880709	7	0.298992
TF-037	5	0.411069	7	0.304001
PA2013-006	6	0.0985752	7	0.417065
TF-034	6	0.11033	7	0.50847
PYR-116	16	0.631866	7	0.515412
SZH-059	24	30.4884	7	0.533325
CLO-176	26	0.541902	7	0.541838
BUS-088	5	0.197346	7	0.54814
LPB-014.asex	7	0.0506879	7	0.580838
EBG-092	26	0.545765	7	0.585457
NFL-068	5	0.106887	7	0.585772
PYR-035	34	0.532585	8	0.607557
SZH-015	15	4.60276	8	0.621591
JWP-030	19	10.0491	8	0.621838
RAP-024	14	0.296141	8	0.630548
PYR-033	38	39.1483	8	0.644224
CLO-116	11	0.0826811	8	0.70627
EBG-083	38	0.254524	8	0.722099
PYR-053	15	0.276056	8	0.742386
PA2013-056	5	35.5606	8	0.742594
PYR-106	18	0.206587	8	0.747779
LPB-071	5	0.908121	8	0.797524
MDN.asex	9	29.0923	8	0.799066
CLO-165	11	0.877163	8	0.820714
Me8.asex	8	2.3856	8	0.832321
PYR-072	31	1.06012	8	0.84139
NFL-077	5	0.15728	8	0.859802
PA2015-089	5	0.690631	8	0.880764
EBG-120	6	10.571	8	0.885301
LPA-64	15	0.365203	8	0.897497
RAP-127	12	25.1458	8	0.913697
CLO-166	8	0.54739	9	0.924774
TF-104	6	0.158989	9	0.938877
JWP-029	19	0.181119	9	0.941149
TF-076	14	1.07869	9	0.94396
KAP-073	5	0.0851487	9	0.960682
JWP-038	18	2.27404	9	0.961287
BRA-005	5	0.0993253	9	0.963247
LPA-63	8	2.02141	9	0.966196
CLO-051	9	19.7565	9	0.966852
TF-114	6	0.0677353	9	0.9693
PA2017-004	6	0.230916	9	0.971085
JWP-028	21	0.161697	9	0.971581
TF-042	8	0.095238	9	0.973786
CLO-103	21	39.6163	10	0.97483
POV-043	46	0.10271	10	0.976598
CLO-018	5	1.73227	10	0.977144
SH-055	5	5.93476	10	0.978962
PA2013-096	5	1.11775	10	0.982427
HUQHES2.asex	27	0.201526	10	0.982869
TF-043	13	28.1111	10	0.985061
RAP-059	10	0.0429631	10	0.986356
EBG-072	49	2.69342	10	0.986726
POV-012	5	90.803	10	0.987001
EBG-082	11	1.11409	10	0.987747
PA2013-085	5	1.31318	10	0.989451
PYR-034	47	0.127233	10	0.989739
RAP-097	12	0.302574	10	0.99033
TF-111	21	0.86534	10	0.990333
EBG-110	5	7.20177	10	0.991029
RAP-074	10	64.6079	11	0.991125
CLO-098	23	3.02955	11	0.991306
TEX-071	6	0.126574	11	0.992643
PA2013-020	5	24.4636	11	0.994294
CLO-063	14	5.33804	11	0.995938
TF-109	30	0.538179	11	0.995996
PA2015-018	5	1.82448	11	0.996044
CLO-038	5	0.059459	11	0.996045
TF-091	18	19.8895	11	0.996422
PA2015-030	5	0.166312	11	0.996743
CLO-163	20	1.25443	11	0.997128
KAP-059	6	0.970886	11	0.997568
RAP-033	19	0.337277	11	0.997819
TF-100	9	0.252416	12	0.997839
POV-073	5	30.8106	12	0.997957
CLO-167	11	2.01782	12	0.998011
EB-008	5	0.880224	12	0.998707
TF-086	9	0.731695	12	0.998765
EBG-108	8	3.90672	12	0.998806
TF-049	7	0.255613	12	0.998815
Me4.asex	6	0.361761	12	0.998852
CLO-035	15	10.7644	13	0.998866
EBG-048	9	6.05952	13	0.998912
TF-041	12	20.5527	13	0.999024
CLO-185	19	17.1456	13	0.999062
EB-015	5	3.42097	13	0.999083
BUS-077	5	1.77524	13	0.999119
OA-080	6	15.2098	13	0.999183
CLO-087	7	0.595915	13	0.999201
TF-112	6	25.1351	14	0.99923
TF-093	10	32.4921	14	0.999234
LPB-026	8	0.197418	14	0.999261
CLO-164	8	11.8096	14	0.999278
LPB-075	7	0.206326	14	0.999281
CLO-158	5	7.83993	14	0.999306
TF-096	13	1.47279	14	0.999378
CLO-097	11	0.194799	14	0.999409
CLO-020	23	10.2674	14	0.999456
PYR-073	6	3.10861	14	0.999541
CLO-025	8	0.114378	15	0.999548
CLO-031	9	96.8706	15	0.99955
TF-080	8	2.55935	15	0.999711
TF-110	11	0.226965	15	0.999714
LPB-092	11	0.0763415	15	0.999718
CLO-175	19	0.110396	15	0.999784
LPB-048	6	1.00897	15	0.999812
POV-111	9	0.417481	15	0.999831
CLO-157	5	14.1337	15	0.999839
CLO-184	12	0.148472	15	0.999842
TF-066	16	0.357813	15	0.999852
POV-053	5	48.9726	16	0.999862
PYR-081	33	0.240715	16	0.999868
TF-009	7	70.5942	16	0.999881
CLO-075	14	0.719919	16	0.999885
CLO-052	8	0.0914627	16	0.999891
EBG-018	7	0.420785	16	0.999897
KAP-037	7	45.5034	16	0.999901
TF-089	11	0.194218	16	0.999912
EB-117	5	139.325	17	0.999931
PYR-099	5	0.169545	17	0.999938
EBG-100	5	1.75025	17	0.999938
TF-094	10	79.1241	17	0.999955
CLO-162	12	26.8434	17	0.999957
BRA-015	5	0.35492	17	0.999959
EBG-130	9	8.23389	17	0.99996
CLO-033	21	12.8256	17	0.999963
TF-054	8	0.590464	17	0.999969
EB-019	8	5.39321	17	0.999976
TF-020	8	4.85941	18	0.999976
RAP-058	27	5.50784	18	0.999977
TF-074	7	46.7583	18	0.999977
SH-050	5	24.8674	18	0.999979
CLO-068	8	40.0588	18	0.999981
OA-042	9	3.94779	18	0.999982
EBG-099	6	0.681731	18	0.999984
TF-006	9	15.5799	18	0.999987
TEX-120	15	0.566977	18	0.999988
TEX-022	9	0.0748172	18	0.99999
PA2018-010	5	307.81	18	0.99999
CLO-037	5	110.2	18	0.999991
CLO-156	5	51.7962	18	0.999992
RAP-018	25	9.70372	18	0.999992
CLO-160	23	115.211	19	0.999993
CLO-001	13	101.877	19	0.999993
TF-072	6	0.872813	19	0.999995
LPB-108	99	63.864	19	0.999995
TF-079	9	1.33858	19	0.999996
PYR-117	6	0.190032	19	0.999997
KR6.asex	8	115.356	19	0.999997
EB-034	8	72.9033	19	0.999997
CLO-007	13	6.29493	19	0.999998
EBG-080	7	93.7573	19	0.999998
KAP-094	8	216.783	19	0.999998
CLO-179	7	58.6458	19	0.999998
TF-068	8	0.930775	19	0.999998
POV-095	12	111.511	19	0.999998
POV-080	8	89.5704	19	0.999998
PYR-050	68	0.339007	19	0.999998
TF-115	9	181.301	19	0.999999
S14.asex	8	0.16833	20	0.999999
EBG-103	18	8.21693	20	0.999999
CLO-107	10	109.819	20	0.999999
LPB-110	8	159.936	20	0.999999
OA-025	96	57.2883	20	0.999999
PA2015-007	7	9.80446	20	0.999999
TF-023	11	1.38517	20	0.999999
LPA-95	49	3.88937	20	0.999999
TF-035	8	9.60187	20	0.999999
PYR-020	7	185.49	20	1
PYR-084	10	110.966	20	1
CHQ-061	16	262.349	21	1
TF-030	8	68.4889	21	1
CLO-053	10	0.523438	21	1
POV-087	10	1.98344	21	1
TF-004	12	127.654	21	1
OA-023	14	9.3495	22	1
EBG-101	9	77.78	22	1
RAP-103	52	6.47128	22	1
PYR-079	7	2.16376	22	1
TF-028	11	3.94951	22	1
EBG-008	7	0.238604	22	1
CLO-159	7	0.700626	22	1
NFL-012	13	101.979	22	1
EBG-129	22	21.784	23	1
EBG-097	27	0.861031	23	1
TF-088	10	34.9575	23	1
PA2013-058	23	44.1615	23	1
TF-121	10	0.333044	23	1
TF-055	10	173.082	23	1
EBG-004	20	95.328	23	1
PYR-065	11	36.7889	23	1
EBG-131	13	91.4997	23	1
LPB-054	17	66.8981	23	1
PA2015-072	13	1.14283	24	1
EBG-084	10	47.3496	24	1
TF-075	21	4.74251	24	1
OA-091	12	0.341536	24	1
LPA-71	11	0.682181	24	1
EBG-019	30	152.494	24	1
EBG-068	26	162.537	24	1
LPB-073	12	172.223	24	1
EBG-049	84	0.776196	25	1
PA2017-043	16	1.1587	25	1
EB-095	20	23.6126	25	1
EB-011	20	49.6314	25	1
PYR-047	88	2.24111	25	1
EBG-010	18	22.8648	25	1
TF-047	6	3.36227	26	1
CLO-002	16	13.1206	26	1
EBG-067	19	32.3716	26	1
CLO-055	17	6.22311	26	1
TF-102	11	1.23563	27	1
CLO-008	19	1.49611	27	1
EBG-126	15	33.0695	27	1
CLO-137	15	120.528	27	1
PYR-036	90	1.2199	28	1
EBG-013	15	0.234907	28	1
TF-057	12	3.3479	29	1
EB-006	34	12.789	29	1
MF04.asex	16	0.596537	29	1
EB-094	41	22.34	30	1
EBG-070	18	2.1828	30	1
EBG-047	25	182.842	31	1
RAP-083	31	39.2654	31	1
TF-001	17	1.10005	32	1
CLO-077	28	10.5903	32	1
PA2016-010	26	1.07287	32	1
EBG-051	24	3.34792	33	1
EBG-016	16	1.99943	33	1
EB-064	17	30.1938	33	1
LPB-118	23	2.05249	34	1
EBG-087	37	3.17068	36	1
OA-037	22	410.75	36	1
EB-112	39	31.5497	37	1
SED-2.asex	28	63.7433	37	1
EBG-102	20	33.2785	37	1
CLO-183	16	1.85366	38	1
POV-015	16	3.42108	38	1
EBG-125	29	0.308287	39	1
PYR-025	18	2.76222	40	1
EB-028	34	1.31907	40	1
TEX-081	25	1.12321	40	1
RAP-060	26	2.56304	40	1
POV-091	35	5.08603	40	1
TEX-043	16	269.525	41	1
POV-054	57	3.00602	41	1
CLO-085	17	0.952274	41	1
EBG-086	42	68.6667	42	1
EBG-057	41	0.790762	42	1
PYR-026	20	0.77697	42	1
RAP-051	843	170.834	842	1
RAP-085	819	135.112	818	1
RAP-015	792	159.956	791	1
RAP-037	782	137.517	781	1
RAP-084	768	115.769	767	1
RAP-115	750	78.9638	749	1
RAP-035	702	80.1738	701	1
RAP-017	642	63.7768	641	1
RAP-063	639	114.924	638	1
RAP-001	637	52.0746	636	1
RAP-079	622	50.662	621	1
RAP-082	617	65.6948	616	1
RAP-042	602	103.481	601	1
RAP-061	596	50.3764	595	1
RAP-023	575	45.8449	574	1
RAP-028	567	33.6257	566	1
RAP-044	550	43.875	549	1
RAP-071	549	44.3446	548	1
RAP-013	506	30.0542	505	1
RAP-090	425	24.4196	424	1
RAP-064	418	21.1521	417	1
RAP-065	411	19.2903	410	1
RAP-089	390	17.806	389	1
GOS1.asex	367	135.162	366	1
RAP-086	348	12.6295	347	1
RAP-020	316	20.5338	315	1
RAP-087	308	12.6171	307	1
RAP-116	291	17.4581	290	1
RAP-057	270	28.2871	269	1
RAP-034	269	39.1954	268	1
RAP-048	267	8.35388	266	1
RAP-080	257	48.5633	256	1
OA-066	232	8.32762	231	1
RAP-095	224	5.95346	223	1
RAP-055	215	56.3258	214	1
RAP-030	211	4.21587	210	1
RAP-052	209	20.9328	208	1
RAP-039	208	4.26416	207	1
RAP-029	193	9.78067	192	1
RAP-021	166	3.42025	165	1
RAP-125	150	7.68388	149	1
RAP-054	149	22.7395	148	1
LPB-115	122	23.8967	121	1
PYR-032	93	47.8078	98	1
RAP-041	83	42.5067	95	1
CLO-109	80	11.9721	92	1
PYR-015	79	26.741	89	1
EBG-058	71	27.9898	87	1
LPA-109	68	26.6111	83	1
TEX-030	62	1.46015	82	1
PYR-022	62	3.31988	79	1
EBG-060	62	3.01031	78	1
TEX-045	61	130.837	74	1
EBG-017	61	2.90241	70	1
EBG-076	61	8.21282	67	1
TEX-014	59	26.0496	67	1
PYR-031	59	3.82379	61	1
TEX-122	58	0.732371	61	1
EBG-055	54	2.43062	61	1
EBG-056	54	2.88381	60	1
TEX-065	53	1.31063	60	1
EBG-021	53	2.42457	60	1
PYR-012	52	3.20224	58	1
PYR-027	51	2.45328	58	1
EBG-094	48	1.79133	57	1
EBG-074	47	7.51893	56	1
TEX-042	47	68.898	56	1
NFL-084	45	70.2503	53	1
EBG-066	44	1.08075	53	1
EBG-014	43	1.75316	53	1
PA2016-009	43	1.82305	52	1
S09.asex	42	1.06574	52	1
TEX-095	41	1.31924	51	1
RAP-072	41	175.189	51	1
CHQ-049.asex	41	14.5002	51	1
PYR-017	40	2.9615	50	1
POV-075	39	28.9223	48	1
PA2016-043	33	14.3121	48	1
EBG-116	33	2.09437	47	1
EBG-050	30	0.9645	46	1
RAP-094	29	26.7214	46	1
RAP-091	25	1.13831	46	1
PYR-114	24	57.1313	45	1
RAP-032	23	28.1715	45	1
TEX-011	21	1.55493	44	1
RAP-088	19	3.1465	43	1

## Sheet: identified_heteroplasmic_sites
clone	reference	site	major_allele	minor_allele	major_cov	minor_cov	major_allele_fre	minor_allele_fre
CHQ-049.asex	NA_pulex_mt	438	T	C	226	6	0.974138	0.0258621
CHQ-049.asex	NA_pulex_mt	443	G	A	223	7	0.969565	0.0304348
CHQ-049.asex	NA_pulex_mt	689	A	G	239	9	0.96371	0.0362903
CHQ-049.asex	NA_pulex_mt	998	G	A	233	5	0.978992	0.0210084
CHQ-049.asex	NA_pulex_mt	1331	T	C	237	6	0.975309	0.0246914
CHQ-049.asex	NA_pulex_mt	2303	A	G	235	10	0.959184	0.0408163
CHQ-049.asex	NA_pulex_mt	2339	C	T	228	11	0.953975	0.0460251
CHQ-049.asex	NA_pulex_mt	2351	A	G	228	9	0.962025	0.0379747
CHQ-049.asex	NA_pulex_mt	2447	A	G	221	10	0.95671	0.04329
CHQ-049.asex	NA_pulex_mt	2571	A	G	234	13	0.947368	0.0526316
CHQ-049.asex	NA_pulex_mt	2834	G	A	235	6	0.975104	0.0248963
CHQ-049.asex	NA_pulex_mt	2996	A	G	238	10	0.959677	0.0403226
CHQ-049.asex	NA_pulex_mt	3647	G	A	239	5	0.979508	0.0204918
CHQ-049.asex	NA_pulex_mt	4716	C	T	233	8	0.966805	0.033195
CHQ-049.asex	NA_pulex_mt	4907	A	G	237	7	0.971311	0.0286885
CHQ-049.asex	NA_pulex_mt	5625	A	G	221	7	0.969298	0.0307018
CHQ-049.asex	NA_pulex_mt	5700	C	T	233	11	0.954918	0.045082
CHQ-049.asex	NA_pulex_mt	7422	G	T	234	9	0.962963	0.037037
CHQ-049.asex	NA_pulex_mt	7594	A	G	233	9	0.96281	0.0371901
CHQ-049.asex	NA_pulex_mt	7685	A	G	235	9	0.963115	0.0368852
CHQ-049.asex	NA_pulex_mt	7825	C	T	106	8	0.929825	0.0701754
CHQ-049.asex	NA_pulex_mt	7883	C	T	246	8	0.968504	0.0314961
CHQ-049.asex	NA_pulex_mt	9117	T	C	237	8	0.967347	0.0326531
CHQ-049.asex	NA_pulex_mt	9133	A	G	238	9	0.963563	0.0364372
CHQ-049.asex	NA_pulex_mt	9293	G	A	218	14	0.939655	0.0603448
CHQ-049.asex	NA_pulex_mt	9342	G	A	221	16	0.932489	0.0675105
CHQ-049.asex	NA_pulex_mt	9487	G	A	219	13	0.943966	0.0560345
CHQ-049.asex	NA_pulex_mt	9552	G	A	237	5	0.979339	0.0206612
CHQ-049.asex	NA_pulex_mt	9934	A	G	225	8	0.965665	0.0343348
CHQ-049.asex	NA_pulex_mt	10465	A	C	224	9	0.961373	0.0386266
CHQ-049.asex	NA_pulex_mt	10618	T	C	233	8	0.966805	0.033195
CHQ-049.asex	NA_pulex_mt	11101	C	T	235	7	0.971074	0.0289256
CHQ-049.asex	NA_pulex_mt	11279	T	C	234	7	0.970954	0.0290456
CHQ-049.asex	NA_pulex_mt	12052	G	A	233	7	0.970833	0.0291667
CHQ-049.asex	NA_pulex_mt	12313	G	A	238	5	0.979424	0.0205761
CHQ-049.asex	NA_pulex_mt	12335	A	T	230	6	0.974576	0.0254237
CHQ-049.asex	NA_pulex_mt	13776	A	G	239	6	0.97551	0.0244898
CHQ-049.asex	NA_pulex_mt	14433	A	G	230	5	0.978723	0.0212766
CHQ-049.asex	NA_pulex_mt	14652	C	T	204	6	0.971429	0.0285714
CHQ-049.asex	NA_pulex_mt	14895	A	G	265	8	0.970696	0.029304
CHQ-049.asex	NA_pulex_mt	15085	C	T	210	5	0.976744	0.0232558
LPB-002.asex	NA_pulex_mt	423	T	C	166	78	0.680328	0.319672
LPB-002.asex	NA_pulex_mt	5318	C	T	212	5	0.976959	0.0230415
LPB-002.asex	NA_pulex_mt	5802	A	G	234	7	0.970954	0.0290456
LPB-002.asex	NA_pulex_mt	8383	A	G	234	6	0.975	0.025
LPB-002.asex	NA_pulex_mt	8452	G	A	224	5	0.978166	0.0218341
LPB-002.asex	NA_pulex_mt	9034	G	A	195	45	0.8125	0.1875
LPB-002.asex	NA_pulex_mt	9592	G	A	232	5	0.978903	0.021097
LPB-002.asex	NA_pulex_mt	11941	T	C	234	7	0.970954	0.0290456
LPB-002.asex	NA_pulex_mt	12028	G	A	233	8	0.966805	0.033195
LPB-002.asex	NA_pulex_mt	14173	A	G	232	6	0.97479	0.0252101
LPB-002.asex	NA_pulex_mt	14826	C	T	150	13	0.920245	0.0797546
LPB-002.asex	NA_pulex_mt	14941	C	T	238	5	0.979424	0.0205761
LPB-014.asex	NA_pulex_mt	438	T	C	223	6	0.973799	0.0262009
LPB-014.asex	NA_pulex_mt	7406	A	G	230	5	0.978723	0.0212766
LPB-014.asex	NA_pulex_mt	10012	G	A	219	6	0.973333	0.0266667
LPB-014.asex	NA_pulex_mt	12028	G	A	228	6	0.974359	0.025641
LPB-014.asex	NA_pulex_mt	13558	G	A	230	5	0.978723	0.0212766
LPB-014.asex	NA_pulex_mt	14809	C	T	104	6	0.945455	0.0545455
LPB-014.asex	NA_pulex_mt	14826	C	T	121	31	0.796053	0.203947
LPB-038.asex	NA_pulex_mt	10465	A	C	225	8	0.965665	0.0343348
LPB-038.asex	NA_pulex_mt	11838	T	G	161	75	0.682203	0.317797
LPB-077.asex	NA_pulex_mt	10465	A	C	227	7	0.970085	0.0299145
LPB-077.asex	NA_pulex_mt	13558	G	A	234	5	0.979079	0.0209205
LPB-077.asex	NA_pulex_mt	14826	C	T	108	8	0.931034	0.0689655
CL2.asex	NA_pulex_mt	14039	A	G	159	5	0.964	0.036
CL2.asex	NA_pulex_mt	14044	T	A	168	7	0.96	0.04
CL2.asex	NA_pulex_mt	14072	A	T	172	6	0.966	0.034
CL2.asex	NA_pulex_mt	15259	A	G	133	7	0.95	0.05
K03.asex	NA_pulex_mt	13618	G	A	824	15	0.982	0.018
K03.asex	NA_pulex_mt	14770	G	T	85	26	0.759	0.241
K03.asex	NA_pulex_mt	15085	C	T	351	7	0.978	0.022
K09.asex	NA_pulex_mt	9706	G	A	604	11	0.981	0.019
K09.asex	NA_pulex_mt	9961	C	T	611	13	0.979	0.021
K09.asex	NA_pulex_mt	14519	G	A	589	64	0.902	0.098
K09.asex	NA_pulex_mt	15085	C	T	402	9	0.978	0.022
K10.asex	NA_pulex_mt	9706	G	A	688	16	0.976	0.024
K10.asex	NA_pulex_mt	10139	A	C	1047	40	0.963	0.037
K10.asex	NA_pulex_mt	13618	G	A	1011	25	0.975	0.025
K10.asex	NA_pulex_mt	15031	C	T	452	14	0.97	0.03
KR3.asex	NA_pulex_mt	12043	A	G	266	7	0.971	0.029
KR4.asex	NA_pulex_mt	2069	A	G	1041	21	0.98	0.02
KR4.asex	NA_pulex_mt	6734	C	T	1400	28	0.98	0.02
KR4.asex	NA_pulex_mt	12040	A	C	726	20	0.972	0.028
KR4.asex	NA_pulex_mt	12043	A	G	755	17	0.977	0.023
KR4.asex	NA_pulex_mt	12054	T	G	821	21	0.974	0.026
KR4.asex	NA_pulex_mt	12082	G	A	673	25	0.963	0.037
KR4.asex	NA_pulex_mt	14839	T	C	162	63	0.72	0.28
KR4.asex	NA_pulex_mt	14842	G	A	151	62	0.706	0.294
KR4.asex	NA_pulex_mt	14843	A	G	160	58	0.735	0.265
KR4.asex	NA_pulex_mt	14844	T	A	153	64	0.706	0.294
KR4.asex	NA_pulex_mt	15226	C	A	262	25	0.91	0.09
KR6.asex	NA_pulex_mt	12031	T	A	445	17	0.963	0.037
KR6.asex	NA_pulex_mt	12043	A	G	508	16	0.968	0.032
KR6.asex	NA_pulex_mt	12054	T	G	583	13	0.978	0.022
KR6.asex	NA_pulex_mt	12510	G	A	284	6	0.976	0.024
KR6.asex	NA_pulex_mt	12525	T	A	264	7	0.974	0.026
KR6.asex	NA_pulex_mt	12530	G	A	262	6	0.974	0.026
KR6.asex	NA_pulex_mt	12574	C	G	160	5	0.964	0.036
KR6.asex	NA_pulex_mt	12576	A	T	156	5	0.963	0.037
KS1.asex	NA_pulex_mt	12031	T	A	265	9	0.967	0.033
KS1.asex	NA_pulex_mt	12040	A	C	297	13	0.955	0.045
KS1.asex	NA_pulex_mt	12043	A	G	311	13	0.957	0.043
KS1.asex	NA_pulex_mt	12054	T	G	344	8	0.977	0.023
MC08.asex	NA_pulex_mt	9961	C	T	740	14	0.981	0.019
MC08.asex	NA_pulex_mt	10405	A	G	1124	20	0.982	0.018
MC08.asex	NA_pulex_mt	15031	C	T	406	10	0.976	0.024
MC13.asex	NA_pulex_mt	15031	C	T	467	13	0.971	0.029
MC14.asex	NA_pulex_mt	230	T	C	374	8	0.977	0.023
MC14.asex	NA_pulex_mt	407	T	A	458	13	0.972	0.028
MC14.asex	NA_pulex_mt	9706	G	A	531	10	0.98	0.02
MC14.asex	NA_pulex_mt	10882	C	T	411	8	0.979	0.021
MDN.asex	NA_pulex_mt	4582	A	G	107	21	0.837	0.163
MDN.asex	NA_pulex_mt	5488	G	T	217	10	0.952	0.048
MDN.asex	NA_pulex_mt	6734	C	T	215	8	0.964	0.036
MDN.asex	NA_pulex_mt	12040	A	C	178	19	0.899	0.101
MDN.asex	NA_pulex_mt	12043	A	G	188	17	0.913	0.087
MDN.asex	NA_pulex_mt	12049	A	T	221	8	0.965	0.035
MDN.asex	NA_pulex_mt	12054	T	G	225	6	0.97	0.03
MDN.asex	NA_pulex_mt	12073	A	G	170	28	0.859	0.141
MDN.asex	NA_pulex_mt	12082	G	A	148	23	0.866	0.134
Me4.asex	NA_pulex_mt	3366	C	T	401	9	0.978	0.022
Me4.asex	NA_pulex_mt	3385	C	T	379	8	0.977	0.023
Me4.asex	NA_pulex_mt	9750	C	T	344	8	0.977	0.023
Me4.asex	NA_pulex_mt	12031	T	A	259	11	0.956	0.044
Me4.asex	NA_pulex_mt	12040	A	C	278	13	0.955	0.045
Me4.asex	NA_pulex_mt	12043	A	G	295	12	0.958	0.042
Me5.asex	NA_pulex_mt	6625	C	T	127	91	0.58	0.42
Me5.asex	NA_pulex_mt	9750	C	T	187	7	0.964	0.036
Me5.asex	NA_pulex_mt	12031	T	A	191	11	0.941	0.059
Me5.asex	NA_pulex_mt	12040	A	C	205	15	0.928	0.072
Me5.asex	NA_pulex_mt	12043	A	G	205	14	0.932	0.068
Me5.asex	NA_pulex_mt	15020	A	G	243	15	0.942	0.058
Me5.asex	NA_pulex_mt	15035	A	G	255	8	0.966	0.034
Me8.asex	NA_pulex_mt	3366	C	T	249	6	0.973	0.027
Me8.asex	NA_pulex_mt	9750	C	T	206	5	0.972	0.028
Me8.asex	NA_pulex_mt	12031	T	A	176	21	0.889	0.111
Me8.asex	NA_pulex_mt	12040	A	C	179	28	0.865	0.135
Me8.asex	NA_pulex_mt	12043	A	G	201	26	0.882	0.118
Me8.asex	NA_pulex_mt	12049	A	T	218	19	0.916	0.084
Me8.asex	NA_pulex_mt	12054	T	G	234	12	0.951	0.049
Me8.asex	NA_pulex_mt	12081	C	A	256	7	0.97	0.03
MF04.asex	NA_pulex_mt	464	T	C	404	9	0.978	0.022
MF04.asex	NA_pulex_mt	1499	C	T	626	14	0.978	0.022
MF04.asex	NA_pulex_mt	2339	C	T	693	19	0.973	0.027
MF04.asex	NA_pulex_mt	2348	C	T	691	14	0.979	0.021
MF04.asex	NA_pulex_mt	4350	A	G	377	10	0.972	0.028
MF04.asex	NA_pulex_mt	9214	C	T	585	13	0.977	0.023
MF04.asex	NA_pulex_mt	9706	G	A	590	13	0.977	0.023
MF04.asex	NA_pulex_mt	9961	C	T	558	16	0.972	0.028
MF04.asex	NA_pulex_mt	10882	C	T	444	16	0.965	0.035
MF04.asex	NA_pulex_mt	12109	A	G	627	14	0.977	0.023
MF04.asex	NA_pulex_mt	12313	G	A	618	19	0.969	0.031
MF04.asex	NA_pulex_mt	13618	G	A	862	15	0.982	0.018
MF04.asex	NA_pulex_mt	14159	G	A	786	15	0.981	0.019
MF04.asex	NA_pulex_mt	14652	C	T	461	11	0.975	0.025
MF04.asex	NA_pulex_mt	15031	C	T	270	8	0.968	0.032
MF04.asex	NA_pulex_mt	15085	C	T	287	8	0.97	0.03
MF06.asex	NA_pulex_mt	11224	A	G	867	15	0.982	0.018
MF06.asex	NA_pulex_mt	12313	G	A	542	11	0.98	0.02
MF06.asex	NA_pulex_mt	15031	C	T	412	10	0.974	0.026
MF06.asex	NA_pulex_mt	15085	C	T	448	14	0.968	0.032
S09.asex	NA_pulex_mt	308	C	T	477	16	0.966	0.034
S09.asex	NA_pulex_mt	407	T	A	435	13	0.971	0.029
S09.asex	NA_pulex_mt	422	G	A	391	10	0.975	0.025
S09.asex	NA_pulex_mt	464	T	C	395	10	0.973	0.027
S09.asex	NA_pulex_mt	800	A	G	377	10	0.972	0.028
S09.asex	NA_pulex_mt	849	G	A	553	14	0.974	0.026
S09.asex	NA_pulex_mt	939	C	T	640	15	0.977	0.023
S09.asex	NA_pulex_mt	1134	A	G	403	15	0.962	0.038
S09.asex	NA_pulex_mt	1386	C	T	516	23	0.956	0.044
S09.asex	NA_pulex_mt	1499	C	T	535	17	0.969	0.031
S09.asex	NA_pulex_mt	1610	T	C	502	19	0.962	0.038
S09.asex	NA_pulex_mt	1958	A	G	522	11	0.979	0.021
S09.asex	NA_pulex_mt	2546	A	G	651	16	0.975	0.025
S09.asex	NA_pulex_mt	2736	A	C	206	5	0.972	0.028
S09.asex	NA_pulex_mt	2769	G	A	308	7	0.975	0.025
S09.asex	NA_pulex_mt	2962	C	T	218	7	0.969	0.031
S09.asex	NA_pulex_mt	4179	A	G	589	13	0.978	0.022
S09.asex	NA_pulex_mt	4350	A	G	314	11	0.966	0.034
S09.asex	NA_pulex_mt	4694	T	C	524	20	0.963	0.037
S09.asex	NA_pulex_mt	4697	T	C	559	17	0.969	0.031
S09.asex	NA_pulex_mt	5042	T	C	577	17	0.971	0.029
S09.asex	NA_pulex_mt	6959	A	G	527	11	0.978	0.022
S09.asex	NA_pulex_mt	7067	A	G	668	15	0.977	0.023
S09.asex	NA_pulex_mt	8581	C	T	435	13	0.969	0.031
S09.asex	NA_pulex_mt	8881	G	A	505	10	0.979	0.021
S09.asex	NA_pulex_mt	9201	A	G	533	13	0.976	0.024
S09.asex	NA_pulex_mt	9214	C	T	510	22	0.957	0.043
S09.asex	NA_pulex_mt	9522	G	A	616	15	0.976	0.024
S09.asex	NA_pulex_mt	9601	G	A	651	22	0.967	0.033
S09.asex	NA_pulex_mt	9706	G	A	522	18	0.965	0.035
S09.asex	NA_pulex_mt	10684	A	G	616	19	0.97	0.03
S09.asex	NA_pulex_mt	10882	C	T	401	14	0.964	0.036
S09.asex	NA_pulex_mt	11665	A	G	723	14	0.981	0.019
S09.asex	NA_pulex_mt	12109	A	G	542	12	0.977	0.023
S09.asex	NA_pulex_mt	12313	G	A	625	16	0.974	0.026
S09.asex	NA_pulex_mt	12447	T	C	573	14	0.976	0.024
S09.asex	NA_pulex_mt	12475	T	C	646	15	0.976	0.024
S09.asex	NA_pulex_mt	13618	G	A	764	26	0.967	0.033
S09.asex	NA_pulex_mt	13877	A	G	698	14	0.98	0.02
S09.asex	NA_pulex_mt	14159	G	A	700	27	0.962	0.038
S09.asex	NA_pulex_mt	15031	C	T	260	10	0.963	0.037
S09.asex	NA_pulex_mt	15219	A	G	330	8	0.976	0.024
S14.asex	NA_pulex_mt	407	T	A	753	20	0.974	0.026
S14.asex	NA_pulex_mt	422	G	A	615	13	0.978	0.022
S14.asex	NA_pulex_mt	9522	G	A	970	19	0.98	0.02
S14.asex	NA_pulex_mt	9706	G	A	809	14	0.982	0.018
S14.asex	NA_pulex_mt	13618	G	A	1127	19	0.983	0.017
S14.asex	NA_pulex_mt	14770	G	T	209	6	0.972	0.028
S14.asex	NA_pulex_mt	15031	C	T	506	12	0.975	0.025
S14.asex	NA_pulex_mt	15085	C	T	566	12	0.979	0.021
5W-2.asex	NA_pulex_mt	2699	T	C	661	14	0.979	0.021
GOS1.asex	NA_pulex_mt	181	G	T	189	6	0.969	0.031
GOS1.asex	NA_pulex_mt	237	G	A	210	6	0.968	0.032
GOS1.asex	NA_pulex_mt	323	A	C	302	10	0.968	0.032
GOS1.asex	NA_pulex_mt	338	T	A	297	19	0.94	0.06
GOS1.asex	NA_pulex_mt	347	T	A	300	11	0.962	0.038
GOS1.asex	NA_pulex_mt	350	A	T	298	7	0.974	0.026
GOS1.asex	NA_pulex_mt	356	T	A	264	15	0.946	0.054
GOS1.asex	NA_pulex_mt	358	G	A	257	17	0.938	0.062
GOS1.asex	NA_pulex_mt	360	G	A	254	17	0.934	0.066
GOS1.asex	NA_pulex_mt	372	A	T	226	6	0.97	0.03
GOS1.asex	NA_pulex_mt	462	A	C	258	8	0.97	0.03
GOS1.asex	NA_pulex_mt	485	T	A	266	7	0.974	0.026
GOS1.asex	NA_pulex_mt	490	T	G	271	6	0.975	0.025
GOS1.asex	NA_pulex_mt	498	G	C	247	20	0.925	0.075
GOS1.asex	NA_pulex_mt	505	T	C	259	15	0.945	0.055
GOS1.asex	NA_pulex_mt	563	A	G	279	11	0.962	0.038
GOS1.asex	NA_pulex_mt	572	T	C	299	8	0.974	0.026
GOS1.asex	NA_pulex_mt	643	T	G	273	19	0.935	0.065
GOS1.asex	NA_pulex_mt	647	A	G	288	7	0.976	0.024
GOS1.asex	NA_pulex_mt	686	A	G	281	8	0.972	0.028
GOS1.asex	NA_pulex_mt	689	A	G	281	8	0.972	0.028
GOS1.asex	NA_pulex_mt	737	G	T	353	19	0.949	0.051
GOS1.asex	NA_pulex_mt	738	T	G	352	7	0.978	0.022
GOS1.asex	NA_pulex_mt	744	A	C	328	23	0.932	0.068
GOS1.asex	NA_pulex_mt	800	A	G	195	10	0.951	0.049
GOS1.asex	NA_pulex_mt	848	T	C	280	9	0.966	0.034
GOS1.asex	NA_pulex_mt	857	A	C	305	10	0.968	0.032
GOS1.asex	NA_pulex_mt	932	A	G	331	14	0.957	0.043
GOS1.asex	NA_pulex_mt	1119	T	C	312	9	0.969	0.031
GOS1.asex	NA_pulex_mt	1129	A	T	290	14	0.951	0.049
GOS1.asex	NA_pulex_mt	1137	G	T	302	10	0.968	0.032
GOS1.asex	NA_pulex_mt	1157	C	G	234	11	0.955	0.045
GOS1.asex	NA_pulex_mt	1164	C	G	221	22	0.906	0.094
GOS1.asex	NA_pulex_mt	1303	T	A	312	10	0.969	0.031
GOS1.asex	NA_pulex_mt	1309	A	C	304	11	0.965	0.035
GOS1.asex	NA_pulex_mt	1314	A	C	317	12	0.961	0.039
GOS1.asex	NA_pulex_mt	1393	A	G	225	6	0.974	0.026
GOS1.asex	NA_pulex_mt	1394	T	C	229	8	0.966	0.034
GOS1.asex	NA_pulex_mt	1442	C	T	343	10	0.969	0.031
GOS1.asex	NA_pulex_mt	1566	G	T	326	8	0.976	0.024
GOS1.asex	NA_pulex_mt	1770	T	G	247	10	0.961	0.039
GOS1.asex	NA_pulex_mt	1800	A	G	245	43	0.848	0.152
GOS1.asex	NA_pulex_mt	1816	C	G	284	15	0.947	0.053
GOS1.asex	NA_pulex_mt	1822	T	G	282	6	0.976	0.024
GOS1.asex	NA_pulex_mt	1856	T	G	265	50	0.839	0.161
GOS1.asex	NA_pulex_mt	1861	C	T	311	13	0.957	0.043
GOS1.asex	NA_pulex_mt	1866	A	T	309	10	0.966	0.034
GOS1.asex	NA_pulex_mt	1869	C	T	324	10	0.97	0.03
GOS1.asex	NA_pulex_mt	1872	G	T	315	18	0.946	0.054
GOS1.asex	NA_pulex_mt	1879	T	G	265	41	0.866	0.134
GOS1.asex	NA_pulex_mt	1881	A	C	300	8	0.974	0.026
GOS1.asex	NA_pulex_mt	1883	C	A	287	21	0.932	0.068
GOS1.asex	NA_pulex_mt	1887	A	T	286	17	0.941	0.059
GOS1.asex	NA_pulex_mt	1890	A	T	297	15	0.949	0.051
GOS1.asex	NA_pulex_mt	1891	C	A	291	16	0.948	0.052
GOS1.asex	NA_pulex_mt	1894	C	A	308	11	0.963	0.037
GOS1.asex	NA_pulex_mt	1908	C	A	323	8	0.973	0.027
GOS1.asex	NA_pulex_mt	1920	A	G	243	81	0.748	0.252
GOS1.asex	NA_pulex_mt	1921	T	G	315	13	0.96	0.04
GOS1.asex	NA_pulex_mt	1928	A	T	335	18	0.949	0.051
GOS1.asex	NA_pulex_mt	1931	C	A	338	25	0.929	0.071
GOS1.asex	NA_pulex_mt	1938	C	T	338	23	0.936	0.064
GOS1.asex	NA_pulex_mt	1943	A	T	344	21	0.94	0.06
GOS1.asex	NA_pulex_mt	1947	G	T	355	12	0.967	0.033
GOS1.asex	NA_pulex_mt	2111	T	C	522	12	0.976	0.024
GOS1.asex	NA_pulex_mt	2141	C	T	537	12	0.978	0.022
GOS1.asex	NA_pulex_mt	2237	G	A	410	13	0.969	0.031
GOS1.asex	NA_pulex_mt	2290	T	G	383	36	0.914	0.086
GOS1.asex	NA_pulex_mt	2293	A	G	409	10	0.976	0.024
GOS1.asex	NA_pulex_mt	2294	C	A	408	10	0.976	0.024
GOS1.asex	NA_pulex_mt	2296	C	A	403	9	0.978	0.022
GOS1.asex	NA_pulex_mt	2298	C	A	405	9	0.976	0.024
GOS1.asex	NA_pulex_mt	2302	C	G	409	10	0.974	0.026
GOS1.asex	NA_pulex_mt	2304	T	G	392	28	0.933	0.067
GOS1.asex	NA_pulex_mt	2320	C	A	432	11	0.975	0.025
GOS1.asex	NA_pulex_mt	2335	T	G	375	20	0.947	0.053
GOS1.asex	NA_pulex_mt	2424	T	G	369	60	0.86	0.14
GOS1.asex	NA_pulex_mt	2439	A	T	409	16	0.962	0.038
GOS1.asex	NA_pulex_mt	2447	A	G	356	28	0.927	0.073
GOS1.asex	NA_pulex_mt	2451	C	G	418	9	0.977	0.023
GOS1.asex	NA_pulex_mt	2461	T	G	412	14	0.967	0.033
GOS1.asex	NA_pulex_mt	2551	T	G	355	36	0.908	0.092
GOS1.asex	NA_pulex_mt	2555	C	T	370	17	0.954	0.046
GOS1.asex	NA_pulex_mt	2565	G	T	353	17	0.954	0.046
GOS1.asex	NA_pulex_mt	2570	A	G	367	10	0.971	0.029
GOS1.asex	NA_pulex_mt	2788	C	A	188	26	0.879	0.121
GOS1.asex	NA_pulex_mt	2789	C	A	210	6	0.968	0.032
GOS1.asex	NA_pulex_mt	2791	T	C	214	13	0.939	0.061
GOS1.asex	NA_pulex_mt	2792	G	C	221	5	0.974	0.026
GOS1.asex	NA_pulex_mt	2796	T	G	205	30	0.869	0.131
GOS1.asex	NA_pulex_mt	2799	A	T	203	27	0.883	0.117
GOS1.asex	NA_pulex_mt	2805	A	T	212	13	0.942	0.058
GOS1.asex	NA_pulex_mt	2808	A	T	212	7	0.968	0.032
GOS1.asex	NA_pulex_mt	2811	T	G	220	12	0.948	0.052
GOS1.asex	NA_pulex_mt	2816	G	T	202	15	0.927	0.073
GOS1.asex	NA_pulex_mt	2818	C	T	190	20	0.905	0.095
GOS1.asex	NA_pulex_mt	2824	T	A	206	16	0.924	0.076
GOS1.asex	NA_pulex_mt	2830	T	G	222	9	0.961	0.039
GOS1.asex	NA_pulex_mt	2832	C	G	227	8	0.962	0.038
GOS1.asex	NA_pulex_mt	2882	T	C	283	9	0.966	0.034
GOS1.asex	NA_pulex_mt	3016	G	A	190	10	0.95	0.05
GOS1.asex	NA_pulex_mt	3254	T	C	214	32	0.87	0.13
GOS1.asex	NA_pulex_mt	3256	T	C	252	11	0.958	0.042
GOS1.asex	NA_pulex_mt	3258	C	A	269	8	0.971	0.029
GOS1.asex	NA_pulex_mt	3260	T	C	251	16	0.937	0.063
GOS1.asex	NA_pulex_mt	3265	G	T	275	21	0.929	0.071
GOS1.asex	NA_pulex_mt	3268	G	T	299	7	0.974	0.026
GOS1.asex	NA_pulex_mt	3272	C	A	301	13	0.956	0.044
GOS1.asex	NA_pulex_mt	3275	C	A	314	10	0.969	0.031
GOS1.asex	NA_pulex_mt	3280	C	A	324	15	0.953	0.047
GOS1.asex	NA_pulex_mt	3422	A	G	194	6	0.97	0.03
GOS1.asex	NA_pulex_mt	3435	A	C	194	7	0.965	0.035
GOS1.asex	NA_pulex_mt	3440	A	C	208	13	0.941	0.059
GOS1.asex	NA_pulex_mt	3445	A	C	230	14	0.939	0.061
GOS1.asex	NA_pulex_mt	3451	G	T	285	7	0.973	0.027
GOS1.asex	NA_pulex_mt	3507	A	G	407	13	0.967	0.033
GOS1.asex	NA_pulex_mt	3511	G	A	354	14	0.962	0.038
GOS1.asex	NA_pulex_mt	3513	C	T	389	9	0.975	0.025
GOS1.asex	NA_pulex_mt	3570	G	A	382	18	0.953	0.047
GOS1.asex	NA_pulex_mt	3573	T	A	420	14	0.966	0.034
GOS1.asex	NA_pulex_mt	3582	T	C	418	17	0.959	0.041
GOS1.asex	NA_pulex_mt	3654	A	G	164	12	0.932	0.068
GOS1.asex	NA_pulex_mt	3663	A	G	149	9	0.943	0.057
GOS1.asex	NA_pulex_mt	3953	A	C	390	21	0.947	0.053
GOS1.asex	NA_pulex_mt	4056	T	G	141	12	0.922	0.078
GOS1.asex	NA_pulex_mt	4067	T	C	148	7	0.955	0.045
GOS1.asex	NA_pulex_mt	4080	C	T	137	11	0.926	0.074
GOS1.asex	NA_pulex_mt	4082	G	A	145	8	0.942	0.058
GOS1.asex	NA_pulex_mt	4083	A	G	152	5	0.968	0.032
GOS1.asex	NA_pulex_mt	4086	T	A	149	13	0.92	0.08
GOS1.asex	NA_pulex_mt	4088	G	A	148	10	0.931	0.069
GOS1.asex	NA_pulex_mt	4091	C	A	151	10	0.938	0.062
GOS1.asex	NA_pulex_mt	4092	T	A	149	13	0.92	0.08
GOS1.asex	NA_pulex_mt	4094	A	C	132	28	0.826	0.174
GOS1.asex	NA_pulex_mt	4098	A	G	216	5	0.973	0.027
GOS1.asex	NA_pulex_mt	4170	G	A	256	7	0.973	0.027
GOS1.asex	NA_pulex_mt	4242	A	C	333	8	0.974	0.026
GOS1.asex	NA_pulex_mt	4249	G	T	349	8	0.975	0.025
GOS1.asex	NA_pulex_mt	4675	T	C	410	14	0.967	0.033
GOS1.asex	NA_pulex_mt	4986	C	T	205	5	0.972	0.028
GOS1.asex	NA_pulex_mt	5075	A	G	290	13	0.954	0.046
GOS1.asex	NA_pulex_mt	5083	T	G	339	9	0.974	0.026
GOS1.asex	NA_pulex_mt	5099	C	A	352	7	0.978	0.022
GOS1.asex	NA_pulex_mt	5167	A	T	279	25	0.918	0.082
GOS1.asex	NA_pulex_mt	5168	C	A	307	7	0.975	0.025
GOS1.asex	NA_pulex_mt	5173	C	A	315	10	0.969	0.031
GOS1.asex	NA_pulex_mt	5181	C	A	345	8	0.975	0.025
GOS1.asex	NA_pulex_mt	5190	G	A	331	14	0.957	0.043
GOS1.asex	NA_pulex_mt	5200	A	G	333	13	0.96	0.04
GOS1.asex	NA_pulex_mt	5202	G	C	312	33	0.902	0.098
GOS1.asex	NA_pulex_mt	5206	C	T	311	25	0.923	0.077
GOS1.asex	NA_pulex_mt	5214	A	T	312	8	0.975	0.025
GOS1.asex	NA_pulex_mt	5337	T	C	321	8	0.973	0.027
GOS1.asex	NA_pulex_mt	5368	C	G	222	16	0.933	0.067
GOS1.asex	NA_pulex_mt	5372	A	G	208	5	0.972	0.028
GOS1.asex	NA_pulex_mt	5377	G	T	193	7	0.965	0.035
GOS1.asex	NA_pulex_mt	5379	C	G	206	5	0.972	0.028
GOS1.asex	NA_pulex_mt	5389	A	G	185	7	0.959	0.041
GOS1.asex	NA_pulex_mt	5395	T	G	187	7	0.964	0.036
GOS1.asex	NA_pulex_mt	5465	A	C	334	7	0.977	0.023
GOS1.asex	NA_pulex_mt	5673	C	T	253	7	0.973	0.027
GOS1.asex	NA_pulex_mt	5676	A	T	241	6	0.972	0.028
GOS1.asex	NA_pulex_mt	6096	T	G	272	11	0.958	0.042
GOS1.asex	NA_pulex_mt	6099	A	G	280	11	0.959	0.041
GOS1.asex	NA_pulex_mt	6101	C	A	288	13	0.954	0.046
GOS1.asex	NA_pulex_mt	6106	T	G	267	7	0.971	0.029
GOS1.asex	NA_pulex_mt	6109	G	T	268	8	0.968	0.032
GOS1.asex	NA_pulex_mt	6115	C	T	276	12	0.958	0.042
GOS1.asex	NA_pulex_mt	6121	T	G	266	9	0.967	0.033
GOS1.asex	NA_pulex_mt	6158	G	A	285	7	0.976	0.024
GOS1.asex	NA_pulex_mt	6230	T	C	274	12	0.958	0.042
GOS1.asex	NA_pulex_mt	6265	G	A	192	8	0.96	0.04
GOS1.asex	NA_pulex_mt	6302	A	G	285	10	0.966	0.034
GOS1.asex	NA_pulex_mt	6310	A	G	323	8	0.973	0.027
GOS1.asex	NA_pulex_mt	6452	A	C	288	7	0.973	0.027
GOS1.asex	NA_pulex_mt	6532	A	G	345	12	0.966	0.034
GOS1.asex	NA_pulex_mt	6552	A	C	351	9	0.975	0.025
GOS1.asex	NA_pulex_mt	6608	G	A	351	11	0.967	0.033
GOS1.asex	NA_pulex_mt	6670	T	A	279	11	0.962	0.038
GOS1.asex	NA_pulex_mt	6675	G	A	321	15	0.953	0.047
GOS1.asex	NA_pulex_mt	6679	G	A	325	9	0.973	0.027
GOS1.asex	NA_pulex_mt	6682	T	C	298	20	0.937	0.063
GOS1.asex	NA_pulex_mt	6684	A	C	299	36	0.89	0.11
GOS1.asex	NA_pulex_mt	6729	A	G	337	11	0.968	0.032
GOS1.asex	NA_pulex_mt	6887	T	C	434	13	0.969	0.031
GOS1.asex	NA_pulex_mt	7036	G	A	324	8	0.973	0.027
GOS1.asex	NA_pulex_mt	7070	G	A	406	9	0.978	0.022
GOS1.asex	NA_pulex_mt	7162	A	C	270	20	0.928	0.072
GOS1.asex	NA_pulex_mt	7163	C	T	287	7	0.973	0.027
GOS1.asex	NA_pulex_mt	7165	C	A	280	15	0.946	0.054
GOS1.asex	NA_pulex_mt	7169	G	A	294	10	0.964	0.036
GOS1.asex	NA_pulex_mt	7179	A	C	256	25	0.911	0.089
GOS1.asex	NA_pulex_mt	7244	G	C	365	8	0.976	0.024
GOS1.asex	NA_pulex_mt	7302	A	C	278	8	0.972	0.028
GOS1.asex	NA_pulex_mt	7304	C	A	249	12	0.954	0.046
GOS1.asex	NA_pulex_mt	7316	T	G	224	14	0.941	0.059
GOS1.asex	NA_pulex_mt	7320	G	T	223	10	0.953	0.047
GOS1.asex	NA_pulex_mt	7322	T	G	208	13	0.937	0.063
GOS1.asex	NA_pulex_mt	7343	T	G	174	15	0.921	0.079
GOS1.asex	NA_pulex_mt	7361	A	G	216	8	0.964	0.036
GOS1.asex	NA_pulex_mt	7366	G	T	221	8	0.965	0.035
GOS1.asex	NA_pulex_mt	7377	G	T	233	9	0.959	0.041
GOS1.asex	NA_pulex_mt	7595	C	A	223	5	0.974	0.026
GOS1.asex	NA_pulex_mt	7638	C	T	201	6	0.971	0.029
GOS1.asex	NA_pulex_mt	7642	G	A	200	10	0.948	0.052
GOS1.asex	NA_pulex_mt	7646	T	A	197	16	0.921	0.079
GOS1.asex	NA_pulex_mt	7650	A	T	197	29	0.868	0.132
GOS1.asex	NA_pulex_mt	7761	A	C	241	9	0.964	0.036
GOS1.asex	NA_pulex_mt	7832	T	A	352	9	0.975	0.025
GOS1.asex	NA_pulex_mt	7907	A	G	346	8	0.975	0.025
GOS1.asex	NA_pulex_mt	8102	T	C	336	10	0.971	0.029
GOS1.asex	NA_pulex_mt	8133	T	G	360	11	0.97	0.03
GOS1.asex	NA_pulex_mt	8145	T	G	364	18	0.953	0.047
GOS1.asex	NA_pulex_mt	8223	A	C	233	13	0.947	0.053
GOS1.asex	NA_pulex_mt	8256	C	A	221	7	0.969	0.031
GOS1.asex	NA_pulex_mt	8257	C	A	217	6	0.973	0.027
GOS1.asex	NA_pulex_mt	8261	A	G	213	5	0.973	0.027
GOS1.asex	NA_pulex_mt	8271	A	G	195	6	0.97	0.03
GOS1.asex	NA_pulex_mt	8291	C	A	174	5	0.967	0.033
GOS1.asex	NA_pulex_mt	8292	T	A	174	8	0.956	0.044
GOS1.asex	NA_pulex_mt	8295	T	A	169	8	0.955	0.045
GOS1.asex	NA_pulex_mt	8297	G	A	168	7	0.96	0.04
GOS1.asex	NA_pulex_mt	8298	C	A	152	23	0.869	0.131
GOS1.asex	NA_pulex_mt	8304	G	A	159	44	0.784	0.216
GOS1.asex	NA_pulex_mt	8307	A	C	128	55	0.701	0.299
GOS1.asex	NA_pulex_mt	8377	A	C	317	9	0.972	0.028
GOS1.asex	NA_pulex_mt	8391	T	C	296	18	0.94	0.06
GOS1.asex	NA_pulex_mt	8404	G	A	295	12	0.958	0.042
GOS1.asex	NA_pulex_mt	8453	C	A	155	6	0.957	0.043
GOS1.asex	NA_pulex_mt	8458	C	A	151	5	0.962	0.038
GOS1.asex	NA_pulex_mt	8461	T	C	146	14	0.913	0.087
GOS1.asex	NA_pulex_mt	8463	C	A	152	8	0.95	0.05
GOS1.asex	NA_pulex_mt	8465	A	C	157	6	0.963	0.037
GOS1.asex	NA_pulex_mt	8466	C	A	152	6	0.956	0.044
GOS1.asex	NA_pulex_mt	8468	G	A	152	13	0.916	0.084
GOS1.asex	NA_pulex_mt	8473	G	T	158	20	0.888	0.112
GOS1.asex	NA_pulex_mt	8475	T	A	172	6	0.961	0.039
GOS1.asex	NA_pulex_mt	8478	T	A	176	6	0.967	0.033
GOS1.asex	NA_pulex_mt	8480	A	C	160	19	0.889	0.111
GOS1.asex	NA_pulex_mt	8565	C	A	282	6	0.976	0.024
GOS1.asex	NA_pulex_mt	8574	T	G	206	32	0.862	0.138
GOS1.asex	NA_pulex_mt	8576	A	C	234	8	0.967	0.033
GOS1.asex	NA_pulex_mt	8577	C	A	246	9	0.961	0.039
GOS1.asex	NA_pulex_mt	8585	A	C	218	15	0.932	0.068
GOS1.asex	NA_pulex_mt	8589	G	A	231	7	0.967	0.033
GOS1.asex	NA_pulex_mt	8590	T	G	213	11	0.951	0.049
GOS1.asex	NA_pulex_mt	8595	C	A	247	8	0.965	0.035
GOS1.asex	NA_pulex_mt	8664	A	C	187	5	0.969	0.031
GOS1.asex	NA_pulex_mt	8684	A	C	195	14	0.929	0.071
GOS1.asex	NA_pulex_mt	8736	G	A	425	10	0.975	0.025
GOS1.asex	NA_pulex_mt	8749	T	C	413	11	0.974	0.026
GOS1.asex	NA_pulex_mt	8785	C	T	330	10	0.968	0.032
GOS1.asex	NA_pulex_mt	9054	G	A	351	9	0.975	0.025
GOS1.asex	NA_pulex_mt	9063	A	G	341	12	0.966	0.034
GOS1.asex	NA_pulex_mt	9068	C	T	387	9	0.975	0.025
GOS1.asex	NA_pulex_mt	9156	T	A	272	8	0.968	0.032
GOS1.asex	NA_pulex_mt	9201	A	G	273	11	0.958	0.042
GOS1.asex	NA_pulex_mt	9222	A	C	315	19	0.943	0.057
GOS1.asex	NA_pulex_mt	9236	A	C	285	9	0.969	0.031
GOS1.asex	NA_pulex_mt	9238	T	C	279	8	0.972	0.028
GOS1.asex	NA_pulex_mt	9240	C	A	278	13	0.955	0.045
GOS1.asex	NA_pulex_mt	9246	C	A	269	15	0.947	0.053
GOS1.asex	NA_pulex_mt	9255	T	A	233	25	0.903	0.097
GOS1.asex	NA_pulex_mt	9264	G	C	258	7	0.97	0.03
GOS1.asex	NA_pulex_mt	9265	C	A	251	8	0.969	0.031
GOS1.asex	NA_pulex_mt	9270	T	A	254	13	0.951	0.049
GOS1.asex	NA_pulex_mt	9272	A	C	227	42	0.844	0.156
GOS1.asex	NA_pulex_mt	9395	G	A	425	13	0.97	0.03
GOS1.asex	NA_pulex_mt	9419	A	G	405	9	0.976	0.024
GOS1.asex	NA_pulex_mt	9522	A	C	364	13	0.963	0.037
GOS1.asex	NA_pulex_mt	9528	T	A	370	11	0.971	0.029
GOS1.asex	NA_pulex_mt	9537	T	A	315	8	0.975	0.025
GOS1.asex	NA_pulex_mt	9596	A	C	192	8	0.96	0.04
GOS1.asex	NA_pulex_mt	9615	T	A	195	6	0.97	0.03
GOS1.asex	NA_pulex_mt	9900	A	G	270	6	0.975	0.025
GOS1.asex	NA_pulex_mt	9951	A	G	148	11	0.931	0.069
GOS1.asex	NA_pulex_mt	10220	A	C	310	8	0.972	0.028
GOS1.asex	NA_pulex_mt	10248	A	G	287	8	0.97	0.03
GOS1.asex	NA_pulex_mt	10269	T	C	294	11	0.961	0.039
GOS1.asex	NA_pulex_mt	10363	T	C	401	11	0.971	0.029
GOS1.asex	NA_pulex_mt	10388	T	G	440	15	0.967	0.033
GOS1.asex	NA_pulex_mt	10579	G	A	309	7	0.975	0.025
GOS1.asex	NA_pulex_mt	10646	A	T	138	9	0.939	0.061
GOS1.asex	NA_pulex_mt	10654	T	C	149	13	0.92	0.08
GOS1.asex	NA_pulex_mt	10656	T	C	144	27	0.843	0.157
GOS1.asex	NA_pulex_mt	10659	T	C	170	14	0.919	0.081
GOS1.asex	NA_pulex_mt	10662	T	A	181	11	0.938	0.062
GOS1.asex	NA_pulex_mt	10664	A	C	180	13	0.928	0.072
GOS1.asex	NA_pulex_mt	10666	T	A	185	6	0.964	0.036
GOS1.asex	NA_pulex_mt	10668	T	G	181	15	0.919	0.081
GOS1.asex	NA_pulex_mt	10670	G	C	172	33	0.835	0.165
GOS1.asex	NA_pulex_mt	10674	C	G	223	11	0.953	0.047
GOS1.asex	NA_pulex_mt	10678	T	C	241	6	0.972	0.028
GOS1.asex	NA_pulex_mt	10681	C	T	254	8	0.966	0.034
GOS1.asex	NA_pulex_mt	10684	G	T	260	9	0.963	0.037
GOS1.asex	NA_pulex_mt	10687	A	G	263	21	0.923	0.077
GOS1.asex	NA_pulex_mt	10690	C	A	270	16	0.944	0.056
GOS1.asex	NA_pulex_mt	10692	T	G	277	7	0.975	0.025
GOS1.asex	NA_pulex_mt	10694	C	T	275	10	0.965	0.035
GOS1.asex	NA_pulex_mt	10697	C	T	283	7	0.973	0.027
GOS1.asex	NA_pulex_mt	10701	G	T	280	12	0.959	0.041
GOS1.asex	NA_pulex_mt	11052	A	C	359	11	0.968	0.032
GOS1.asex	NA_pulex_mt	11061	A	C	379	8	0.977	0.023
GOS1.asex	NA_pulex_mt	11067	A	C	360	39	0.902	0.098
GOS1.asex	NA_pulex_mt	11155	C	T	277	7	0.975	0.025
GOS1.asex	NA_pulex_mt	11331	A	C	264	9	0.964	0.036
GOS1.asex	NA_pulex_mt	11339	G	T	312	8	0.972	0.028
GOS1.asex	NA_pulex_mt	11360	A	C	314	18	0.943	0.057
GOS1.asex	NA_pulex_mt	11539	C	T	222	5	0.974	0.026
GOS1.asex	NA_pulex_mt	11574	A	C	235	7	0.971	0.029
GOS1.asex	NA_pulex_mt	11617	G	A	183	6	0.968	0.032
GOS1.asex	NA_pulex_mt	11656	T	C	155	8	0.951	0.049
GOS1.asex	NA_pulex_mt	11767	T	C	178	18	0.904	0.096
GOS1.asex	NA_pulex_mt	11770	A	C	185	14	0.925	0.075
GOS1.asex	NA_pulex_mt	11794	A	C	170	19	0.895	0.105
GOS1.asex	NA_pulex_mt	11833	C	T	188	8	0.959	0.041
GOS1.asex	NA_pulex_mt	11919	G	A	258	6	0.974	0.026
GOS1.asex	NA_pulex_mt	11983	A	G	175	6	0.962	0.038
GOS1.asex	NA_pulex_mt	11993	A	C	118	16	0.881	0.119
GOS1.asex	NA_pulex_mt	11998	G	T	156	5	0.963	0.037
GOS1.asex	NA_pulex_mt	11999	T	A	151	10	0.938	0.062
GOS1.asex	NA_pulex_mt	12002	G	A	168	9	0.944	0.056
GOS1.asex	NA_pulex_mt	12008	G	T	187	5	0.969	0.031
GOS1.asex	NA_pulex_mt	12011	T	G	187	7	0.959	0.041
GOS1.asex	NA_pulex_mt	12014	G	C	200	5	0.971	0.029
GOS1.asex	NA_pulex_mt	12017	A	C	181	21	0.892	0.108
GOS1.asex	NA_pulex_mt	12019	T	C	189	14	0.931	0.069
GOS1.asex	NA_pulex_mt	12028	A	C	191	18	0.91	0.09
GOS1.asex	NA_pulex_mt	12050	G	A	225	6	0.974	0.026
GOS1.asex	NA_pulex_mt	12058	T	C	205	14	0.936	0.064
GOS1.asex	NA_pulex_mt	12060	T	C	181	30	0.854	0.146
GOS1.asex	NA_pulex_mt	12063	A	C	182	44	0.806	0.194
GOS1.asex	NA_pulex_mt	12205	A	G	134	11	0.918	0.082
GOS1.asex	NA_pulex_mt	12291	T	C	268	8	0.968	0.032
GOS1.asex	NA_pulex_mt	12374	A	C	122	7	0.946	0.054
GOS1.asex	NA_pulex_mt	12384	G	A	158	17	0.903	0.097
GOS1.asex	NA_pulex_mt	12386	A	C	164	11	0.932	0.068
GOS1.asex	NA_pulex_mt	12388	A	C	161	15	0.91	0.09
GOS1.asex	NA_pulex_mt	12390	A	C	150	20	0.883	0.117
GOS1.asex	NA_pulex_mt	12392	A	C	126	42	0.75	0.25
GOS1.asex	NA_pulex_mt	13098	G	T	114	6	0.95	0.05
GOS1.asex	NA_pulex_mt	13110	C	A	99	14	0.877	0.123
GOS1.asex	NA_pulex_mt	13429	T	C	100	16	0.855	0.145
GOS1.asex	NA_pulex_mt	14484	A	C	107	5	0.947	0.053
GOS1.asex	NA_pulex_mt	14515	C	T	130	5	0.956	0.044
GOS1.asex	NA_pulex_mt	14527	C	A	134	9	0.937	0.063
GOS1.asex	NA_pulex_mt	14577	T	C	167	6	0.96	0.04
GOS1.asex	NA_pulex_mt	14665	T	A	137	5	0.965	0.035
GOS1.asex	NA_pulex_mt	14682	A	C	159	15	0.914	0.086
GOS1.asex	NA_pulex_mt	14689	A	C	182	11	0.943	0.057
GOS1.asex	NA_pulex_mt	14692	A	C	194	6	0.97	0.03
GOS1.asex	NA_pulex_mt	14696	T	A	209	8	0.959	0.041
GOS1.asex	NA_pulex_mt	14701	C	A	207	13	0.941	0.059
GOS1.asex	NA_pulex_mt	14704	G	T	183	26	0.876	0.124
GOS1.asex	NA_pulex_mt	14706	A	T	194	15	0.924	0.076
GOS1.asex	NA_pulex_mt	14709	T	A	187	18	0.908	0.092
GOS1.asex	NA_pulex_mt	14711	A	C	196	9	0.956	0.044
GOS1.asex	NA_pulex_mt	14714	A	C	162	35	0.823	0.177
GOS1.asex	NA_pulex_mt	14750	C	T	140	8	0.94	0.06
GOS1.asex	NA_pulex_mt	14852	T	C	147	6	0.961	0.039
GOS1.asex	NA_pulex_mt	14902	T	C	125	12	0.913	0.087
GOS1.asex	NA_pulex_mt	14966	C	T	136	9	0.938	0.062
GOS1.asex	NA_pulex_mt	15010	G	T	226	13	0.942	0.058
GOS1.asex	NA_pulex_mt	15016	G	T	226	8	0.962	0.038
GOS1.asex	NA_pulex_mt	15018	A	G	223	13	0.941	0.059
GOS1.asex	NA_pulex_mt	15026	T	C	261	12	0.956	0.044
GOS1.asex	NA_pulex_mt	15164	C	T	133	6	0.957	0.043
HUQHES2.asex	NA_pulex_mt	1800	A	G	1032	29	0.972	0.028
HUQHES2.asex	NA_pulex_mt	1920	A	G	1650	47	0.972	0.028
HUQHES2.asex	NA_pulex_mt	2788	C	A	1288	64	0.952	0.048
HUQHES2.asex	NA_pulex_mt	2791	T	C	1270	75	0.944	0.056
HUQHES2.asex	NA_pulex_mt	2796	T	G	1152	139	0.892	0.108
HUQHES2.asex	NA_pulex_mt	2799	A	T	1270	54	0.959	0.041
HUQHES2.asex	NA_pulex_mt	3254	T	C	1234	21	0.983	0.017
HUQHES2.asex	NA_pulex_mt	5329	A	C	730	32	0.958	0.042
HUQHES2.asex	NA_pulex_mt	7322	T	G	1344	28	0.979	0.021
HUQHES2.asex	NA_pulex_mt	10613	T	G	1534	24	0.984	0.016
HUQHES2.asex	NA_pulex_mt	10651	A	C	1211	20	0.983	0.017
HUQHES2.asex	NA_pulex_mt	10668	T	G	1093	22	0.98	0.02
HUQHES2.asex	NA_pulex_mt	11067	A	C	1490	38	0.975	0.025
HUQHES2.asex	NA_pulex_mt	11890	A	G	781	20	0.975	0.025
HUQHES2.asex	NA_pulex_mt	12063	A	C	1500	77	0.951	0.049
HUQHES2.asex	NA_pulex_mt	12369	A	C	564	15	0.974	0.026
HUQHES2.asex	NA_pulex_mt	13012	A	C	497	12	0.975	0.025
HUQHES2.asex	NA_pulex_mt	13021	A	C	425	16	0.962	0.038
HUQHES2.asex	NA_pulex_mt	13130	A	G	192	6	0.965	0.035
HUQHES2.asex	NA_pulex_mt	13429	T	C	759	14	0.981	0.019
HUQHES2.asex	NA_pulex_mt	14174	T	G	615	11	0.981	0.019
HUQHES2.asex	NA_pulex_mt	14197	T	G	224	21	0.911	0.089
HUQHES2.asex	NA_pulex_mt	14484	A	C	276	12	0.958	0.042
HUQHES2.asex	NA_pulex_mt	14714	A	C	877	16	0.982	0.018
HUQHES2.asex	NA_pulex_mt	14769	A	T	469	16	0.967	0.033
HUQHES2.asex	NA_pulex_mt	14771	A	G	464	14	0.969	0.031
HUQHES2.asex	NA_pulex_mt	14773	C	A	145	15	0.901	0.099
JOL-2.asex	NA_pulex_mt	11519	G	A	546	11	0.98	0.02
JOL-2.asex	NA_pulex_mt	11647	A	G	456	9	0.979	0.021
LYT-1.asex	NA_pulex_mt	13092	C	T	98	14	0.875	0.125
LYT-1.asex	NA_pulex_mt	13228	A	G	208	8	0.963	0.037
LYT-1.asex	NA_pulex_mt	14770	T	G	232	112	0.675	0.325
LYT-1.asex	NA_pulex_mt	14773	A	C	224	66	0.773	0.227
LYT-1.asex	NA_pulex_mt	14774	C	A	71	60	0.545	0.455
LYT-1.asex	NA_pulex_mt	15247	C	A	355	9	0.975	0.025
SED-2.asex	NA_pulex_mt	707	A	G	997	21	0.979	0.021
SED-2.asex	NA_pulex_mt	849	A	G	895	16	0.982	0.018
SED-2.asex	NA_pulex_mt	1155	G	A	733	18	0.976	0.024
SED-2.asex	NA_pulex_mt	1330	A	G	721	19	0.974	0.026
SED-2.asex	NA_pulex_mt	1393	A	G	869	21	0.976	0.024
SED-2.asex	NA_pulex_mt	1499	T	C	866	17	0.98	0.02
SED-2.asex	NA_pulex_mt	2444	G	A	272	18	0.935	0.065
SED-2.asex	NA_pulex_mt	2765	G	A	183	9	0.953	0.047
SED-2.asex	NA_pulex_mt	3570	G	A	751	15	0.98	0.02
SED-2.asex	NA_pulex_mt	5267	A	G	767	14	0.981	0.019
SED-2.asex	NA_pulex_mt	6800	G	A	971	17	0.982	0.018
SED-2.asex	NA_pulex_mt	7385	A	G	246	11	0.957	0.043
SED-2.asex	NA_pulex_mt	7438	A	G	847	19	0.977	0.023
SED-2.asex	NA_pulex_mt	7472	T	C	762	17	0.977	0.023
SED-2.asex	NA_pulex_mt	8533	T	C	583	13	0.978	0.022
SED-2.asex	NA_pulex_mt	8653	G	A	216	6	0.969	0.031
SED-2.asex	NA_pulex_mt	8697	C	T	486	11	0.976	0.024
SED-2.asex	NA_pulex_mt	8857	A	G	671	12	0.981	0.019
SED-2.asex	NA_pulex_mt	8902	G	A	944	17	0.982	0.018
SED-2.asex	NA_pulex_mt	9183	C	T	972	23	0.976	0.024
SED-2.asex	NA_pulex_mt	9214	C	T	888	21	0.976	0.024
SED-2.asex	NA_pulex_mt	9342	G	A	889	19	0.978	0.022
SED-2.asex	NA_pulex_mt	9750	C	T	354	9	0.975	0.025
SED-2.asex	NA_pulex_mt	10552	T	C	803	20	0.975	0.025
SED-2.asex	NA_pulex_mt	11647	A	G	262	6	0.974	0.026
SED-2.asex	NA_pulex_mt	12528	C	T	576	15	0.973	0.027
SED-2.asex	NA_pulex_mt	14945	C	T	205	5	0.972	0.028
SED-2.asex	NA_pulex_mt	15085	T	C	127	6	0.955	0.045
SMI-1.asex	NA_pulex_mt	8422	G	A	586	15	0.975	0.025
SMI-1.asex	NA_pulex_mt	8428	G	A	529	10	0.98	0.02
STM.asex	NA_pulex_mt	1800	A	G	901	24	0.974	0.026
STM.asex	NA_pulex_mt	1920	A	G	1311	63	0.954	0.046
STM.asex	NA_pulex_mt	2788	C	A	1003	69	0.935	0.065
STM.asex	NA_pulex_mt	2791	T	C	996	59	0.944	0.056
STM.asex	NA_pulex_mt	2796	T	G	900	131	0.873	0.127
STM.asex	NA_pulex_mt	2799	A	T	1034	35	0.967	0.033
STM.asex	NA_pulex_mt	6452	A	C	1576	28	0.982	0.018
STM.asex	NA_pulex_mt	7316	T	G	987	31	0.969	0.031
STM.asex	NA_pulex_mt	7322	T	G	1100	34	0.97	0.03
STM.asex	NA_pulex_mt	11890	A	G	699	15	0.979	0.021
STM.asex	NA_pulex_mt	12063	A	C	1198	69	0.945	0.055
STM.asex	NA_pulex_mt	12297	C	T	695	123	0.849	0.151
STM.asex	NA_pulex_mt	13021	A	C	904	20	0.978	0.022
STM.asex	NA_pulex_mt	14197	T	G	562	27	0.953	0.047
TRO3.asex	NA_pulex_mt	323	A	C	1367	54	0.962	0.038
TRO3.asex	NA_pulex_mt	352	T	G	1469	28	0.981	0.019
TRO3.asex	NA_pulex_mt	462	A	C	1297	79	0.942	0.058
TRO3.asex	NA_pulex_mt	1164	C	G	778	19	0.975	0.025
TRO3.asex	NA_pulex_mt	1770	T	G	1113	51	0.956	0.044
TRO3.asex	NA_pulex_mt	1800	A	G	966	55	0.946	0.054
TRO3.asex	NA_pulex_mt	1856	T	G	1092	189	0.852	0.148
TRO3.asex	NA_pulex_mt	1920	A	G	914	89	0.911	0.089
TRO3.asex	NA_pulex_mt	1943	A	T	1175	21	0.982	0.018
TRO3.asex	NA_pulex_mt	2424	T	G	1371	245	0.848	0.152
TRO3.asex	NA_pulex_mt	2461	T	G	1530	50	0.968	0.032
TRO3.asex	NA_pulex_mt	2702	A	C	1126	27	0.976	0.024
TRO3.asex	NA_pulex_mt	3254	T	C	1117	40	0.965	0.035
TRO3.asex	NA_pulex_mt	3440	A	C	1531	44	0.972	0.028
TRO3.asex	NA_pulex_mt	3445	A	C	1485	30	0.98	0.02
TRO3.asex	NA_pulex_mt	3644	T	G	1052	35	0.967	0.033
TRO3.asex	NA_pulex_mt	3648	C	A	951	24	0.975	0.025
TRO3.asex	NA_pulex_mt	3656	A	G	719	23	0.968	0.032
TRO3.asex	NA_pulex_mt	4068	T	C	479	13	0.972	0.028
TRO3.asex	NA_pulex_mt	4094	A	C	481	23	0.954	0.046
TRO3.asex	NA_pulex_mt	4242	A	C	1004	27	0.973	0.027
TRO3.asex	NA_pulex_mt	4392	A	C	900	15	0.983	0.017
TRO3.asex	NA_pulex_mt	5172	A	C	582	49	0.921	0.079
TRO3.asex	NA_pulex_mt	5194	A	C	825	22	0.974	0.026
TRO3.asex	NA_pulex_mt	6452	A	C	766	49	0.939	0.061
TRO3.asex	NA_pulex_mt	7316	T	G	703	37	0.95	0.05
TRO3.asex	NA_pulex_mt	7322	T	G	747	53	0.933	0.067
TRO3.asex	NA_pulex_mt	7600	A	C	870	23	0.974	0.026
TRO3.asex	NA_pulex_mt	8102	T	C	951	36	0.963	0.037
TRO3.asex	NA_pulex_mt	8576	A	C	920	32	0.966	0.034
TRO3.asex	NA_pulex_mt	8664	A	C	596	12	0.98	0.02
TRO3.asex	NA_pulex_mt	8684	A	C	642	41	0.939	0.061
TRO3.asex	NA_pulex_mt	8703	A	C	941	27	0.972	0.028
TRO3.asex	NA_pulex_mt	9147	G	A	1569	25	0.984	0.016
TRO3.asex	NA_pulex_mt	10651	A	C	394	41	0.904	0.096
TRO3.asex	NA_pulex_mt	10656	T	C	442	17	0.963	0.037
TRO3.asex	NA_pulex_mt	10668	T	G	462	25	0.947	0.053
TRO3.asex	NA_pulex_mt	11061	A	C	516	13	0.974	0.026
TRO3.asex	NA_pulex_mt	11067	A	C	488	80	0.859	0.141
TRO3.asex	NA_pulex_mt	11331	A	C	281	12	0.959	0.041
TRO3.asex	NA_pulex_mt	11647	A	G	548	11	0.979	0.021
TRO3.asex	NA_pulex_mt	11766	A	C	801	51	0.94	0.06
TRO3.asex	NA_pulex_mt	11794	A	C	550	15	0.973	0.027
TRO3.asex	NA_pulex_mt	11890	A	G	939	98	0.905	0.095
TRO3.asex	NA_pulex_mt	11905	C	A	947	18	0.981	0.019
TRO3.asex	NA_pulex_mt	11993	A	C	210	8	0.963	0.037
TRO3.asex	NA_pulex_mt	12017	A	C	290	8	0.973	0.027
TRO3.asex	NA_pulex_mt	12063	A	C	729	139	0.839	0.161
TRO3.asex	NA_pulex_mt	14631	A	C	615	358	0.632	0.368
TRO3.asex	NA_pulex_mt	14682	A	C	1020	86	0.922	0.078
TRO3.asex	NA_pulex_mt	14689	A	C	1056	25	0.976	0.024
TRO3.asex	NA_pulex_mt	14714	A	C	842	36	0.959	0.041
JWP-012	china_mt	9608	G	A	366	10	0.973	0.027
JWP-012	china_mt	10231	T	C	913	91	0.909	0.091
JWP-012	china_mt	14580	C	A	332	54	0.86	0.14
JWP-012	china_mt	14730	C	A	576	171	0.771	0.229
JWP-012	china_mt	14734	A	C	643	90	0.877	0.123
JWP-012	china_mt	14735	T	C	692	41	0.944	0.056
JWP-012	china_mt	14745	A	C	607	24	0.962	0.038
JWP-012	china_mt	14800	A	T	398	125	0.76	0.24
JWP-012	china_mt	14801	A	T	382	124	0.755	0.245
JWP-012	china_mt	14804	C	G	378	123	0.753	0.247
JWP-012	china_mt	14805	A	G	386	126	0.754	0.246
JWP-012	china_mt	14807	A	T	501	23	0.956	0.044
JWP-012	china_mt	14808	A	C	413	132	0.758	0.242
JWP-012	china_mt	14809	G	T	393	131	0.75	0.25
JWP-012	china_mt	14811	G	C	407	133	0.754	0.246
JWP-012	china_mt	14813	A	C	416	115	0.782	0.218
JWP-012	china_mt	14816	G	T	390	130	0.75	0.25
JWP-012	china_mt	14817	C	T	383	136	0.737	0.263
JWP-012	china_mt	14818	C	G	379	123	0.755	0.245
JWP-012	china_mt	14821	A	T	324	134	0.708	0.292
JWP-012	china_mt	14822	A	T	367	135	0.73	0.27
JWP-017	china_mt	4229	A	G	594	27	0.955	0.045
JWP-017	china_mt	14580	C	A	658	107	0.86	0.14
JWP-017	china_mt	14730	C	A	1193	220	0.844	0.156
JWP-017	china_mt	14735	T	C	1312	79	0.943	0.057
JWP-017	china_mt	14745	A	C	1256	55	0.958	0.042
JWP-017	china_mt	14800	A	T	900	250	0.782	0.218
JWP-017	china_mt	14801	A	T	897	238	0.79	0.21
JWP-017	china_mt	14804	C	G	909	253	0.782	0.218
JWP-017	china_mt	14805	A	G	897	250	0.782	0.218
JWP-017	china_mt	14807	A	T	1120	72	0.939	0.061
JWP-017	china_mt	14808	A	C	948	252	0.79	0.21
JWP-017	china_mt	14809	G	T	943	252	0.789	0.211
JWP-017	china_mt	14811	G	C	976	256	0.792	0.208
JWP-017	china_mt	14813	A	C	958	230	0.806	0.194
JWP-017	china_mt	14816	G	T	955	251	0.792	0.208
JWP-017	china_mt	14817	C	T	947	253	0.789	0.211
JWP-017	china_mt	14818	C	G	942	258	0.785	0.215
JWP-017	china_mt	14821	A	T	863	250	0.775	0.225
JWP-017	china_mt	14822	A	T	857	262	0.766	0.234
JWP-017	china_mt	15055	C	T	454	123	0.787	0.213
JWP-020	china_mt	2018	T	G	604	11	0.981	0.019
JWP-020	china_mt	3291	C	T	611	11	0.981	0.019
JWP-020	china_mt	4417	G	A	770	14	0.981	0.019
JWP-020	china_mt	4731	A	G	638	19	0.97	0.03
JWP-020	china_mt	4750	G	A	564	13	0.976	0.024
JWP-020	china_mt	6660	G	A	726	14	0.981	0.019
JWP-020	china_mt	6696	A	T	622	14	0.978	0.022
JWP-020	china_mt	8541	A	G	538	13	0.976	0.024
JWP-020	china_mt	8912	G	A	488	33	0.935	0.065
JWP-020	china_mt	10206	T	C	1008	19	0.981	0.019
JWP-020	china_mt	10806	G	A	715	13	0.981	0.019
JWP-020	china_mt	10868	G	A	633	14	0.978	0.022
JWP-020	china_mt	10913	T	C	772	14	0.981	0.019
JWP-020	china_mt	14580	C	A	320	60	0.84	0.16
JWP-020	china_mt	14730	C	A	656	161	0.803	0.197
JWP-020	china_mt	14734	A	C	733	100	0.88	0.12
JWP-020	china_mt	14735	T	C	793	23	0.971	0.029
JWP-020	china_mt	14745	A	C	695	14	0.979	0.021
JWP-020	china_mt	14800	A	T	466	117	0.798	0.202
JWP-020	china_mt	14801	A	T	465	110	0.809	0.191
JWP-020	china_mt	14804	C	G	439	123	0.78	0.22
JWP-020	china_mt	14805	A	G	453	116	0.796	0.204
JWP-020	china_mt	14807	A	T	568	31	0.948	0.052
JWP-020	china_mt	14808	A	C	488	122	0.799	0.201
JWP-020	china_mt	14809	G	T	471	120	0.797	0.203
JWP-020	china_mt	14811	G	C	478	119	0.801	0.199
JWP-020	china_mt	14813	A	C	493	118	0.807	0.193
JWP-020	china_mt	14816	G	T	488	126	0.795	0.205
JWP-020	china_mt	14817	C	T	476	126	0.791	0.209
JWP-020	china_mt	14818	C	G	466	120	0.794	0.206
JWP-020	china_mt	14821	A	T	416	130	0.762	0.238
JWP-020	china_mt	14822	A	T	446	129	0.776	0.224
JWP-021	china_mt	2733	G	A	752	19	0.975	0.025
JWP-021	china_mt	12227	A	G	832	19	0.977	0.023
JWP-021	china_mt	14580	C	A	478	81	0.854	0.146
JWP-021	china_mt	14730	C	A	830	184	0.818	0.182
JWP-021	china_mt	14734	A	C	914	109	0.893	0.107
JWP-021	china_mt	14735	T	C	1000	39	0.962	0.038
JWP-021	china_mt	14745	A	C	901	21	0.977	0.023
JWP-021	china_mt	14800	A	T	583	180	0.764	0.236
JWP-021	china_mt	14801	A	T	591	159	0.788	0.212
JWP-021	china_mt	14804	C	G	545	177	0.755	0.245
JWP-021	china_mt	14805	A	G	567	183	0.756	0.244
JWP-021	china_mt	14807	A	T	726	38	0.95	0.05
JWP-021	china_mt	14808	A	C	602	184	0.765	0.235
JWP-021	china_mt	14809	G	T	588	182	0.763	0.237
JWP-021	china_mt	14811	G	C	622	180	0.775	0.225
JWP-021	china_mt	14813	A	C	627	168	0.788	0.212
JWP-021	china_mt	14816	G	T	604	189	0.761	0.239
JWP-021	china_mt	14817	C	T	602	182	0.768	0.232
JWP-021	china_mt	14818	C	G	585	180	0.765	0.235
JWP-021	china_mt	14821	A	T	535	187	0.74	0.26
JWP-021	china_mt	14822	A	T	579	186	0.757	0.243
JWP-022	china_mt	10231	T	C	1212	212	0.851	0.149
JWP-022	china_mt	14580	C	A	453	70	0.866	0.134
JWP-022	china_mt	14730	C	A	752	179	0.807	0.193
JWP-022	china_mt	14734	A	C	844	96	0.897	0.103
JWP-022	china_mt	14735	T	C	901	37	0.96	0.04
JWP-022	china_mt	14745	A	C	818	21	0.974	0.026
JWP-022	china_mt	14800	A	T	587	159	0.786	0.214
JWP-022	china_mt	14801	A	T	572	145	0.798	0.202
JWP-022	china_mt	14804	C	G	552	154	0.782	0.218
JWP-022	china_mt	14805	A	G	568	161	0.779	0.221
JWP-022	china_mt	14807	A	T	703	44	0.94	0.06
JWP-022	china_mt	14808	A	C	602	156	0.794	0.206
JWP-022	china_mt	14809	G	T	571	165	0.775	0.225
JWP-022	china_mt	14811	G	C	610	150	0.802	0.198
JWP-022	china_mt	14813	A	C	626	148	0.808	0.192
JWP-022	china_mt	14816	G	T	601	161	0.788	0.212
JWP-022	china_mt	14817	C	T	575	163	0.779	0.221
JWP-022	china_mt	14818	C	G	583	155	0.789	0.211
JWP-022	china_mt	14821	A	T	448	169	0.725	0.275
JWP-022	china_mt	14822	A	T	532	169	0.758	0.242
JWP-023	china_mt	4731	A	G	544	11	0.98	0.02
JWP-023	china_mt	14580	C	A	297	52	0.849	0.151
JWP-023	china_mt	14730	C	A	474	106	0.816	0.184
JWP-023	china_mt	14734	A	C	544	63	0.896	0.104
JWP-023	china_mt	14735	T	C	602	19	0.969	0.031
JWP-023	china_mt	14745	A	C	526	12	0.976	0.024
JWP-023	china_mt	14800	A	T	375	102	0.785	0.215
JWP-023	china_mt	14801	A	T	385	89	0.811	0.189
JWP-023	china_mt	14804	C	G	360	103	0.778	0.222
JWP-023	china_mt	14805	A	G	373	102	0.784	0.216
JWP-023	china_mt	14807	A	T	470	22	0.955	0.045
JWP-023	china_mt	14808	A	C	390	108	0.782	0.218
JWP-023	china_mt	14809	G	T	387	107	0.782	0.218
JWP-023	china_mt	14811	G	C	400	105	0.792	0.208
JWP-023	china_mt	14813	A	C	416	107	0.794	0.206
JWP-023	china_mt	14816	G	T	394	111	0.779	0.221
JWP-023	china_mt	14817	C	T	387	110	0.779	0.221
JWP-023	china_mt	14818	C	G	388	104	0.789	0.211
JWP-023	china_mt	14821	A	T	338	104	0.763	0.237
JWP-023	china_mt	14822	A	T	368	110	0.77	0.23
JWP-024	china_mt	14580	C	A	304	60	0.833	0.167
JWP-024	china_mt	14730	C	A	581	160	0.784	0.216
JWP-024	china_mt	14734	A	C	642	86	0.881	0.119
JWP-024	china_mt	14735	T	C	727	38	0.95	0.05
JWP-024	china_mt	14745	A	C	604	25	0.959	0.041
JWP-024	china_mt	14800	A	T	428	117	0.784	0.216
JWP-024	china_mt	14801	A	T	428	109	0.797	0.203
JWP-024	china_mt	14804	C	G	409	120	0.772	0.228
JWP-024	china_mt	14805	A	G	429	116	0.786	0.214
JWP-024	china_mt	14807	A	T	523	31	0.944	0.056
JWP-024	china_mt	14808	A	C	443	122	0.784	0.216
JWP-024	china_mt	14809	G	T	426	122	0.776	0.224
JWP-024	china_mt	14811	G	C	468	111	0.807	0.193
JWP-024	china_mt	14813	A	C	467	109	0.811	0.189
JWP-024	china_mt	14816	G	T	445	116	0.792	0.208
JWP-024	china_mt	14817	C	T	439	119	0.787	0.213
JWP-024	china_mt	14818	C	G	455	110	0.804	0.196
JWP-024	china_mt	14821	A	T	389	120	0.763	0.237
JWP-024	china_mt	14822	A	T	412	120	0.773	0.227
JWP-024	china_mt	15055	C	T	245	67	0.783	0.217
JWP-024	china_mt	15069	T	C	258	64	0.799	0.201
JWP-028	china_mt	14730	C	A	128	33	0.796	0.204
JWP-028	china_mt	14734	A	C	139	12	0.921	0.079
JWP-028	china_mt	14735	T	C	138	8	0.939	0.061
JWP-028	china_mt	14745	A	C	133	6	0.957	0.043
JWP-028	china_mt	14800	A	T	165	40	0.801	0.199
JWP-028	china_mt	14801	A	T	168	40	0.804	0.196
JWP-028	china_mt	14804	C	G	164	43	0.793	0.207
JWP-028	china_mt	14805	A	G	167	44	0.792	0.208
JWP-028	china_mt	14806	A	C	168	44	0.793	0.207
JWP-028	china_mt	14808	A	C	172	41	0.804	0.196
JWP-028	china_mt	14809	G	T	165	44	0.79	0.21
JWP-028	china_mt	14811	G	C	174	44	0.799	0.201
JWP-028	china_mt	14813	A	C	172	40	0.808	0.192
JWP-028	china_mt	14814	G	T	178	39	0.817	0.183
JWP-028	china_mt	14816	G	T	176	42	0.808	0.192
JWP-028	china_mt	14817	C	T	174	41	0.81	0.19
JWP-028	china_mt	14818	C	G	176	42	0.804	0.196
JWP-028	china_mt	14821	A	T	168	38	0.812	0.188
JWP-028	china_mt	14822	A	T	162	43	0.791	0.209
JWP-028	china_mt	15055	C	T	155	42	0.783	0.217
JWP-028	china_mt	15069	T	C	161	41	0.798	0.202
JWP-029	china_mt	4914	T	C	114	6	0.95	0.05
JWP-029	china_mt	4921	C	T	140	6	0.959	0.041
JWP-029	china_mt	14800	A	T	111	29	0.794	0.206
JWP-029	china_mt	14801	A	T	112	27	0.807	0.193
JWP-029	china_mt	14804	C	G	114	27	0.803	0.197
JWP-029	china_mt	14805	A	G	112	29	0.789	0.211
JWP-029	china_mt	14806	A	C	116	29	0.8	0.2
JWP-029	china_mt	14808	A	C	114	30	0.793	0.207
JWP-029	china_mt	14809	G	T	110	30	0.787	0.213
JWP-029	china_mt	14811	G	C	117	28	0.808	0.192
JWP-029	china_mt	14813	A	C	121	28	0.813	0.187
JWP-029	china_mt	14814	G	T	124	25	0.827	0.173
JWP-029	china_mt	14816	G	T	121	28	0.813	0.187
JWP-029	china_mt	14817	C	T	122	28	0.808	0.192
JWP-029	china_mt	14818	C	G	123	29	0.81	0.19
JWP-029	china_mt	14821	A	T	123	25	0.826	0.174
JWP-029	china_mt	14822	A	T	121	28	0.807	0.193
JWP-029	china_mt	15055	C	T	117	43	0.727	0.273
JWP-029	china_mt	15069	T	C	111	41	0.732	0.268
JWP-030	china_mt	4902	A	G	198	7	0.966	0.034
JWP-030	china_mt	4914	T	C	255	7	0.97	0.03
JWP-030	china_mt	14800	A	T	323	73	0.816	0.184
JWP-030	china_mt	14801	A	T	328	64	0.837	0.163
JWP-030	china_mt	14804	C	G	325	73	0.815	0.185
JWP-030	china_mt	14805	A	G	321	75	0.811	0.189
JWP-030	china_mt	14806	A	C	328	75	0.812	0.188
JWP-030	china_mt	14808	A	C	339	75	0.819	0.181
JWP-030	china_mt	14809	G	T	339	76	0.817	0.183
JWP-030	china_mt	14811	G	C	355	76	0.824	0.176
JWP-030	china_mt	14813	A	C	372	72	0.836	0.164
JWP-030	china_mt	14814	G	T	365	76	0.828	0.172
JWP-030	china_mt	14816	G	T	363	75	0.829	0.171
JWP-030	china_mt	14817	C	T	374	74	0.833	0.167
JWP-030	china_mt	14818	C	G	366	76	0.828	0.172
JWP-030	china_mt	14821	A	T	365	77	0.826	0.174
JWP-030	china_mt	14822	A	T	368	77	0.827	0.173
JWP-030	china_mt	15055	C	T	268	69	0.793	0.207
JWP-030	china_mt	15069	T	C	260	19	0.932	0.068
JWP-038	china_mt	4902	A	G	99	5	0.952	0.048
JWP-038	china_mt	4914	T	C	133	5	0.964	0.036
JWP-038	china_mt	14800	A	T	221	56	0.795	0.205
JWP-038	china_mt	14801	A	T	224	48	0.824	0.176
JWP-038	china_mt	14804	C	G	223	58	0.791	0.209
JWP-038	china_mt	14805	A	G	216	60	0.783	0.217
JWP-038	china_mt	14806	A	C	224	60	0.789	0.211
JWP-038	china_mt	14808	A	C	231	59	0.794	0.206
JWP-038	china_mt	14809	G	T	227	59	0.791	0.209
JWP-038	china_mt	14811	G	C	231	59	0.794	0.206
JWP-038	china_mt	14813	A	C	236	58	0.803	0.197
JWP-038	china_mt	14814	G	T	234	59	0.796	0.204
JWP-038	china_mt	14816	G	T	235	59	0.797	0.203
JWP-038	china_mt	14817	C	T	237	59	0.801	0.199
JWP-038	china_mt	14818	C	G	232	60	0.792	0.208
JWP-038	china_mt	14821	A	T	229	60	0.79	0.21
JWP-038	china_mt	14822	A	T	228	60	0.792	0.208
JWP-038	china_mt	15055	C	T	202	52	0.796	0.204
SZH-001	china_mt	14580	C	A	382	69	0.847	0.153
SZH-001	china_mt	14730	C	A	692	149	0.822	0.178
SZH-001	china_mt	14735	T	C	830	31	0.964	0.036
SZH-001	china_mt	14745	A	C	749	19	0.975	0.025
SZH-001	china_mt	14800	A	T	526	180	0.744	0.256
SZH-001	china_mt	14801	A	T	524	153	0.773	0.227
SZH-001	china_mt	14804	C	G	495	184	0.728	0.272
SZH-001	china_mt	14805	A	G	513	187	0.733	0.267
SZH-001	china_mt	14807	A	T	696	20	0.972	0.028
SZH-001	china_mt	14808	A	C	546	189	0.743	0.257
SZH-001	china_mt	14809	G	T	529	185	0.74	0.26
SZH-001	china_mt	14811	G	C	528	180	0.746	0.254
SZH-001	china_mt	14813	A	C	537	178	0.751	0.249
SZH-001	china_mt	14816	G	T	513	195	0.724	0.276
SZH-001	china_mt	14817	C	T	506	190	0.727	0.273
SZH-001	china_mt	14818	C	G	495	186	0.726	0.274
SZH-001	china_mt	14821	A	T	442	194	0.694	0.306
SZH-001	china_mt	14822	A	T	484	196	0.712	0.288
SZH-003	china_mt	1481	G	A	429	14	0.968	0.032
SZH-003	china_mt	1730	A	G	456	9	0.979	0.021
SZH-003	china_mt	3075	T	C	484	13	0.972	0.028
SZH-003	china_mt	3805	C	T	194	7	0.965	0.035
SZH-003	china_mt	3846	A	G	206	7	0.967	0.033
SZH-003	china_mt	4366	A	G	538	13	0.975	0.025
SZH-003	china_mt	6656	G	A	406	16	0.962	0.038
SZH-003	china_mt	6690	A	G	417	13	0.968	0.032
SZH-003	china_mt	6792	C	T	454	10	0.978	0.022
SZH-003	china_mt	6888	G	A	459	16	0.966	0.034
SZH-003	china_mt	6915	T	G	455	11	0.976	0.024
SZH-003	china_mt	6921	G	A	439	9	0.978	0.022
SZH-003	china_mt	7344	C	T	338	10	0.971	0.029
SZH-003	china_mt	8285	C	G	304	10	0.968	0.032
SZH-003	china_mt	9032	T	C	350	8	0.975	0.025
SZH-003	china_mt	9137	T	C	242	8	0.968	0.032
SZH-003	china_mt	9148	C	T	247	10	0.961	0.039
SZH-003	china_mt	9152	A	G	266	9	0.964	0.036
SZH-003	china_mt	9167	T	C	263	9	0.967	0.033
SZH-003	china_mt	9209	C	T	267	8	0.971	0.029
SZH-003	china_mt	9819	A	G	551	11	0.98	0.02
SZH-003	china_mt	10206	C	T	617	17	0.972	0.028
SZH-003	china_mt	14580	C	A	231	44	0.84	0.16
SZH-003	china_mt	14730	C	A	452	103	0.813	0.187
SZH-003	china_mt	14734	A	C	519	51	0.909	0.091
SZH-003	china_mt	14735	T	C	558	20	0.965	0.035
SZH-003	china_mt	14745	A	C	493	11	0.978	0.022
SZH-003	china_mt	14800	A	T	264	95	0.736	0.264
SZH-003	china_mt	14801	A	T	265	74	0.782	0.218
SZH-003	china_mt	14804	C	G	232	92	0.714	0.286
SZH-003	china_mt	14805	A	G	247	97	0.716	0.284
SZH-003	china_mt	14806	A	C	255	102	0.715	0.285
SZH-003	china_mt	14808	A	C	246	100	0.709	0.291
SZH-003	china_mt	14809	G	T	216	102	0.68	0.32
SZH-003	china_mt	14811	G	C	238	95	0.713	0.287
SZH-003	china_mt	14813	A	C	248	92	0.73	0.27
SZH-003	china_mt	14814	G	T	242	98	0.71	0.29
SZH-003	china_mt	14816	G	T	221	96	0.695	0.305
SZH-003	china_mt	14817	C	T	233	102	0.696	0.304
SZH-003	china_mt	14818	C	G	225	99	0.695	0.305
SZH-003	china_mt	14821	A	T	216	104	0.675	0.325
SZH-003	china_mt	14822	A	T	242	106	0.696	0.304
SZH-004	china_mt	14580	C	A	409	81	0.833	0.167
SZH-004	china_mt	14730	C	A	737	132	0.848	0.152
SZH-004	china_mt	14734	A	C	789	74	0.914	0.086
SZH-004	china_mt	14735	T	C	852	31	0.964	0.036
SZH-004	china_mt	14745	A	C	782	25	0.969	0.031
SZH-004	china_mt	14800	A	T	489	111	0.815	0.185
SZH-004	china_mt	14801	A	T	485	102	0.825	0.175
SZH-004	china_mt	14804	C	G	462	107	0.811	0.189
SZH-004	china_mt	14805	A	G	485	115	0.807	0.193
SZH-004	china_mt	14807	A	T	589	36	0.942	0.058
SZH-004	china_mt	14808	A	C	524	112	0.824	0.176
SZH-004	china_mt	14809	G	T	505	120	0.808	0.192
SZH-004	china_mt	14811	G	C	506	108	0.823	0.177
SZH-004	china_mt	14813	A	C	521	105	0.831	0.169
SZH-004	china_mt	14816	G	T	499	111	0.817	0.183
SZH-004	china_mt	14817	C	T	503	122	0.804	0.196
SZH-004	china_mt	14818	C	G	493	112	0.814	0.186
SZH-004	china_mt	14821	A	T	447	115	0.794	0.206
SZH-004	china_mt	14822	A	T	471	119	0.797	0.203
SZH-008	china_mt	8819	G	A	587	13	0.977	0.023
SZH-008	china_mt	8834	G	A	559	16	0.972	0.028
SZH-008	china_mt	8863	A	C	575	11	0.98	0.02
SZH-008	china_mt	14580	C	A	338	64	0.841	0.159
SZH-008	china_mt	14730	C	A	665	88	0.883	0.117
SZH-008	china_mt	14734	A	C	738	42	0.946	0.054
SZH-008	china_mt	14735	T	C	757	13	0.982	0.018
SZH-008	china_mt	14800	A	T	466	157	0.747	0.253
SZH-008	china_mt	14801	A	T	456	137	0.769	0.231
SZH-008	china_mt	14804	C	G	423	159	0.727	0.273
SZH-008	china_mt	14805	A	G	453	166	0.732	0.268
SZH-008	china_mt	14807	A	T	593	29	0.953	0.047
SZH-008	china_mt	14808	A	C	483	169	0.74	0.26
SZH-008	china_mt	14809	G	T	457	169	0.729	0.271
SZH-008	china_mt	14811	G	C	475	162	0.746	0.254
SZH-008	china_mt	14813	A	C	487	160	0.753	0.247
SZH-008	china_mt	14816	G	T	463	173	0.727	0.273
SZH-008	china_mt	14817	C	T	455	172	0.725	0.275
SZH-008	china_mt	14818	C	G	440	158	0.735	0.265
SZH-008	china_mt	14821	A	T	408	170	0.706	0.294
SZH-008	china_mt	14822	A	T	419	171	0.709	0.291
SZH-010	china_mt	12452	A	T	332	14	0.957	0.043
SZH-010	china_mt	14580	C	A	564	61	0.901	0.099
SZH-010	china_mt	14730	C	A	889	209	0.809	0.191
SZH-010	china_mt	14735	T	C	1054	52	0.953	0.047
SZH-010	china_mt	14745	A	C	987	34	0.966	0.034
SZH-010	china_mt	14800	A	T	633	201	0.759	0.241
SZH-010	china_mt	14801	A	T	646	188	0.774	0.226
SZH-010	china_mt	14804	C	G	587	202	0.744	0.256
SZH-010	china_mt	14805	A	G	617	205	0.75	0.25
SZH-010	china_mt	14806	A	C	614	209	0.746	0.254
SZH-010	china_mt	14808	A	C	601	211	0.74	0.26
SZH-010	china_mt	14809	G	T	568	209	0.731	0.269
SZH-010	china_mt	14811	G	C	596	205	0.744	0.256
SZH-010	china_mt	14813	A	C	619	199	0.757	0.243
SZH-010	china_mt	14814	G	T	600	196	0.753	0.247
SZH-010	china_mt	14816	G	T	580	202	0.741	0.259
SZH-010	china_mt	14817	C	T	567	209	0.73	0.27
SZH-010	china_mt	14818	C	G	563	198	0.74	0.26
SZH-010	china_mt	14821	A	T	558	211	0.725	0.275
SZH-010	china_mt	14822	A	T	573	211	0.73	0.27
SZH-010	china_mt	15026	A	T	409	22	0.947	0.053
SZH-010	china_mt	15030	T	A	403	19	0.955	0.045
SZH-010	china_mt	15032	A	C	420	18	0.957	0.043
SZH-010	china_mt	15294	T	A	84	22	0.794	0.206
SZH-011	china_mt	9526	A	T	488	15	0.97	0.03
SZH-011	china_mt	14580	C	A	378	69	0.844	0.156
SZH-011	china_mt	14730	C	A	660	150	0.814	0.186
SZH-011	china_mt	14734	A	C	745	82	0.9	0.1
SZH-011	china_mt	14735	T	C	797	29	0.964	0.036
SZH-011	china_mt	14745	A	C	699	18	0.974	0.026
SZH-011	china_mt	14800	A	T	550	169	0.765	0.235
SZH-011	china_mt	14801	A	T	542	145	0.789	0.211
SZH-011	china_mt	14804	C	G	506	151	0.769	0.231
SZH-011	china_mt	14805	A	G	517	160	0.764	0.236
SZH-011	china_mt	14807	A	T	662	31	0.954	0.046
SZH-011	china_mt	14808	A	C	565	168	0.771	0.229
SZH-011	china_mt	14809	G	T	537	163	0.767	0.233
SZH-011	china_mt	14811	G	C	558	162	0.775	0.225
SZH-011	china_mt	14813	A	C	568	150	0.791	0.209
SZH-011	china_mt	14816	G	T	552	168	0.766	0.234
SZH-011	china_mt	14817	C	T	556	167	0.769	0.231
SZH-011	china_mt	14818	C	G	542	161	0.77	0.23
SZH-011	china_mt	14821	A	T	500	172	0.743	0.257
SZH-011	china_mt	14822	A	T	528	174	0.752	0.248
SZH-011	china_mt	15055	C	T	378	102	0.786	0.214
SZH-012	china_mt	10841	T	C	924	73	0.926	0.074
SZH-012	china_mt	14580	C	A	498	79	0.863	0.137
SZH-012	china_mt	14730	C	A	864	183	0.825	0.175
SZH-012	china_mt	14734	A	C	981	105	0.903	0.097
SZH-012	china_mt	14735	T	C	1045	40	0.963	0.037
SZH-012	china_mt	14745	A	C	958	24	0.975	0.025
SZH-012	china_mt	14800	A	T	610	168	0.784	0.216
SZH-012	china_mt	14801	A	T	606	143	0.809	0.191
SZH-012	china_mt	14804	C	G	544	173	0.759	0.241
SZH-012	china_mt	14805	A	G	578	170	0.773	0.227
SZH-012	china_mt	14807	A	T	721	34	0.955	0.045
SZH-012	china_mt	14808	A	C	627	173	0.784	0.216
SZH-012	china_mt	14809	G	T	592	177	0.769	0.231
SZH-012	china_mt	14811	G	C	624	163	0.792	0.208
SZH-012	china_mt	14813	A	C	638	151	0.808	0.192
SZH-012	china_mt	14816	G	T	598	180	0.768	0.232
SZH-012	china_mt	14817	C	T	586	181	0.764	0.236
SZH-012	china_mt	14818	C	G	567	164	0.775	0.225
SZH-012	china_mt	14821	A	T	507	170	0.748	0.252
SZH-012	china_mt	14822	A	T	554	178	0.756	0.244
SZH-012	china_mt	14832	T	G	776	69	0.918	0.082
SZH-012	china_mt	15055	C	T	386	92	0.806	0.194
SZH-013	china_mt	14580	C	A	341	69	0.83	0.17
SZH-013	china_mt	14730	C	A	555	131	0.808	0.192
SZH-013	china_mt	14734	A	C	654	63	0.911	0.089
SZH-013	china_mt	14735	T	C	701	40	0.946	0.054
SZH-013	china_mt	14745	A	C	610	28	0.956	0.044
SZH-013	china_mt	14800	A	T	386	109	0.78	0.22
SZH-013	china_mt	14801	A	T	372	89	0.807	0.193
SZH-013	china_mt	14804	C	G	330	112	0.747	0.253
SZH-013	china_mt	14805	A	G	359	104	0.774	0.226
SZH-013	china_mt	14806	A	C	371	109	0.773	0.227
SZH-013	china_mt	14808	A	C	336	112	0.75	0.25
SZH-013	china_mt	14809	G	T	319	109	0.744	0.256
SZH-013	china_mt	14811	G	C	348	107	0.765	0.235
SZH-013	china_mt	14813	A	C	371	103	0.783	0.217
SZH-013	china_mt	14814	G	T	356	106	0.769	0.231
SZH-013	china_mt	14816	G	T	325	108	0.749	0.251
SZH-013	china_mt	14817	C	T	339	113	0.75	0.25
SZH-013	china_mt	14818	C	G	330	104	0.759	0.241
SZH-013	china_mt	14821	A	T	303	114	0.725	0.275
SZH-013	china_mt	14822	A	T	335	113	0.748	0.252
SZH-013	china_mt	15026	A	T	273	11	0.961	0.039
SZH-013	china_mt	15030	T	A	258	9	0.966	0.034
SZH-013	china_mt	15032	A	C	273	9	0.968	0.032
SZH-013	china_mt	15069	T	C	186	87	0.682	0.318
SZH-014	china_mt	4600	C	T	683	487	0.584	0.416
SZH-014	china_mt	4902	A	G	309	10	0.966	0.034
SZH-014	china_mt	4914	T	C	363	12	0.968	0.032
SZH-014	china_mt	4915	A	C	382	9	0.977	0.023
SZH-014	china_mt	4921	C	T	428	11	0.973	0.027
SZH-014	china_mt	4965	G	A	597	15	0.974	0.026
SZH-014	china_mt	4968	T	C	642	13	0.98	0.02
SZH-014	china_mt	4977	C	T	668	15	0.977	0.023
SZH-014	china_mt	4978	A	T	659	12	0.981	0.019
SZH-014	china_mt	4992	C	T	646	13	0.979	0.021
SZH-014	china_mt	4995	C	T	638	13	0.979	0.021
SZH-014	china_mt	5013	C	T	716	13	0.981	0.019
SZH-014	china_mt	5019	G	A	719	13	0.981	0.019
SZH-014	china_mt	5025	T	C	716	13	0.981	0.019
SZH-014	china_mt	5031	G	A	710	21	0.971	0.029
SZH-014	china_mt	7839	C	A	322	7	0.976	0.024
SZH-014	china_mt	12452	A	T	198	9	0.952	0.048
SZH-014	china_mt	14580	C	A	280	37	0.881	0.119
SZH-014	china_mt	14730	C	A	585	60	0.907	0.093
SZH-014	china_mt	14734	A	C	626	30	0.953	0.047
SZH-014	china_mt	14735	T	C	644	13	0.98	0.02
SZH-014	china_mt	14800	A	T	489	164	0.748	0.252
SZH-014	china_mt	14801	A	T	495	143	0.776	0.224
SZH-014	china_mt	14804	C	G	432	156	0.735	0.265
SZH-014	china_mt	14805	A	G	464	158	0.745	0.255
SZH-014	china_mt	14808	A	C	472	166	0.74	0.26
SZH-014	china_mt	14809	G	T	438	163	0.728	0.272
SZH-014	china_mt	14811	G	C	444	161	0.734	0.266
SZH-014	china_mt	14813	A	C	472	150	0.759	0.241
SZH-014	china_mt	14816	G	T	448	164	0.732	0.268
SZH-014	china_mt	14817	C	T	433	166	0.722	0.278
SZH-014	china_mt	14818	C	G	444	156	0.74	0.26
SZH-014	china_mt	14821	A	T	439	160	0.732	0.268
SZH-014	china_mt	14822	A	T	454	169	0.729	0.271
SZH-014	china_mt	15026	A	T	333	17	0.949	0.051
SZH-014	china_mt	15030	T	A	322	12	0.964	0.036
SZH-014	china_mt	15032	A	C	322	11	0.967	0.033
SZH-015	china_mt	115	G	A	205	5	0.972	0.028
SZH-015	china_mt	10710	G	A	382	30	0.925	0.075
SZH-015	china_mt	14800	A	T	197	47	0.808	0.192
SZH-015	china_mt	14801	A	T	199	46	0.809	0.191
SZH-015	china_mt	14804	C	G	197	50	0.798	0.202
SZH-015	china_mt	14805	A	G	201	51	0.798	0.202
SZH-015	china_mt	14808	A	C	211	49	0.812	0.188
SZH-015	china_mt	14809	G	T	213	49	0.81	0.19
SZH-015	china_mt	14811	G	C	211	46	0.818	0.182
SZH-015	china_mt	14813	A	C	218	46	0.826	0.174
SZH-015	china_mt	14816	G	T	215	46	0.821	0.179
SZH-015	china_mt	14817	C	T	214	50	0.811	0.189
SZH-015	china_mt	14818	C	G	210	50	0.808	0.192
SZH-015	china_mt	14821	A	T	204	49	0.807	0.193
SZH-015	china_mt	14822	A	T	207	48	0.809	0.191
SZH-016	china_mt	14580	C	A	386	79	0.83	0.17
SZH-016	china_mt	14730	C	A	678	175	0.795	0.205
SZH-016	china_mt	14734	A	C	777	96	0.89	0.11
SZH-016	china_mt	14735	T	C	859	28	0.968	0.032
SZH-016	china_mt	14745	A	C	752	17	0.977	0.023
SZH-016	china_mt	14800	A	T	493	145	0.772	0.228
SZH-016	china_mt	14801	A	T	485	133	0.784	0.216
SZH-016	china_mt	14804	C	G	431	145	0.747	0.253
SZH-016	china_mt	14805	A	G	460	147	0.757	0.243
SZH-016	china_mt	14807	A	T	588	30	0.95	0.05
SZH-016	china_mt	14808	A	C	497	146	0.773	0.227
SZH-016	china_mt	14809	G	T	468	147	0.76	0.24
SZH-016	china_mt	14811	G	C	508	145	0.778	0.222
SZH-016	china_mt	14813	A	C	515	136	0.791	0.209
SZH-016	china_mt	14816	G	T	491	150	0.765	0.235
SZH-016	china_mt	14817	C	T	483	155	0.757	0.243
SZH-016	china_mt	14818	C	G	469	144	0.765	0.235
SZH-016	china_mt	14821	A	T	428	151	0.738	0.262
SZH-016	china_mt	14822	A	T	458	156	0.746	0.254
SZH-016	china_mt	15055	C	T	291	92	0.76	0.24
SZH-024	china_mt	14580	C	A	343	65	0.841	0.159
SZH-024	china_mt	14730	C	A	601	155	0.794	0.206
SZH-024	china_mt	14734	A	C	679	74	0.901	0.099
SZH-024	china_mt	14735	T	C	749	32	0.958	0.042
SZH-024	china_mt	14745	A	C	662	19	0.971	0.029
SZH-024	china_mt	14800	A	T	412	136	0.752	0.248
SZH-024	china_mt	14801	A	T	419	127	0.766	0.234
SZH-024	china_mt	14804	C	G	381	134	0.74	0.26
SZH-024	china_mt	14805	A	G	399	126	0.759	0.241
SZH-024	china_mt	14807	A	T	530	27	0.95	0.05
SZH-024	china_mt	14808	A	C	441	132	0.77	0.23
SZH-024	china_mt	14809	G	T	413	136	0.751	0.249
SZH-024	china_mt	14811	G	C	423	132	0.761	0.239
SZH-024	china_mt	14813	A	C	450	127	0.779	0.221
SZH-024	china_mt	14816	G	T	433	137	0.76	0.24
SZH-024	china_mt	14817	C	T	419	136	0.754	0.246
SZH-024	china_mt	14818	C	G	416	130	0.762	0.238
SZH-024	china_mt	14821	A	T	374	139	0.728	0.272
SZH-024	china_mt	14822	A	T	406	139	0.745	0.255
SZH-024	china_mt	15055	C	T	285	69	0.803	0.197
SZH-026	china_mt	10999	A	G	370	51	0.877	0.123
SZH-026	china_mt	14580	C	A	235	49	0.825	0.175
SZH-026	china_mt	14730	C	A	476	119	0.8	0.2
SZH-026	china_mt	14734	A	C	536	66	0.889	0.111
SZH-026	china_mt	14735	T	C	592	22	0.964	0.036
SZH-026	china_mt	14745	A	C	520	11	0.979	0.021
SZH-026	china_mt	14800	A	T	332	95	0.776	0.224
SZH-026	china_mt	14801	A	T	327	83	0.798	0.202
SZH-026	china_mt	14804	C	G	307	103	0.749	0.251
SZH-026	china_mt	14805	A	G	328	98	0.77	0.23
SZH-026	china_mt	14807	A	T	413	19	0.954	0.046
SZH-026	china_mt	14808	A	C	351	100	0.777	0.223
SZH-026	china_mt	14809	G	T	345	100	0.774	0.226
SZH-026	china_mt	14811	G	C	356	97	0.786	0.214
SZH-026	china_mt	14813	A	C	361	92	0.797	0.203
SZH-026	china_mt	14816	G	T	351	101	0.775	0.225
SZH-026	china_mt	14817	C	T	329	94	0.776	0.224
SZH-026	china_mt	14818	C	G	327	93	0.777	0.223
SZH-026	china_mt	14821	A	T	299	101	0.746	0.254
SZH-026	china_mt	14822	A	T	304	101	0.749	0.251
SZH-028	china_mt	14580	C	A	468	85	0.845	0.155
SZH-028	china_mt	14730	C	A	811	270	0.75	0.25
SZH-028	china_mt	14734	A	C	912	158	0.852	0.148
SZH-028	china_mt	14735	T	C	1037	50	0.954	0.046
SZH-028	china_mt	14745	A	C	880	33	0.963	0.037
SZH-028	china_mt	14800	A	T	518	163	0.76	0.24
SZH-028	china_mt	14801	A	T	524	154	0.772	0.228
SZH-028	china_mt	14804	C	G	475	168	0.738	0.262
SZH-028	china_mt	14805	A	G	503	164	0.753	0.247
SZH-028	china_mt	14807	A	T	671	53	0.926	0.074
SZH-028	china_mt	14808	A	C	571	171	0.769	0.231
SZH-028	china_mt	14809	G	T	533	173	0.755	0.245
SZH-028	china_mt	14811	G	C	560	172	0.764	0.236
SZH-028	china_mt	14813	A	C	573	162	0.779	0.221
SZH-028	china_mt	14816	G	T	541	172	0.759	0.241
SZH-028	china_mt	14817	C	T	545	176	0.756	0.244
SZH-028	china_mt	14818	C	G	525	167	0.758	0.242
SZH-028	china_mt	14821	A	T	469	179	0.723	0.277
SZH-028	china_mt	14822	A	T	495	177	0.736	0.264
SZH-028	china_mt	15055	C	T	340	94	0.782	0.218
SZH-032	china_mt	6095	T	C	381	26	0.936	0.064
SZH-032	china_mt	12452	A	T	226	8	0.962	0.038
SZH-032	china_mt	14580	C	A	441	63	0.875	0.125
SZH-032	china_mt	14730	C	A	776	179	0.812	0.188
SZH-032	china_mt	14734	A	C	871	84	0.912	0.088
SZH-032	china_mt	14735	T	C	933	45	0.954	0.046
SZH-032	china_mt	14745	A	C	853	35	0.96	0.04
SZH-032	china_mt	14800	A	T	516	124	0.805	0.195
SZH-032	china_mt	14801	A	T	526	118	0.817	0.183
SZH-032	china_mt	14804	C	G	472	130	0.784	0.216
SZH-032	china_mt	14805	A	G	500	122	0.804	0.196
SZH-032	china_mt	14806	A	C	509	128	0.798	0.202
SZH-032	china_mt	14808	A	C	488	129	0.791	0.209
SZH-032	china_mt	14809	G	T	466	133	0.777	0.223
SZH-032	china_mt	14811	G	C	504	123	0.804	0.196
SZH-032	china_mt	14813	A	C	507	125	0.801	0.199
SZH-032	china_mt	14814	G	T	498	126	0.797	0.203
SZH-032	china_mt	14816	G	T	491	129	0.792	0.208
SZH-032	china_mt	14817	C	T	477	129	0.786	0.214
SZH-032	china_mt	14818	C	G	485	125	0.794	0.206
SZH-032	china_mt	14821	A	T	458	132	0.775	0.225
SZH-032	china_mt	14822	A	T	475	135	0.779	0.221
SZH-032	china_mt	15026	A	T	305	9	0.971	0.029
SZH-035	china_mt	2395	T	C	583	90	0.866	0.134
SZH-035	china_mt	12452	A	T	271	8	0.971	0.029
SZH-035	china_mt	14580	C	A	445	70	0.864	0.136
SZH-035	china_mt	14730	C	A	824	227	0.784	0.216
SZH-035	china_mt	14734	A	C	939	104	0.9	0.1
SZH-035	china_mt	14735	T	C	1010	65	0.939	0.061
SZH-035	china_mt	14745	A	C	903	43	0.954	0.046
SZH-035	china_mt	14800	A	T	546	168	0.765	0.235
SZH-035	china_mt	14801	A	T	545	150	0.784	0.216
SZH-035	china_mt	14804	C	G	489	165	0.748	0.252
SZH-035	china_mt	14805	A	G	523	169	0.756	0.244
SZH-035	china_mt	14806	A	C	522	163	0.761	0.239
SZH-035	china_mt	14808	A	C	499	180	0.735	0.265
SZH-035	china_mt	14809	G	T	477	181	0.725	0.275
SZH-035	china_mt	14811	G	C	502	172	0.745	0.255
SZH-035	china_mt	14813	A	C	512	162	0.759	0.241
SZH-035	china_mt	14814	G	T	484	173	0.737	0.263
SZH-035	china_mt	14816	G	T	478	176	0.73	0.27
SZH-035	china_mt	14817	C	T	475	175	0.731	0.269
SZH-035	china_mt	14818	C	G	475	167	0.739	0.261
SZH-035	china_mt	14821	A	T	451	173	0.723	0.277
SZH-035	china_mt	14822	A	T	489	182	0.729	0.271
SZH-035	china_mt	15026	A	T	334	19	0.944	0.056
SZH-035	china_mt	15030	T	A	314	16	0.949	0.051
SZH-035	china_mt	15032	A	C	339	17	0.952	0.048
SZH-036	china_mt	1583	A	G	584	11	0.98	0.02
SZH-036	china_mt	2078	T	C	693	14	0.98	0.02
SZH-036	china_mt	3291	T	C	591	13	0.977	0.023
SZH-036	china_mt	4366	A	G	729	14	0.98	0.02
SZH-036	china_mt	6792	C	T	598	14	0.976	0.024
SZH-036	china_mt	7004	A	G	576	15	0.973	0.027
SZH-036	china_mt	10077	A	G	786	15	0.981	0.019
SZH-036	china_mt	10137	T	C	788	17	0.978	0.022
SZH-036	china_mt	14580	C	A	380	62	0.86	0.14
SZH-036	china_mt	14730	C	A	661	131	0.834	0.166
SZH-036	china_mt	14734	A	C	726	62	0.921	0.079
SZH-036	china_mt	14735	T	C	771	33	0.959	0.041
SZH-036	china_mt	14745	A	C	724	27	0.964	0.036
SZH-036	china_mt	14800	A	T	484	109	0.816	0.184
SZH-036	china_mt	14801	A	T	485	95	0.835	0.165
SZH-036	china_mt	14804	C	G	440	106	0.806	0.194
SZH-036	china_mt	14805	A	G	462	109	0.809	0.191
SZH-036	china_mt	14807	A	T	567	28	0.953	0.047
SZH-036	china_mt	14808	A	C	497	116	0.811	0.189
SZH-036	china_mt	14809	G	T	470	108	0.812	0.188
SZH-036	china_mt	14811	G	C	497	110	0.819	0.181
SZH-036	china_mt	14813	A	C	501	99	0.834	0.166
SZH-036	china_mt	14816	G	T	483	111	0.813	0.187
SZH-036	china_mt	14817	C	T	480	108	0.815	0.185
SZH-036	china_mt	14818	C	G	449	104	0.812	0.188
SZH-036	china_mt	14821	A	T	441	118	0.789	0.211
SZH-036	china_mt	14822	A	T	473	110	0.81	0.19
SZH-036	china_mt	15055	C	T	254	69	0.784	0.216
SZH-040	china_mt	7586	T	G	770	371	0.675	0.325
SZH-040	china_mt	14580	C	A	611	111	0.846	0.154
SZH-040	china_mt	14730	C	A	1050	261	0.801	0.199
SZH-040	china_mt	14734	A	C	1180	148	0.888	0.112
SZH-040	china_mt	14735	T	C	1287	49	0.963	0.037
SZH-040	china_mt	14745	A	C	1138	34	0.971	0.029
SZH-040	china_mt	14800	A	T	724	221	0.766	0.234
SZH-040	china_mt	14801	A	T	720	195	0.787	0.213
SZH-040	china_mt	14804	C	G	672	231	0.744	0.256
SZH-040	china_mt	14805	A	G	710	222	0.762	0.238
SZH-040	china_mt	14807	A	T	913	48	0.95	0.05
SZH-040	china_mt	14808	A	C	764	234	0.765	0.235
SZH-040	china_mt	14809	G	T	710	232	0.753	0.247
SZH-040	china_mt	14811	G	C	748	223	0.77	0.23
SZH-040	china_mt	14813	A	C	748	211	0.78	0.22
SZH-040	china_mt	14816	G	T	716	226	0.76	0.24
SZH-040	china_mt	14817	C	T	707	235	0.75	0.25
SZH-040	china_mt	14818	C	G	672	216	0.757	0.243
SZH-040	china_mt	14821	A	T	637	235	0.73	0.27
SZH-040	china_mt	14822	A	T	670	236	0.739	0.261
SZH-041	china_mt	681	G	A	1107	68	0.942	0.058
SZH-041	china_mt	14580	C	A	692	124	0.848	0.152
SZH-041	china_mt	14730	C	A	1245	355	0.778	0.222
SZH-041	china_mt	14735	T	C	1569	75	0.954	0.046
SZH-041	china_mt	14745	A	C	1344	58	0.958	0.042
SZH-041	china_mt	14800	A	T	765	299	0.719	0.281
SZH-041	china_mt	14801	A	T	750	266	0.738	0.262
SZH-041	china_mt	14804	C	G	688	309	0.69	0.31
SZH-041	china_mt	14805	A	G	734	299	0.71	0.29
SZH-041	china_mt	14807	A	T	1044	64	0.942	0.058
SZH-041	china_mt	14808	A	C	827	323	0.719	0.281
SZH-041	china_mt	14809	G	T	794	321	0.712	0.288
SZH-041	china_mt	14811	G	C	806	306	0.725	0.275
SZH-041	china_mt	14813	A	C	825	294	0.737	0.263
SZH-041	china_mt	14816	G	T	784	322	0.709	0.291
SZH-041	china_mt	14817	C	T	741	324	0.696	0.304
SZH-041	china_mt	14818	C	G	730	304	0.706	0.294
SZH-041	china_mt	14821	A	T	653	321	0.67	0.33
SZH-041	china_mt	14822	A	T	675	334	0.669	0.331
SZH-043	china_mt	14580	C	A	502	77	0.866	0.134
SZH-043	china_mt	14730	C	A	924	190	0.829	0.171
SZH-043	china_mt	14734	A	C	1035	97	0.914	0.086
SZH-043	china_mt	14735	T	C	1079	56	0.95	0.05
SZH-043	china_mt	14745	A	C	1008	36	0.965	0.035
SZH-043	china_mt	14800	A	T	598	172	0.776	0.224
SZH-043	china_mt	14801	A	T	592	149	0.798	0.202
SZH-043	china_mt	14804	C	G	559	172	0.765	0.235
SZH-043	china_mt	14805	A	G	584	162	0.783	0.217
SZH-043	china_mt	14807	A	T	739	34	0.956	0.044
SZH-043	china_mt	14808	A	C	613	166	0.786	0.214
SZH-043	china_mt	14809	G	T	593	178	0.769	0.231
SZH-043	china_mt	14811	G	C	624	166	0.79	0.21
SZH-043	china_mt	14813	A	C	625	168	0.788	0.212
SZH-043	china_mt	14816	G	T	605	181	0.769	0.231
SZH-043	china_mt	14817	C	T	586	176	0.769	0.231
SZH-043	china_mt	14818	C	G	585	168	0.776	0.224
SZH-043	china_mt	14821	A	T	532	182	0.745	0.255
SZH-043	china_mt	14822	A	T	557	186	0.749	0.251
SZH-044	china_mt	7461	A	G	1004	50	0.952	0.048
SZH-044	china_mt	14580	C	A	684	107	0.864	0.136
SZH-044	china_mt	14730	C	A	1277	259	0.831	0.169
SZH-044	china_mt	14734	A	C	1450	175	0.892	0.108
SZH-044	china_mt	14735	T	C	1560	48	0.97	0.03
SZH-044	china_mt	14745	A	C	1363	30	0.978	0.022
SZH-044	china_mt	14800	A	T	820	273	0.75	0.25
SZH-044	china_mt	14801	A	T	799	233	0.774	0.226
SZH-044	china_mt	14804	C	G	723	273	0.726	0.274
SZH-044	china_mt	14805	A	G	763	277	0.733	0.267
SZH-044	china_mt	14807	A	T	1038	48	0.955	0.045
SZH-044	china_mt	14808	A	C	874	279	0.758	0.242
SZH-044	china_mt	14809	G	T	820	281	0.745	0.255
SZH-044	china_mt	14811	G	C	820	270	0.752	0.248
SZH-044	china_mt	14813	A	C	854	265	0.763	0.237
SZH-044	china_mt	14816	G	T	794	286	0.735	0.265
SZH-044	china_mt	14817	C	T	788	279	0.738	0.262
SZH-044	china_mt	14818	C	G	767	267	0.742	0.258
SZH-044	china_mt	14821	A	T	699	279	0.715	0.285
SZH-044	china_mt	14822	A	T	753	292	0.72	0.28
SZH-044	china_mt	15055	C	T	508	127	0.8	0.2
SZH-044	china_mt	15294	T	A	75	31	0.71	0.29
SZH-045	china_mt	14580	C	A	393	65	0.858	0.142
SZH-045	china_mt	14730	C	A	673	159	0.808	0.192
SZH-045	china_mt	14734	A	C	770	98	0.887	0.113
SZH-045	china_mt	14735	T	C	838	34	0.96	0.04
SZH-045	china_mt	14745	A	C	723	19	0.974	0.026
SZH-045	china_mt	14800	A	T	517	203	0.718	0.282
SZH-045	china_mt	14801	A	T	517	180	0.742	0.258
SZH-045	china_mt	14804	C	G	486	196	0.712	0.288
SZH-045	china_mt	14805	A	G	499	200	0.713	0.287
SZH-045	china_mt	14807	A	T	702	36	0.951	0.049
SZH-045	china_mt	14808	A	C	569	203	0.737	0.263
SZH-045	china_mt	14809	G	T	535	207	0.721	0.279
SZH-045	china_mt	14811	G	C	554	203	0.732	0.268
SZH-045	china_mt	14813	A	C	558	192	0.744	0.256
SZH-045	china_mt	14816	G	T	540	206	0.724	0.276
SZH-045	china_mt	14817	C	T	534	207	0.72	0.28
SZH-045	china_mt	14818	C	G	529	201	0.725	0.275
SZH-045	china_mt	14821	A	T	393	209	0.653	0.347
SZH-045	china_mt	14822	A	T	499	210	0.704	0.296
SZH-045	china_mt	14830	A	G	546	157	0.776	0.224
SZH-045	china_mt	14831	G	A	555	169	0.766	0.234
SZH-045	china_mt	14832	T	G	551	159	0.775	0.225
SZH-045	china_mt	14833	G	T	492	175	0.738	0.262
SZH-045	china_mt	14835	G	T	462	178	0.721	0.279
SZH-045	china_mt	15055	C	T	457	108	0.809	0.191
SZH-047	china_mt	8863	C	A	351	7	0.978	0.022
SZH-047	china_mt	12452	A	T	213	7	0.968	0.032
SZH-047	china_mt	14580	C	A	308	56	0.844	0.156
SZH-047	china_mt	14730	C	A	556	155	0.782	0.218
SZH-047	china_mt	14734	A	C	618	94	0.867	0.133
SZH-047	china_mt	14735	T	C	714	25	0.965	0.035
SZH-047	china_mt	14745	A	C	595	12	0.98	0.02
SZH-047	china_mt	14800	A	T	373	130	0.742	0.258
SZH-047	china_mt	14801	A	T	380	116	0.765	0.235
SZH-047	china_mt	14804	C	G	345	128	0.728	0.272
SZH-047	china_mt	14805	A	G	363	133	0.732	0.268
SZH-047	china_mt	14806	A	C	374	133	0.738	0.262
SZH-047	china_mt	14808	A	C	342	136	0.714	0.286
SZH-047	china_mt	14809	G	T	325	137	0.702	0.298
SZH-047	china_mt	14811	G	C	348	139	0.715	0.285
SZH-047	china_mt	14813	A	C	377	131	0.741	0.259
SZH-047	china_mt	14814	G	T	358	135	0.725	0.275
SZH-047	china_mt	14816	G	T	335	136	0.71	0.29
SZH-047	china_mt	14817	C	T	339	139	0.708	0.292
SZH-047	china_mt	14818	C	G	338	126	0.727	0.273
SZH-047	china_mt	14821	A	T	326	143	0.694	0.306
SZH-047	china_mt	14822	A	T	346	142	0.708	0.292
SZH-047	china_mt	15026	A	T	277	8	0.969	0.031
SZH-047	china_mt	15030	T	A	263	9	0.967	0.033
SZH-047	china_mt	15032	A	C	272	8	0.968	0.032
SZH-048	china_mt	14580	C	A	532	83	0.865	0.135
SZH-048	china_mt	14730	C	A	1019	237	0.811	0.189
SZH-048	china_mt	14734	A	C	1107	123	0.9	0.1
SZH-048	china_mt	14735	T	C	1214	55	0.956	0.044
SZH-048	china_mt	14745	A	C	1070	46	0.958	0.042
SZH-048	china_mt	14800	A	T	639	185	0.775	0.225
SZH-048	china_mt	14801	A	T	644	157	0.803	0.197
SZH-048	china_mt	14804	C	G	596	180	0.768	0.232
SZH-048	china_mt	14805	A	G	614	189	0.764	0.236
SZH-048	china_mt	14807	A	T	778	39	0.952	0.048
SZH-048	china_mt	14808	A	C	675	185	0.784	0.216
SZH-048	china_mt	14809	G	T	646	190	0.772	0.228
SZH-048	china_mt	14811	G	C	674	191	0.779	0.221
SZH-048	china_mt	14813	A	C	682	174	0.796	0.204
SZH-048	china_mt	14816	G	T	633	190	0.769	0.231
SZH-048	china_mt	14817	C	T	652	191	0.773	0.227
SZH-048	china_mt	14818	C	G	630	180	0.778	0.222
SZH-048	china_mt	14821	A	T	572	195	0.746	0.254
SZH-048	china_mt	14822	A	T	596	195	0.753	0.247
SZH-048	china_mt	15055	C	T	441	102	0.811	0.189
SZH-049	china_mt	2018	G	T	524	11	0.979	0.021
SZH-049	china_mt	14580	C	A	279	44	0.864	0.136
SZH-049	china_mt	14730	C	A	661	172	0.793	0.207
SZH-049	china_mt	14734	A	C	740	74	0.909	0.091
SZH-049	china_mt	14735	T	C	745	61	0.924	0.076
SZH-049	china_mt	14745	A	C	703	41	0.944	0.056
SZH-049	china_mt	14800	A	T	625	120	0.839	0.161
SZH-049	china_mt	14801	A	T	624	112	0.848	0.152
SZH-049	china_mt	14804	C	G	618	116	0.841	0.159
SZH-049	china_mt	14805	A	G	624	118	0.841	0.159
SZH-049	china_mt	14807	A	T	725	27	0.963	0.037
SZH-049	china_mt	14808	A	C	635	120	0.841	0.159
SZH-049	china_mt	14809	G	T	612	120	0.836	0.164
SZH-049	china_mt	14811	G	C	654	113	0.852	0.148
SZH-049	china_mt	14813	A	C	661	112	0.855	0.145
SZH-049	china_mt	14816	G	T	664	119	0.848	0.152
SZH-049	china_mt	14817	C	T	656	117	0.848	0.152
SZH-049	china_mt	14818	C	G	640	119	0.843	0.157
SZH-049	china_mt	14821	A	T	614	118	0.838	0.162
SZH-049	china_mt	14822	A	T	624	119	0.839	0.161
SZH-049	china_mt	15055	C	T	226	113	0.665	0.335
SZH-049	china_mt	15069	T	C	236	113	0.677	0.323
SZH-052	china_mt	14580	C	A	310	48	0.866	0.134
SZH-052	china_mt	14730	C	A	676	157	0.811	0.189
SZH-052	china_mt	14735	T	C	752	56	0.93	0.07
SZH-052	china_mt	14745	A	C	709	46	0.939	0.061
SZH-052	china_mt	14800	A	T	564	95	0.855	0.145
SZH-052	china_mt	14801	A	T	566	93	0.858	0.142
SZH-052	china_mt	14804	C	G	563	97	0.852	0.148
SZH-052	china_mt	14805	A	G	573	95	0.857	0.143
SZH-052	china_mt	14807	A	T	664	40	0.943	0.057
SZH-052	china_mt	14808	A	C	608	99	0.86	0.14
SZH-052	china_mt	14809	G	T	598	98	0.859	0.141
SZH-052	china_mt	14811	G	C	622	98	0.864	0.136
SZH-052	china_mt	14813	A	C	640	92	0.874	0.126
SZH-052	china_mt	14816	G	T	635	94	0.87	0.13
SZH-052	china_mt	14817	C	T	642	100	0.865	0.135
SZH-052	china_mt	14818	C	G	627	98	0.864	0.136
SZH-052	china_mt	14821	A	T	586	101	0.853	0.147
SZH-052	china_mt	14822	A	T	605	101	0.856	0.144
SZH-052	china_mt	15055	C	T	193	78	0.71	0.29
SZH-057	china_mt	14580	C	A	693	122	0.85	0.15
SZH-057	china_mt	14730	C	A	1286	354	0.784	0.216
SZH-057	china_mt	14735	T	C	1644	70	0.959	0.041
SZH-057	china_mt	14745	A	C	1378	42	0.97	0.03
SZH-057	china_mt	14800	A	T	818	267	0.754	0.246
SZH-057	china_mt	14801	A	T	800	256	0.757	0.243
SZH-057	china_mt	14804	C	G	728	272	0.728	0.272
SZH-057	china_mt	14805	A	G	770	280	0.733	0.267
SZH-057	china_mt	14807	A	T	1031	57	0.947	0.053
SZH-057	china_mt	14808	A	C	850	283	0.75	0.25
SZH-057	china_mt	14809	G	T	824	291	0.739	0.261
SZH-057	china_mt	14811	G	C	856	273	0.758	0.242
SZH-057	china_mt	14813	A	C	878	271	0.764	0.236
SZH-057	china_mt	14816	G	T	831	289	0.742	0.258
SZH-057	china_mt	14817	C	T	823	287	0.741	0.259
SZH-057	china_mt	14818	C	G	809	268	0.751	0.249
SZH-057	china_mt	14821	A	T	720	286	0.715	0.285
SZH-057	china_mt	14822	A	T	764	287	0.727	0.273
SZH-057	china_mt	15055	C	T	495	142	0.776	0.224
SZH-057	china_mt	15294	T	A	61	43	0.59	0.41
SZH-059	china_mt	2776	T	C	406	34	0.921	0.079
SZH-059	china_mt	14580	C	A	196	40	0.831	0.169
SZH-059	china_mt	14730	C	A	392	92	0.81	0.19
SZH-059	china_mt	14734	A	C	447	38	0.92	0.08
SZH-059	china_mt	14735	T	C	449	39	0.92	0.08
SZH-059	china_mt	14745	A	C	410	28	0.934	0.066
SZH-059	china_mt	14800	A	T	321	65	0.832	0.168
SZH-059	china_mt	14801	A	T	318	62	0.837	0.163
SZH-059	china_mt	14804	C	G	323	64	0.835	0.165
SZH-059	china_mt	14805	A	G	327	66	0.832	0.168
SZH-059	china_mt	14806	A	C	329	65	0.833	0.167
SZH-059	china_mt	14808	A	C	326	65	0.832	0.168
SZH-059	china_mt	14809	G	T	324	65	0.833	0.167
SZH-059	china_mt	14811	G	C	333	64	0.837	0.163
SZH-059	china_mt	14813	A	C	345	63	0.844	0.156
SZH-059	china_mt	14814	G	T	349	63	0.847	0.153
SZH-059	china_mt	14816	G	T	343	66	0.839	0.161
SZH-059	china_mt	14817	C	T	338	64	0.839	0.161
SZH-059	china_mt	14818	C	G	346	65	0.84	0.16
SZH-059	china_mt	14821	A	T	336	65	0.836	0.164
SZH-059	china_mt	14822	A	T	339	66	0.835	0.165
SZH-059	china_mt	15026	A	T	233	12	0.951	0.049
SZH-059	china_mt	15030	T	A	228	10	0.954	0.046
SZH-059	china_mt	15032	A	C	232	11	0.951	0.049
SZH-060	china_mt	14580	C	A	132	45	0.747	0.253
SZH-060	china_mt	14730	C	A	323	69	0.824	0.176
SZH-060	china_mt	14734	A	C	370	34	0.914	0.086
SZH-060	china_mt	14735	T	C	384	18	0.953	0.047
SZH-060	china_mt	14745	A	C	350	13	0.964	0.036
SZH-060	china_mt	14800	A	T	294	91	0.762	0.238
SZH-060	china_mt	14801	A	T	294	85	0.776	0.224
SZH-060	china_mt	14804	C	G	273	92	0.746	0.254
SZH-060	china_mt	14805	A	G	288	87	0.766	0.234
SZH-060	china_mt	14807	A	T	378	12	0.967	0.033
SZH-060	china_mt	14808	A	C	309	92	0.769	0.231
SZH-060	china_mt	14809	G	T	300	96	0.758	0.242
SZH-060	china_mt	14811	G	C	297	96	0.754	0.246
SZH-060	china_mt	14813	A	C	308	86	0.78	0.22
SZH-060	china_mt	14816	G	T	294	93	0.758	0.242
SZH-060	china_mt	14817	C	T	294	91	0.762	0.238
SZH-060	china_mt	14818	C	G	290	98	0.748	0.252
SZH-060	china_mt	14821	A	T	267	100	0.726	0.274
SZH-060	china_mt	14822	A	T	278	101	0.734	0.266
SZH-060	china_mt	15055	C	T	196	35	0.849	0.151
SZH-067	china_mt	12452	A	T	139	5	0.959	0.041
SZH-067	china_mt	14580	C	A	245	37	0.866	0.134
SZH-067	china_mt	14730	C	A	492	69	0.877	0.123
SZH-067	china_mt	14734	A	C	531	35	0.937	0.063
SZH-067	china_mt	14735	T	C	542	20	0.964	0.036
SZH-067	china_mt	14745	A	C	519	13	0.974	0.026
SZH-067	china_mt	14800	A	T	363	92	0.798	0.202
SZH-067	china_mt	14801	A	T	372	84	0.816	0.184
SZH-067	china_mt	14804	C	G	338	96	0.779	0.221
SZH-067	china_mt	14805	A	G	341	101	0.772	0.228
SZH-067	china_mt	14806	A	C	359	94	0.791	0.209
SZH-067	china_mt	14808	A	C	360	100	0.781	0.219
SZH-067	china_mt	14809	G	T	337	98	0.773	0.227
SZH-067	china_mt	14811	G	C	355	94	0.789	0.211
SZH-067	china_mt	14813	A	C	368	92	0.8	0.2
SZH-067	china_mt	14814	G	T	342	95	0.783	0.217
SZH-067	china_mt	14816	G	T	337	101	0.768	0.232
SZH-067	china_mt	14817	C	T	347	105	0.768	0.232
SZH-067	china_mt	14818	C	G	344	94	0.784	0.216
SZH-067	china_mt	14821	A	T	325	101	0.763	0.237
SZH-067	china_mt	14822	A	T	345	100	0.774	0.226
SZH-067	china_mt	15026	A	T	219	14	0.94	0.06
SZH-067	china_mt	15030	T	A	215	15	0.935	0.065
SZH-067	china_mt	15032	A	C	212	15	0.934	0.066
SZH-071	china_mt	4902	A	G	254	7	0.973	0.027
SZH-071	china_mt	14580	C	A	298	48	0.859	0.141
SZH-071	china_mt	14730	C	A	514	74	0.874	0.126
SZH-071	china_mt	14734	A	C	557	36	0.939	0.061
SZH-071	china_mt	14735	T	C	581	14	0.975	0.025
SZH-071	china_mt	14800	A	T	429	125	0.773	0.227
SZH-071	china_mt	14801	A	T	441	113	0.796	0.204
SZH-071	china_mt	14804	C	G	399	127	0.759	0.241
SZH-071	china_mt	14805	A	G	417	126	0.767	0.233
SZH-071	china_mt	14806	A	C	426	131	0.765	0.235
SZH-071	china_mt	14808	A	C	416	129	0.762	0.238
SZH-071	china_mt	14809	G	T	399	131	0.753	0.247
SZH-071	china_mt	14811	G	C	428	127	0.77	0.23
SZH-071	china_mt	14813	A	C	450	126	0.78	0.22
SZH-071	china_mt	14814	G	T	429	129	0.769	0.231
SZH-071	china_mt	14816	G	T	418	132	0.76	0.24
SZH-071	china_mt	14817	C	T	427	132	0.764	0.236
SZH-071	china_mt	14818	C	G	416	125	0.768	0.232
SZH-071	china_mt	14821	A	T	408	130	0.757	0.243
SZH-071	china_mt	14822	A	T	432	133	0.765	0.235
SZH-071	china_mt	15026	A	T	293	10	0.964	0.036
SZH-071	china_mt	15030	T	A	273	9	0.965	0.035
SZH-071	china_mt	15032	A	C	288	8	0.97	0.03
SZH-071	china_mt	15294	T	A	84	18	0.816	0.184
BEL-002	europe_mt	10550	T	C	321	23	0.933	0.067
BEL-002	europe_mt	14168	G	A	208	8	0.959	0.041
BEL-002	europe_mt	14928	C	T	106	5	0.955	0.045
BEL-017	europe_mt	10550	T	C	160	7	0.958	0.042
BEL-018	europe_mt	10550	T	C	109	8	0.932	0.068
BEL-019	europe_mt	10550	T	C	268	15	0.944	0.056
BEL-023	europe_mt	10550	T	C	397	14	0.964	0.036
BEL-026	europe_mt	10550	T	C	521	29	0.947	0.053
BEL-027	europe_mt	10550	T	C	271	11	0.958	0.042
BEL-030	europe_mt	10550	T	C	926	74	0.926	0.074
BEL-033	europe_mt	5902	A	G	230	16	0.935	0.065
BEL-033	europe_mt	10550	T	C	456	20	0.958	0.042
BEL-034	europe_mt	10550	T	C	338	22	0.939	0.061
BEL-038	europe_mt	10550	T	C	346	22	0.94	0.06
BEL-039	europe_mt	4577	G	A	85	28	0.746	0.254
BEL-039	europe_mt	7097	G	A	92	25	0.788	0.212
BEL-041	europe_mt	10550	T	C	387	27	0.933	0.067
BEL-042	europe_mt	10550	T	C	269	13	0.954	0.046
BEL-044	europe_mt	4577	G	A	138	54	0.72	0.28
BEL-044	europe_mt	7097	G	A	157	46	0.77	0.23
BEL-044	europe_mt	10550	T	C	199	10	0.948	0.052
BEL-048	europe_mt	10550	T	C	631	41	0.939	0.061
BEL-050	europe_mt	10550	T	C	723	66	0.916	0.084
BEL-050	europe_mt	15179	C	T	171	9	0.945	0.055
BEL-052	europe_mt	10550	T	C	249	7	0.969	0.031
BEL-055	europe_mt	10550	T	C	581	33	0.945	0.055
BEL-056	europe_mt	7695	G	A	354	168	0.677	0.323
BEL-056	europe_mt	10550	T	C	494	24	0.952	0.048
BEL-069	europe_mt	10550	T	C	546	28	0.95	0.05
BEL-073	europe_mt	2226	A	G	488	32	0.937	0.063
BEL-073	europe_mt	10550	T	C	272	9	0.965	0.035
BEL-087	europe_mt	10550	T	C	559	47	0.921	0.079
BEL-090	europe_mt	10550	T	C	476	26	0.948	0.052
BEL-090	europe_mt	15179	C	T	145	24	0.853	0.147
BEL-098	europe_mt	10550	T	C	403	19	0.953	0.047
BEL-101	europe_mt	10550	T	C	615	33	0.949	0.051
BEL-106	europe_mt	10550	T	C	314	14	0.957	0.043
BEL-108	europe_mt	10550	T	C	259	21	0.925	0.075
BEL-110	europe_mt	9430	C	G	281	31	0.898	0.102
BEL-110	europe_mt	10550	T	C	264	18	0.933	0.067
EBG-004	ebg_rap_mt	1547	A	G	146	5	0.967	0.033
EBG-004	ebg_rap_mt	1989	C	T	109	6	0.94	0.06
EBG-004	ebg_rap_mt	1997	A	G	104	7	0.937	0.063
EBG-004	ebg_rap_mt	1999	C	T	109	5	0.948	0.052
EBG-004	ebg_rap_mt	2006	A	C	104	7	0.929	0.071
EBG-004	ebg_rap_mt	2021	A	T	99	10	0.909	0.091
EBG-004	ebg_rap_mt	3132	T	C	116	5	0.951	0.049
EBG-004	ebg_rap_mt	3145	A	T	130	5	0.963	0.037
EBG-004	ebg_rap_mt	3147	C	T	133	5	0.964	0.036
EBG-004	ebg_rap_mt	3157	C	T	132	5	0.957	0.043
EBG-004	ebg_rap_mt	3165	C	T	130	7	0.949	0.051
EBG-004	ebg_rap_mt	3180	T	C	120	7	0.945	0.055
EBG-004	ebg_rap_mt	3207	T	C	104	7	0.929	0.071
EBG-004	ebg_rap_mt	3222	C	T	94	7	0.931	0.069
EBG-004	ebg_rap_mt	3263	A	T	97	5	0.951	0.049
EBG-004	ebg_rap_mt	3279	C	A	111	5	0.949	0.051
EBG-004	ebg_rap_mt	3676	A	G	243	7	0.972	0.028
EBG-004	ebg_rap_mt	3993	C	T	133	5	0.964	0.036
EBG-004	ebg_rap_mt	4415	C	T	416	8	0.979	0.021
EBG-004	ebg_rap_mt	4429	T	C	374	8	0.977	0.023
EBG-008	ebg_rap_mt	2366	A	T	348	8	0.975	0.025
EBG-008	ebg_rap_mt	2369	A	G	364	8	0.976	0.024
EBG-008	ebg_rap_mt	2426	C	T	449	10	0.978	0.022
EBG-008	ebg_rap_mt	2435	G	A	449	11	0.974	0.026
EBG-008	ebg_rap_mt	2453	G	A	448	10	0.978	0.022
EBG-008	ebg_rap_mt	2457	T	C	363	8	0.976	0.024
EBG-008	ebg_rap_mt	2504	C	T	413	8	0.979	0.021
EBG-010	ebg_rap_mt	1733	G	A	116	5	0.959	0.041
EBG-010	ebg_rap_mt	1989	C	T	201	6	0.971	0.029
EBG-010	ebg_rap_mt	1997	A	G	182	6	0.968	0.032
EBG-010	ebg_rap_mt	2006	A	C	175	5	0.967	0.033
EBG-010	ebg_rap_mt	2021	A	T	156	9	0.94	0.06
EBG-010	ebg_rap_mt	2054	T	C	107	6	0.947	0.053
EBG-010	ebg_rap_mt	2069	G	T	109	8	0.932	0.068
EBG-010	ebg_rap_mt	2078	A	G	99	5	0.943	0.057
EBG-010	ebg_rap_mt	2117	C	T	110	9	0.917	0.083
EBG-010	ebg_rap_mt	2123	C	T	126	5	0.962	0.038
EBG-010	ebg_rap_mt	2125	A	T	101	8	0.927	0.073
EBG-010	ebg_rap_mt	2129	G	C	114	5	0.958	0.042
EBG-010	ebg_rap_mt	2132	C	T	111	7	0.933	0.067
EBG-010	ebg_rap_mt	2135	T	C	105	7	0.938	0.062
EBG-010	ebg_rap_mt	2153	C	T	101	5	0.944	0.056
EBG-010	ebg_rap_mt	2162	T	C	106	5	0.955	0.045
EBG-010	ebg_rap_mt	2171	C	T	123	5	0.961	0.039
EBG-010	ebg_rap_mt	2180	C	A	146	5	0.967	0.033
EBG-013	ebg_rap_mt	1535	C	T	165	5	0.965	0.035
EBG-013	ebg_rap_mt	1547	A	G	140	5	0.959	0.041
EBG-013	ebg_rap_mt	1568	T	C	136	6	0.958	0.042
EBG-013	ebg_rap_mt	1787	T	C	200	5	0.971	0.029
EBG-013	ebg_rap_mt	1808	T	C	226	6	0.974	0.026
EBG-013	ebg_rap_mt	2333	T	C	262	7	0.974	0.026
EBG-013	ebg_rap_mt	2366	A	T	223	5	0.974	0.026
EBG-013	ebg_rap_mt	2435	G	A	324	7	0.976	0.024
EBG-013	ebg_rap_mt	2457	T	C	257	9	0.963	0.037
EBG-013	ebg_rap_mt	2473	T	G	281	11	0.962	0.038
EBG-013	ebg_rap_mt	2498	C	A	276	7	0.975	0.025
EBG-013	ebg_rap_mt	2499	C	A	268	6	0.975	0.025
EBG-013	ebg_rap_mt	2504	C	T	273	7	0.972	0.028
EBG-013	ebg_rap_mt	3006	G	C	108	5	0.956	0.044
EBG-013	ebg_rap_mt	5038	C	T	221	7	0.969	0.031
EBG-014	ebg_rap_mt	1599	T	G	142	5	0.966	0.034
EBG-014	ebg_rap_mt	2054	T	C	101	5	0.944	0.056
EBG-014	ebg_rap_mt	2069	G	T	97	7	0.933	0.067
EBG-014	ebg_rap_mt	2072	G	A	97	6	0.942	0.058
EBG-014	ebg_rap_mt	2123	C	T	114	5	0.958	0.042
EBG-014	ebg_rap_mt	2129	G	C	114	5	0.958	0.042
EBG-014	ebg_rap_mt	2319	G	T	262	7	0.974	0.026
EBG-014	ebg_rap_mt	2321	A	G	258	6	0.974	0.026
EBG-014	ebg_rap_mt	2333	T	C	264	7	0.974	0.026
EBG-014	ebg_rap_mt	2336	T	A	263	8	0.967	0.033
EBG-014	ebg_rap_mt	2366	A	T	266	7	0.974	0.026
EBG-014	ebg_rap_mt	2369	A	G	277	8	0.972	0.028
EBG-014	ebg_rap_mt	2370	T	A	256	7	0.973	0.027
EBG-014	ebg_rap_mt	2371	T	A	303	9	0.971	0.029
EBG-014	ebg_rap_mt	2399	T	A	282	6	0.976	0.024
EBG-014	ebg_rap_mt	2457	T	C	220	7	0.969	0.031
EBG-014	ebg_rap_mt	2473	T	G	258	9	0.966	0.034
EBG-014	ebg_rap_mt	2504	C	T	260	8	0.97	0.03
EBG-014	ebg_rap_mt	2511	T	C	237	8	0.967	0.033
EBG-014	ebg_rap_mt	2518	T	A	204	8	0.962	0.038
EBG-014	ebg_rap_mt	2519	T	C	210	6	0.968	0.032
EBG-014	ebg_rap_mt	2527	A	T	196	7	0.961	0.039
EBG-014	ebg_rap_mt	2528	T	C	172	10	0.945	0.055
EBG-014	ebg_rap_mt	2549	G	A	194	6	0.97	0.03
EBG-014	ebg_rap_mt	2567	T	C	175	6	0.967	0.033
EBG-014	ebg_rap_mt	2576	G	A	188	6	0.969	0.031
EBG-014	ebg_rap_mt	2591	C	T	167	5	0.971	0.029
EBG-014	ebg_rap_mt	2607	C	T	161	5	0.97	0.03
EBG-014	ebg_rap_mt	3099	T	C	250	6	0.973	0.027
EBG-014	ebg_rap_mt	3117	C	T	289	8	0.973	0.027
EBG-014	ebg_rap_mt	3119	T	C	267	7	0.971	0.029
EBG-014	ebg_rap_mt	3125	G	T	312	8	0.975	0.025
EBG-014	ebg_rap_mt	3145	A	T	299	8	0.974	0.026
EBG-014	ebg_rap_mt	3147	C	T	336	7	0.977	0.023
EBG-014	ebg_rap_mt	3149	C	T	324	7	0.976	0.024
EBG-014	ebg_rap_mt	3150	T	C	265	7	0.971	0.029
EBG-014	ebg_rap_mt	3165	C	T	325	9	0.973	0.027
EBG-014	ebg_rap_mt	3207	T	C	269	6	0.975	0.025
EBG-014	ebg_rap_mt	3222	C	T	262	7	0.974	0.026
EBG-014	ebg_rap_mt	3240	A	T	235	7	0.971	0.029
EBG-014	ebg_rap_mt	3279	C	A	276	7	0.975	0.025
EBG-014	ebg_rap_mt	3285	A	G	228	7	0.97	0.03
EBG-014	ebg_rap_mt	6524	A	C	124	6	0.954	0.046
EBG-016	ebg_rap_mt	187	C	A	99	5	0.943	0.057
EBG-016	ebg_rap_mt	204	C	T	97	5	0.951	0.049
EBG-016	ebg_rap_mt	241	C	T	105	5	0.946	0.054
EBG-016	ebg_rap_mt	242	A	C	107	6	0.947	0.053
EBG-016	ebg_rap_mt	2319	G	T	151	5	0.962	0.038
EBG-016	ebg_rap_mt	2321	A	G	144	6	0.96	0.04
EBG-016	ebg_rap_mt	2333	T	C	138	7	0.952	0.048
EBG-016	ebg_rap_mt	2336	T	A	136	5	0.958	0.042
EBG-016	ebg_rap_mt	2366	A	T	125	6	0.947	0.053
EBG-016	ebg_rap_mt	2369	A	G	137	6	0.958	0.042
EBG-016	ebg_rap_mt	2370	T	A	140	5	0.959	0.041
EBG-016	ebg_rap_mt	2371	T	A	150	5	0.962	0.038
EBG-016	ebg_rap_mt	2384	C	T	163	5	0.97	0.03
EBG-016	ebg_rap_mt	2387	C	T	157	6	0.963	0.037
EBG-016	ebg_rap_mt	2397	G	T	155	7	0.957	0.043
EBG-016	ebg_rap_mt	2426	C	T	132	5	0.957	0.043
EBG-017	ebg_rap_mt	1523	A	G	202	6	0.971	0.029
EBG-017	ebg_rap_mt	1526	A	G	199	5	0.971	0.029
EBG-017	ebg_rap_mt	1535	C	T	211	7	0.968	0.032
EBG-017	ebg_rap_mt	1547	A	G	193	5	0.97	0.03
EBG-017	ebg_rap_mt	1568	T	C	171	6	0.961	0.039
EBG-017	ebg_rap_mt	1757	A	G	124	6	0.954	0.046
EBG-017	ebg_rap_mt	1763	G	A	137	5	0.965	0.035
EBG-017	ebg_rap_mt	1787	T	C	165	5	0.965	0.035
EBG-017	ebg_rap_mt	1808	T	C	211	6	0.972	0.028
EBG-017	ebg_rap_mt	1823	A	T	201	6	0.971	0.029
EBG-017	ebg_rap_mt	2117	C	T	99	5	0.952	0.048
EBG-017	ebg_rap_mt	2473	T	G	260	6	0.974	0.026
EBG-017	ebg_rap_mt	2951	C	T	130	7	0.949	0.051
EBG-017	ebg_rap_mt	3001	T	C	95	6	0.941	0.059
EBG-017	ebg_rap_mt	3006	G	C	129	5	0.956	0.044
EBG-017	ebg_rap_mt	3014	C	G	130	7	0.949	0.051
EBG-017	ebg_rap_mt	3285	A	G	152	5	0.968	0.032
EBG-017	ebg_rap_mt	3474	A	C	213	5	0.973	0.027
EBG-017	ebg_rap_mt	3513	A	G	259	6	0.974	0.026
EBG-017	ebg_rap_mt	3609	C	T	234	11	0.955	0.045
EBG-017	ebg_rap_mt	3618	C	T	271	8	0.971	0.029
EBG-017	ebg_rap_mt	3621	T	C	248	9	0.965	0.035
EBG-017	ebg_rap_mt	3629	T	A	232	6	0.971	0.029
EBG-017	ebg_rap_mt	3630	A	G	226	6	0.97	0.03
EBG-017	ebg_rap_mt	3635	T	G	219	7	0.965	0.035
EBG-017	ebg_rap_mt	3642	A	G	241	9	0.964	0.036
EBG-017	ebg_rap_mt	3651	T	C	246	11	0.957	0.043
EBG-017	ebg_rap_mt	3654	C	T	239	9	0.96	0.04
EBG-017	ebg_rap_mt	3659	T	C	216	9	0.96	0.04
EBG-017	ebg_rap_mt	3660	G	A	240	7	0.968	0.032
EBG-017	ebg_rap_mt	3667	T	C	233	10	0.959	0.041
EBG-017	ebg_rap_mt	3676	A	G	223	12	0.949	0.051
EBG-017	ebg_rap_mt	3754	G	A	215	8	0.964	0.036
EBG-017	ebg_rap_mt	3755	G	A	208	8	0.959	0.041
EBG-017	ebg_rap_mt	3795	T	C	169	11	0.939	0.061
EBG-017	ebg_rap_mt	3812	C	T	172	7	0.956	0.044
EBG-017	ebg_rap_mt	3854	G	A	124	5	0.954	0.046
EBG-017	ebg_rap_mt	3857	T	C	113	5	0.95	0.05
EBG-017	ebg_rap_mt	3872	A	G	97	5	0.951	0.049
EBG-017	ebg_rap_mt	4369	C	T	285	7	0.976	0.024
EBG-017	ebg_rap_mt	4390	T	C	273	7	0.975	0.025
EBG-017	ebg_rap_mt	4415	C	T	358	14	0.962	0.038
EBG-017	ebg_rap_mt	4426	C	T	331	12	0.965	0.035
EBG-017	ebg_rap_mt	4428	T	A	300	10	0.965	0.035
EBG-017	ebg_rap_mt	4429	T	C	313	13	0.96	0.04
EBG-017	ebg_rap_mt	4450	G	A	371	9	0.974	0.026
EBG-017	ebg_rap_mt	4462	A	G	303	9	0.971	0.029
EBG-017	ebg_rap_mt	4475	A	T	318	9	0.97	0.03
EBG-017	ebg_rap_mt	4486	G	A	344	12	0.964	0.036
EBG-017	ebg_rap_mt	4489	C	A	347	12	0.964	0.036
EBG-017	ebg_rap_mt	4501	A	G	340	11	0.966	0.034
EBG-017	ebg_rap_mt	4507	C	T	358	11	0.97	0.03
EBG-017	ebg_rap_mt	4510	G	A	375	8	0.977	0.023
EBG-017	ebg_rap_mt	4531	A	G	359	13	0.965	0.035
EBG-017	ebg_rap_mt	4537	T	A	332	10	0.968	0.032
EBG-017	ebg_rap_mt	4552	C	T	376	10	0.974	0.026
EBG-017	ebg_rap_mt	4561	T	C	345	11	0.969	0.031
EBG-017	ebg_rap_mt	4564	T	C	355	12	0.967	0.033
EBG-017	ebg_rap_mt	4586	G	C	384	9	0.977	0.023
EBG-017	ebg_rap_mt	4588	G	A	378	8	0.977	0.023
EBG-017	ebg_rap_mt	4594	A	T	362	8	0.976	0.024
EBG-018	ebg_rap_mt	1595	G	A	106	5	0.955	0.045
EBG-018	ebg_rap_mt	1646	A	G	99	5	0.952	0.048
EBG-018	ebg_rap_mt	1997	A	G	117	5	0.959	0.041
EBG-018	ebg_rap_mt	2117	C	T	99	6	0.943	0.057
EBG-018	ebg_rap_mt	2123	C	T	100	7	0.935	0.065
EBG-018	ebg_rap_mt	2504	C	T	198	5	0.971	0.029
EBG-018	ebg_rap_mt	6092	G	T	127	5	0.955	0.045
EBG-019	ebg_rap_mt	1649	A	T	107	6	0.947	0.053
EBG-019	ebg_rap_mt	1667	C	A	107	5	0.947	0.053
EBG-019	ebg_rap_mt	1679	C	T	99	5	0.952	0.048
EBG-019	ebg_rap_mt	1997	A	G	130	5	0.956	0.044
EBG-019	ebg_rap_mt	2006	A	C	124	5	0.954	0.046
EBG-019	ebg_rap_mt	2021	A	T	125	7	0.947	0.053
EBG-019	ebg_rap_mt	2069	G	T	88	13	0.863	0.137
EBG-019	ebg_rap_mt	2072	G	A	105	12	0.898	0.102
EBG-019	ebg_rap_mt	2117	C	T	108	12	0.893	0.107
EBG-019	ebg_rap_mt	2123	C	T	115	8	0.935	0.065
EBG-019	ebg_rap_mt	2125	A	T	107	9	0.923	0.077
EBG-019	ebg_rap_mt	2129	G	C	115	6	0.943	0.057
EBG-019	ebg_rap_mt	2132	C	T	109	7	0.932	0.068
EBG-019	ebg_rap_mt	2135	T	C	111	6	0.941	0.059
EBG-019	ebg_rap_mt	2153	C	T	113	8	0.934	0.066
EBG-019	ebg_rap_mt	2159	G	A	118	8	0.937	0.063
EBG-019	ebg_rap_mt	2162	T	C	109	9	0.916	0.084
EBG-019	ebg_rap_mt	2171	C	T	120	6	0.945	0.055
EBG-019	ebg_rap_mt	2177	C	T	125	6	0.947	0.053
EBG-019	ebg_rap_mt	2303	T	A	232	6	0.971	0.029
EBG-019	ebg_rap_mt	2319	G	T	250	7	0.969	0.031
EBG-019	ebg_rap_mt	2321	A	G	235	7	0.971	0.029
EBG-019	ebg_rap_mt	2333	T	C	242	8	0.968	0.032
EBG-019	ebg_rap_mt	2336	T	A	249	7	0.969	0.031
EBG-019	ebg_rap_mt	2366	A	T	255	8	0.966	0.034
EBG-019	ebg_rap_mt	2369	A	G	250	8	0.969	0.031
EBG-019	ebg_rap_mt	2370	T	A	235	8	0.967	0.033
EBG-019	ebg_rap_mt	2371	T	A	263	9	0.967	0.033
EBG-019	ebg_rap_mt	2399	T	A	277	8	0.969	0.031
EBG-019	ebg_rap_mt	2457	T	C	221	5	0.974	0.026
EBG-021	ebg_rap_mt	183	A	T	314	8	0.975	0.025
EBG-021	ebg_rap_mt	187	C	A	321	7	0.976	0.024
EBG-021	ebg_rap_mt	1595	G	A	173	7	0.961	0.039
EBG-021	ebg_rap_mt	1599	T	G	177	6	0.962	0.038
EBG-021	ebg_rap_mt	1628	A	G	129	5	0.956	0.044
EBG-021	ebg_rap_mt	1635	G	A	142	5	0.966	0.034
EBG-021	ebg_rap_mt	1646	A	G	155	5	0.963	0.037
EBG-021	ebg_rap_mt	1649	A	T	136	5	0.958	0.042
EBG-021	ebg_rap_mt	1651	C	T	139	5	0.959	0.041
EBG-021	ebg_rap_mt	1664	G	A	121	6	0.953	0.047
EBG-021	ebg_rap_mt	1667	C	A	118	7	0.944	0.056
EBG-021	ebg_rap_mt	1668	C	T	122	6	0.946	0.054
EBG-021	ebg_rap_mt	1673	T	C	99	5	0.943	0.057
EBG-021	ebg_rap_mt	1679	C	T	113	7	0.942	0.058
EBG-021	ebg_rap_mt	1721	C	T	97	5	0.942	0.058
EBG-021	ebg_rap_mt	1733	G	A	117	5	0.959	0.041
EBG-021	ebg_rap_mt	1775	A	G	193	7	0.965	0.035
EBG-021	ebg_rap_mt	1787	T	C	232	6	0.971	0.029
EBG-021	ebg_rap_mt	2054	T	C	115	7	0.943	0.057
EBG-021	ebg_rap_mt	2397	G	T	323	7	0.976	0.024
EBG-021	ebg_rap_mt	2405	T	C	335	7	0.977	0.023
EBG-021	ebg_rap_mt	2426	C	T	337	9	0.974	0.026
EBG-021	ebg_rap_mt	2435	G	A	354	9	0.973	0.027
EBG-021	ebg_rap_mt	2453	G	A	362	10	0.973	0.027
EBG-021	ebg_rap_mt	2457	T	C	275	7	0.972	0.028
EBG-021	ebg_rap_mt	2473	T	G	324	8	0.973	0.027
EBG-021	ebg_rap_mt	2498	C	A	301	9	0.968	0.032
EBG-021	ebg_rap_mt	2499	C	A	301	9	0.968	0.032
EBG-021	ebg_rap_mt	2504	C	T	292	9	0.967	0.033
EBG-021	ebg_rap_mt	2518	T	A	234	7	0.967	0.033
EBG-021	ebg_rap_mt	2519	T	C	221	8	0.965	0.035
EBG-021	ebg_rap_mt	2527	A	T	208	5	0.972	0.028
EBG-021	ebg_rap_mt	2528	T	C	201	7	0.962	0.038
EBG-021	ebg_rap_mt	2546	T	A	188	6	0.969	0.031
EBG-021	ebg_rap_mt	2549	G	A	206	7	0.967	0.033
EBG-021	ebg_rap_mt	3001	T	C	130	6	0.956	0.044
EBG-021	ebg_rap_mt	3014	C	G	154	6	0.957	0.043
EBG-021	ebg_rap_mt	3036	C	T	163	7	0.959	0.041
EBG-021	ebg_rap_mt	3044	G	T	168	5	0.966	0.034
EBG-021	ebg_rap_mt	3099	T	C	201	6	0.971	0.029
EBG-021	ebg_rap_mt	3117	C	T	221	7	0.969	0.031
EBG-021	ebg_rap_mt	3119	T	C	216	6	0.969	0.031
EBG-021	ebg_rap_mt	3125	G	T	249	6	0.973	0.027
EBG-021	ebg_rap_mt	3132	T	C	252	9	0.962	0.038
EBG-021	ebg_rap_mt	3143	T	C	262	6	0.974	0.026
EBG-021	ebg_rap_mt	3149	C	T	265	7	0.974	0.026
EBG-021	ebg_rap_mt	3150	T	C	228	7	0.97	0.03
EBG-021	ebg_rap_mt	3157	C	T	260	8	0.967	0.033
EBG-021	ebg_rap_mt	3159	T	A	253	7	0.973	0.027
EBG-021	ebg_rap_mt	3165	C	T	268	8	0.971	0.029
EBG-021	ebg_rap_mt	3180	T	C	254	8	0.966	0.034
EBG-021	ebg_rap_mt	3207	T	C	234	6	0.971	0.029
EBG-021	ebg_rap_mt	3857	T	C	130	5	0.963	0.037
EBG-047	ebg_rap_mt	1267	C	G	97	6	0.933	0.067
EBG-047	ebg_rap_mt	1574	T	C	273	7	0.975	0.025
EBG-047	ebg_rap_mt	1587	T	A	262	7	0.974	0.026
EBG-047	ebg_rap_mt	1595	G	A	250	8	0.969	0.031
EBG-047	ebg_rap_mt	1599	T	G	248	10	0.961	0.039
EBG-047	ebg_rap_mt	1628	A	G	204	6	0.967	0.033
EBG-047	ebg_rap_mt	1635	G	A	209	6	0.972	0.028
EBG-047	ebg_rap_mt	1646	A	G	224	5	0.974	0.026
EBG-047	ebg_rap_mt	1715	C	T	127	5	0.962	0.038
EBG-047	ebg_rap_mt	1725	C	T	127	6	0.955	0.045
EBG-047	ebg_rap_mt	2063	T	C	115	6	0.943	0.057
EBG-047	ebg_rap_mt	2125	A	T	162	6	0.964	0.036
EBG-047	ebg_rap_mt	2135	T	C	151	5	0.968	0.032
EBG-047	ebg_rap_mt	2150	T	G	144	6	0.96	0.04
EBG-047	ebg_rap_mt	2333	T	C	380	8	0.977	0.023
EBG-047	ebg_rap_mt	2336	T	A	365	8	0.976	0.024
EBG-047	ebg_rap_mt	2366	A	T	362	10	0.973	0.027
EBG-047	ebg_rap_mt	2369	A	G	374	9	0.974	0.026
EBG-047	ebg_rap_mt	2370	T	A	364	8	0.976	0.024
EBG-047	ebg_rap_mt	2399	T	A	418	9	0.977	0.023
EBG-047	ebg_rap_mt	2435	G	A	483	9	0.98	0.02
EBG-047	ebg_rap_mt	2457	T	C	372	9	0.974	0.026
EBG-047	ebg_rap_mt	6188	C	A	182	6	0.963	0.037
EBG-047	ebg_rap_mt	14129	A	T	141	10	0.928	0.072
EBG-047	ebg_rap_mt	14130	T	A	129	9	0.935	0.065
EBG-048	ebg_rap_mt	176	T	C	294	9	0.97	0.03
EBG-048	ebg_rap_mt	183	A	T	307	7	0.975	0.025
EBG-048	ebg_rap_mt	215	C	T	312	8	0.975	0.025
EBG-048	ebg_rap_mt	230	C	T	321	7	0.976	0.024
EBG-048	ebg_rap_mt	2054	T	C	98	7	0.925	0.075
EBG-048	ebg_rap_mt	2069	G	T	109	7	0.932	0.068
EBG-048	ebg_rap_mt	2072	G	A	106	7	0.93	0.07
EBG-048	ebg_rap_mt	2117	C	T	114	5	0.958	0.042
EBG-048	ebg_rap_mt	10807	G	T	156	11	0.929	0.071
EBG-049	ebg_rap_mt	1535	C	T	529	10	0.98	0.02
EBG-049	ebg_rap_mt	1547	A	G	451	10	0.978	0.022
EBG-049	ebg_rap_mt	1574	T	C	370	9	0.976	0.024
EBG-049	ebg_rap_mt	1595	G	A	308	7	0.975	0.025
EBG-049	ebg_rap_mt	1599	T	G	294	10	0.967	0.033
EBG-049	ebg_rap_mt	1622	G	T	240	10	0.96	0.04
EBG-049	ebg_rap_mt	1628	A	G	201	9	0.957	0.043
EBG-049	ebg_rap_mt	1635	G	A	231	6	0.971	0.029
EBG-049	ebg_rap_mt	1636	G	T	242	6	0.972	0.028
EBG-049	ebg_rap_mt	1646	A	G	213	10	0.955	0.045
[truncated: 26,870 more rows]

## Sheet: identical_mtDNA-seq
BEL-002	is identical to	BEL-106
BEL-019	is identical to	BEL-062
BEL-023	is identical to	BEL-106
BEL-026	is identical to	BEL-017
BEL-027	is identical to	BEL-106
BEL-030	is identical to	BEL-106
BEL-034	is identical to	BEL-062
BEL-038	is identical to	BEL-062
BEL-041	is identical to	BEL-062
BEL-044	is identical to	BEL-039
BEL-048	is identical to	BEL-106
BEL-050	is identical to	BEL-062
BEL-052	is identical to	BEL-017
BEL-055	is identical to	BEL-017
BEL-087	is identical to	BEL-106
BEL-090	is identical to	BEL-017
BEL-098	is identical to	BEL-062
BEL-101	is identical to	BEL-062
BEL-108	is identical to	BEL-106
BRA-002	is identical to	BRA-090
BRA-003	is identical to	BRA-090
BRA-004	is identical to	BRA-090
BRA-005	is identical to	BRA-090
BRA-006	is identical to	BRA-090
BRA-007	is identical to	BRA-090
BRA-008	is identical to	BRA-090
BRA-009	is identical to	BRA-090
BRA-011	is identical to	BRA-090
BRA-012	is identical to	BRA-090
BRA-013	is identical to	BRA-090
BRA-014	is identical to	BRA-090
BRA-015	is identical to	BRA-090
BRA-017	is identical to	BRA-090
BRA-018	is identical to	BRA-090
BRA-019	is identical to	BRA-090
BRA-021	is identical to	BRA-090
BRA-022	is identical to	BRA-090
BRA-023	is identical to	BRA-090
BRA-025	is identical to	BRA-037
BRA-026	is identical to	BRA-090
BRA-027	is identical to	BRA-090
BRA-028	is identical to	BRA-090
BRA-029	is identical to	BRA-090
BRA-030	is identical to	BRA-090
BRA-031	is identical to	BRA-090
BRA-033	is identical to	BRA-090
BRA-034	is identical to	BRA-090
BRA-036	is identical to	BRA-090
BRA-038	is identical to	BRA-090
BRA-039	is identical to	BRA-090
BRA-040	is identical to	BRA-090
BRA-041	is identical to	BRA-090
BRA-042	is identical to	BRA-090
BRA-043	is identical to	BRA-090
BRA-044	is identical to	BRA-090
BRA-047	is identical to	BRA-090
BRA-048	is identical to	BRA-090
BRA-049	is identical to	BRA-090
BRA-050	is identical to	BRA-090
BRA-051	is identical to	BRA-037
BRA-052	is identical to	BRA-090
BRA-053	is identical to	BRA-090
BRA-054	is identical to	BRA-090
BRA-055	is identical to	BRA-090
BRA-056	is identical to	BRA-090
BRA-058	is identical to	BRA-090
BRA-059	is identical to	BRA-090
BRA-060	is identical to	BRA-090
BRA-061	is identical to	BRA-090
BRA-062	is identical to	BRA-090
BRA-063	is identical to	BRA-090
BRA-064	is identical to	BRA-090
BRA-065	is identical to	BRA-090
BRA-066	is identical to	BRA-090
BRA-067	is identical to	BRA-037
BRA-068	is identical to	BRA-090
BRA-070	is identical to	BRA-090
BRA-075	is identical to	BRA-090
BRA-077	is identical to	BRA-090
BRA-080	is identical to	BRA-090
BRA-092	is identical to	BRA-090
BRA-094	is identical to	BRA-090
BRA-097	is identical to	BRA-090
BRA-107	is identical to	BRA-090
BRA-108	is identical to	BRA-037
BRA-112	is identical to	BRA-090
BRA-117	is identical to	BRA-090
BUS-001	is identical to	BUS-043
BUS-003	is identical to	BUS-043
BUS-004	is identical to	BUS-019
BUS-007	is identical to	BUS-017
BUS-009	is identical to	BUS-100
BUS-012	is identical to	BUS-096
BUS-013	is identical to	BUS-017
BUS-015	is identical to	BUS-017
BUS-016	is identical to	BUS-017
BUS-018	is identical to	BUS-017
BUS-021	is identical to	BUS-043
BUS-023	is identical to	BUS-100
BUS-024	is identical to	BUS-020
BUS-026	is identical to	BUS-043
BUS-027	is identical to	BUS-017
BUS-031	is identical to	BUS-017
BUS-033	is identical to	BUS-017
BUS-035	is identical to	BUS-043
BUS-037	is identical to	BUS-017
BUS-038	is identical to	BUS-043
BUS-040	is identical to	BUS-096
BUS-042	is identical to	BUS-017
BUS-044	is identical to	BUS-100
BUS-045	is identical to	BUS-100
BUS-046	is identical to	BUS-017
BUS-047	is identical to	BUS-043
BUS-048	is identical to	BUS-043
BUS-049	is identical to	BUS-017
BUS-051	is identical to	BUS-039
BUS-053	is identical to	BUS-017
BUS-058	is identical to	BUS-104
BUS-062	is identical to	BUS-043
BUS-065	is identical to	BUS-100
BUS-066	is identical to	BUS-017
BUS-067	is identical to	BUS-017
BUS-068	is identical to	BUS-043
BUS-069	is identical to	BUS-017
BUS-070	is identical to	BUS-039
BUS-071	is identical to	BUS-100
BUS-073	is identical to	BUS-096
BUS-074	is identical to	BUS-043
BUS-079	is identical to	BUS-017
BUS-080	is identical to	BUS-017
BUS-082	is identical to	BUS-100
BUS-083	is identical to	BUS-096
BUS-087	is identical to	BUS-043
BUS-088	is identical to	BUS-043
BUS-090	is identical to	BUS-017
BUS-092	is identical to	BUS-017
BUS-097	is identical to	BUS-019
BUS-098	is identical to	BUS-017
BUS-102	is identical to	BUS-017
BUS-106	is identical to	BUS-100
BUS-107	is identical to	BUS-017
BUS-108	is identical to	BUS-096
BUS-109	is identical to	BUS-104
CHQ-003	is identical to	CHQ-084
CHQ-006	is identical to	CHQ-079
CHQ-007	is identical to	CHQ-079
CHQ-009	is identical to	CHQ-079
CHQ-019	is identical to	CHQ-079
CHQ-022	is identical to	CHQ-079
CHQ-023	is identical to	CHQ-079
CHQ-025	is identical to	CHQ-079
CHQ-026	is identical to	CHQ-084
CHQ-028	is identical to	CHQ-079
CHQ-030	is identical to	CHQ-079
CHQ-033	is identical to	CHQ-079
CHQ-035	is identical to	CHQ-079
CHQ-036	is identical to	CHQ-079
CHQ-037	is identical to	CHQ-079
CHQ-039	is identical to	CHQ-079
CHQ-043	is identical to	CHQ-079
CHQ-044	is identical to	CHQ-079
CHQ-045	is identical to	CHQ-084
CHQ-046	is identical to	CHQ-084
CHQ-047	is identical to	CHQ-079
CHQ-048	is identical to	CHQ-079
CHQ-051	is identical to	CHQ-079
CHQ-053	is identical to	CHQ-079
CHQ-055	is identical to	CHQ-079
CHQ-056	is identical to	CHQ-079
CHQ-057	is identical to	CHQ-079
CHQ-058	is identical to	CHQ-079
CHQ-064	is identical to	CHQ-079
CHQ-065	is identical to	CHQ-079
CHQ-071	is identical to	CHQ-079
CHQ-075	is identical to	CHQ-079
CHQ-076	is identical to	CHQ-079
CHQ-082	is identical to	CHQ-084
CHQ-083	is identical to	CHQ-079
CHQ-085	is identical to	CHQ-079
CHQ-086	is identical to	CHQ-079
CHQ-090	is identical to	CHQ-079
CHQ-091	is identical to	CHQ-079
CHQ-092	is identical to	CHQ-079
CHQ-093	is identical to	CHQ-079
CHQ-094	is identical to	CHQ-079
CHQ-096	is identical to	CHQ-084
CHQ-097	is identical to	CHQ-079
CHQ-099	is identical to	CHQ-079
CHQ-103	is identical to	CHQ-079
CHQ-105	is identical to	CHQ-079
CHQ-108	is identical to	CHQ-079
CHQ-109	is identical to	CHQ-079
CHQ-111	is identical to	CHQ-079
CHQ-115	is identical to	CHQ-079
CHQ-116	is identical to	CHQ-079
CHQ-118	is identical to	CHQ-079
CHQ-119	is identical to	CHQ-079
CHQ-123	is identical to	CHQ-084
CHQ-126	is identical to	CHQ-084
CHQ-128	is identical to	CHQ-079
CHQ-130	is identical to	CHQ-079
CHQ-131	is identical to	CHQ-079
CHQ-132	is identical to	CHQ-079
CHQ-133	is identical to	CHQ-079
CHQ-134	is identical to	CHQ-101
CHQ-135	is identical to	CHQ-079
CHQ-136	is identical to	CHQ-079
CHQ-137	is identical to	CHQ-079
CHQ-138	is identical to	CHQ-079
CHQ-140	is identical to	CHQ-084
CHQ-141	is identical to	CHQ-079
CHQ-145	is identical to	CHQ-079
CHQ-146	is identical to	CHQ-079
CHQ-147	is identical to	CHQ-079
CHQ-148	is identical to	CHQ-079
CHQ-149	is identical to	CHQ-084
CLO-002	is identical to	CLO-001
CLO-031	is identical to	CLO-009
CLO-033	is identical to	CLO-001
CLO-034	is identical to	CLO-025
CLO-035	is identical to	CLO-001
CLO-037	is identical to	CLO-001
CLO-049	is identical to	CLO-001
CLO-053	is identical to	CLO-025
CLO-055	is identical to	CLO-001
CLO-077	is identical to	CLO-052
CLO-080	is identical to	CLO-025
CLO-109	is identical to	CLO-025
CLO-114	is identical to	CLO-001
CLO-157	is identical to	CLO-063
CLO-158	is identical to	CLO-025
CLO-162	is identical to	CLO-063
CLO-164	is identical to	CLO-020
CLO-165	is identical to	CLO-103
CLO-167	is identical to	CLO-063
CLO-179	is identical to	CLO-098
CLO-184	is identical to	CLO-001
EB-002	is identical to	EB-012
EB-003	is identical to	EB-012
EB-007	is identical to	EB-012
EB-009	is identical to	EB-082
EB-010	is identical to	EB-001
EB-015	is identical to	EB-018
EB-017	is identical to	EB-012
EB-019	is identical to	EB-012
EB-023	is identical to	EB-001
EB-024	is identical to	EB-082
EB-025	is identical to	EB-109
EB-029	is identical to	EB-012
EB-032	is identical to	EB-012
EB-034	is identical to	EB-001
EB-039	is identical to	EB-012
EB-044	is identical to	EB-049
EB-045	is identical to	EB-082
EB-048	is identical to	EB-012
EB-053	is identical to	EB-001
EB-058	is identical to	EB-049
EB-061	is identical to	EB-001
EB-063	is identical to	EB-082
EB-064	is identical to	EB-082
EB-065	is identical to	EB-012
EB-071	is identical to	EB-012
EB-075	is identical to	EB-082
EB-076	is identical to	EB-082
EB-084	is identical to	EB-020
EB-091	is identical to	EB-012
EB-103	is identical to	EB-012
EB-104	is identical to	EB-012
EB-107	is identical to	EB-012
EB-118	is identical to	EB-012
EB-131	is identical to	EB-018
EB-133	is identical to	EB-012
EB-137	is identical to	EB-012
K09.asex	is identical to	K03.asex
KAP-004	is identical to	KAP-003
KAP-005	is identical to	KAP-026
KAP-010	is identical to	KAP-003
KAP-012	is identical to	KAP-017
KAP-015	is identical to	KAP-003
KAP-016	is identical to	KAP-003
KAP-018	is identical to	KAP-017
KAP-019	is identical to	KAP-017
KAP-022	is identical to	KAP-026
KAP-023	is identical to	KAP-003
KAP-027	is identical to	KAP-017
KAP-028	is identical to	KAP-003
KAP-031	is identical to	KAP-003
KAP-035	is identical to	KAP-003
KAP-036	is identical to	KAP-003
KAP-037	is identical to	KAP-047
KAP-039	is identical to	KAP-091
KAP-042	is identical to	KAP-017
KAP-046	is identical to	KAP-003
KAP-048	is identical to	KAP-026
KAP-050	is identical to	KAP-003
KAP-052	is identical to	KAP-017
KAP-053	is identical to	KAP-063
KAP-055	is identical to	KAP-003
KAP-059	is identical to	KAP-051
KAP-060	is identical to	KAP-003
KAP-064	is identical to	KAP-017
KAP-065	is identical to	KAP-003
KAP-068	is identical to	KAP-003
KAP-069	is identical to	KAP-003
KAP-071	is identical to	KAP-003
KAP-073	is identical to	KAP-051
KAP-075	is identical to	KAP-096
KAP-080	is identical to	KAP-003
KAP-081	is identical to	KAP-083
KAP-090	is identical to	KAP-026
KAP-094	is identical to	KAP-003
KAP-098	is identical to	KAP-083
KAP-099	is identical to	KAP-003
KAP-102	is identical to	KAP-003
KAP-106	is identical to	KAP-003
KAP-107	is identical to	KAP-003
KAP-108	is identical to	KAP-083
KAP-113	is identical to	KAP-026
KAP-120	is identical to	KAP-026
LPA-101	is identical to	LPA-21
LPA-102	is identical to	LPA-21
LPA-104	is identical to	LPA-21
LPA-106	is identical to	LPA-21
LPA-107	is identical to	LPA-21
LPA-108	is identical to	LPA-113
LPA-116	is identical to	LPA-114
LPA-12	is identical to	LPA-21
LPA-121	is identical to	LPA-113
LPA-125	is identical to	LPA-113
LPA-16	is identical to	LPA-21
LPA-17	is identical to	LPA-113
LPA-19	is identical to	LPA-21
LPA-2	is identical to	LPA-113
LPA-20	is identical to	LPA-21
LPA-25	is identical to	LPA-21
LPA-26	is identical to	LPA-48
LPA-27	is identical to	LPA-21
LPA-30	is identical to	LPA-113
LPA-32	is identical to	LPA-54
LPA-4	is identical to	LPA-21
LPA-40	is identical to	LPA-113
LPA-43	is identical to	LPA-113
LPA-46	is identical to	LPA-21
LPA-47	is identical to	LPA-21
LPA-55	is identical to	LPA-21
LPA-61	is identical to	LPA-15
LPA-66	is identical to	LPA-21
LPA-67	is identical to	LPA-21
LPA-69	is identical to	LPA-21
LPA-72	is identical to	LPA-114
LPA-76	is identical to	LPA-113
LPA-77	is identical to	LPA-15
LPA-79	is identical to	LPA-21
LPA-82	is identical to	LPA-21
LPA-83	is identical to	LPA-21
LPA-87	is identical to	LPA-21
LPA-88	is identical to	LPA-21
LPA-89	is identical to	LPA-113
LPA-9	is identical to	LPA-54
LPA-91	is identical to	LPA-54
LPA-93	is identical to	LPA-113
LPA-97	is identical to	LPA-21
LPA-99	is identical to	LPA-113
LPB-016	is identical to	LPB-119
LPB-017	is identical to	LPB-119
LPB-018	is identical to	LPB-119
LPB-023	is identical to	LPB-006
LPB-024	is identical to	LPB-006
LPB-025	is identical to	LPB-006
LPB-029	is identical to	LPB-119
LPB-031	is identical to	LPB-124
LPB-032	is identical to	LPB-121
LPB-033	is identical to	LPB-006
LPB-042	is identical to	LPB-119
LPB-048	is identical to	LPB-119
LPB-051	is identical to	LPB-006
LPB-052	is identical to	LPB-006
LPB-055	is identical to	LPB-119
LPB-061	is identical to	LPB-124
LPB-063	is identical to	LPB-119
LPB-066	is identical to	LPB-089
LPB-072	is identical to	LPB-006
LPB-073	is identical to	LPB-125
LPB-074	is identical to	LPB-119
LPB-075	is identical to	LPB-119
LPB-077.asex	is identical to	LPB-014.asex
LPB-078	is identical to	LPB-119
LPB-079	is identical to	LPB-076
LPB-081	is identical to	LPB-076
LPB-090	is identical to	LPB-124
LPB-096	is identical to	LPB-119
LPB-098	is identical to	LPB-119
LPB-101	is identical to	LPB-119
LPB-102	is identical to	LPB-124
LPB-103	is identical to	LPB-119
LPB-106	is identical to	LPB-119
LPB-109	is identical to	LPB-119
LPB-114	is identical to	LPB-119
LPB-117	is identical to	LPB-119
LPB-118	is identical to	LPB-119
LPB-120	is identical to	LPB-119
MC08.asex	is identical to	K03.asex
MC13.asex	is identical to	K03.asex
MC14.asex	is identical to	K03.asex
Me8.asex	is identical to	Me5.asex
MF04.asex	is identical to	K03.asex
MF06.asex	is identical to	K03.asex
NFL-001	is identical to	NFL-010
NFL-004	is identical to	NFL-010
NFL-005	is identical to	NFL-010
NFL-006	is identical to	NFL-085
NFL-012	is identical to	NFL-010
NFL-015	is identical to	NFL-098
NFL-017	is identical to	NFL-098
NFL-022	is identical to	NFL-098
NFL-024	is identical to	NFL-098
NFL-025	is identical to	NFL-010
NFL-027	is identical to	NFL-098
NFL-028	is identical to	NFL-010
NFL-029	is identical to	NFL-098
NFL-035	is identical to	NFL-010
NFL-038	is identical to	NFL-010
NFL-039	is identical to	NFL-010
NFL-040	is identical to	NFL-010
NFL-041	is identical to	NFL-010
NFL-043	is identical to	NFL-018
NFL-045	is identical to	NFL-098
NFL-048	is identical to	NFL-098
NFL-050	is identical to	NFL-010
NFL-052	is identical to	NFL-010
NFL-061	is identical to	NFL-010
NFL-066	is identical to	NFL-010
NFL-068	is identical to	NFL-111
NFL-073	is identical to	NFL-072
NFL-076	is identical to	NFL-010
NFL-077	is identical to	NFL-010
NFL-084	is identical to	NFL-019
NFL-093	is identical to	NFL-010
NFL-095	is identical to	NFL-098
NFL-096	is identical to	NFL-098
NFL-100	is identical to	NFL-098
NFL-105	is identical to	NFL-010
NFL-107	is identical to	NFL-018
NFL-108	is identical to	NFL-010
NFL-110	is identical to	NFL-010
NFL-113	is identical to	NFL-010
OA-002	is identical to	OA-083
OA-009	is identical to	OA-086
OA-010	is identical to	OA-022
OA-016	is identical to	OA-083
OA-017	is identical to	OA-085
OA-019	is identical to	OA-083
OA-020	is identical to	OA-022
OA-023	is identical to	OA-043
OA-024	is identical to	OA-083
OA-025	is identical to	OA-083
OA-031	is identical to	OA-043
OA-036	is identical to	OA-043
OA-037	is identical to	OA-083
OA-041	is identical to	OA-083
OA-045	is identical to	OA-043
OA-047	is identical to	OA-083
OA-054	is identical to	OA-096
OA-058	is identical to	OA-083
OA-059	is identical to	OA-083
OA-060	is identical to	OA-083
OA-061	is identical to	OA-083
OA-071	is identical to	OA-022
OA-072	is identical to	OA-083
OA-080	is identical to	OA-083
OA-084	is identical to	OA-040
OA-092	is identical to	OA-083
OA-095	is identical to	OA-043
OA-100	is identical to	OA-022
OA-107	is identical to	OA-043
PA2013-002	is identical to	PA2013-049
PA2013-004	is identical to	PA2013-087
PA2013-006	is identical to	PA2013-094
PA2013-007	is identical to	PA2013-087
PA2013-008	is identical to	PA2013-094
PA2013-012	is identical to	PA2013-094
PA2013-013	is identical to	PA2013-087
PA2013-014	is identical to	PA2013-087
PA2013-016	is identical to	PA2013-094
PA2013-018	is identical to	PA2013-087
PA2013-020	is identical to	PA2013-087
PA2013-021	is identical to	PA2013-087
PA2013-022	is identical to	PA2013-087
PA2013-024	is identical to	PA2013-087
PA2013-026	is identical to	PA2013-094
PA2013-028	is identical to	PA2013-087
PA2013-029	is identical to	PA2013-049
PA2013-031	is identical to	PA2013-087
PA2013-032	is identical to	PA2013-087
PA2013-033	is identical to	PA2013-087
PA2013-034	is identical to	PA2013-094
PA2013-035	is identical to	PA2013-094
PA2013-037	is identical to	PA2013-087
PA2013-038	is identical to	PA2013-094
PA2013-039	is identical to	PA2013-087
PA2013-040	is identical to	PA2013-087
PA2013-042	is identical to	PA2013-087
PA2013-043	is identical to	PA2013-087
PA2013-045	is identical to	PA2013-087
PA2013-046	is identical to	PA2013-087
PA2013-050	is identical to	PA2013-087
PA2013-051	is identical to	PA2013-087
PA2013-054	is identical to	PA2013-087
PA2013-055	is identical to	PA2013-087
PA2013-056	is identical to	PA2013-103
PA2013-058	is identical to	PA2013-103
PA2013-060	is identical to	PA2013-087
PA2013-066	is identical to	PA2013-087
PA2013-067	is identical to	PA2013-053
PA2013-068	is identical to	PA2013-087
PA2013-069	is identical to	PA2013-087
PA2013-070	is identical to	PA2013-094
PA2013-072	is identical to	PA2013-001
PA2013-074	is identical to	PA2013-087
PA2013-075	is identical to	PA2013-094
PA2013-078	is identical to	PA2013-087
PA2013-080	is identical to	PA2013-087
PA2013-081	is identical to	PA2013-087
PA2013-085	is identical to	PA2013-103
PA2013-089	is identical to	PA2013-103
PA2013-090	is identical to	PA2013-094
PA2013-091	is identical to	PA2013-087
PA2013-096	is identical to	PA2013-087
PA2013-097	is identical to	PA2013-053
PA2013-098	is identical to	PA2013-087
PA2013-100	is identical to	PA2013-087
PA2013-101	is identical to	PA2013-087
PA2013-105	is identical to	PA2013-103
PA2013-106	is identical to	PA2013-087
PA2013-107	is identical to	PA2013-087
PA2013-110	is identical to	PA2013-087
PA2013-111	is identical to	PA2013-087
PA2013-112	is identical to	PA2013-087
PA2013-113	is identical to	PA2013-087
PA2013-114	is identical to	PA2013-094
PA2014-001	is identical to	PA2013-103
PA2014-002	is identical to	PA2013-087
PA2014-003	is identical to	PA2013-087
PA2014-005	is identical to	PA2013-087
PA2014-008	is identical to	PA2013-087
PA2014-011	is identical to	PA2013-094
PA2014-015	is identical to	PA2013-103
PA2014-017	is identical to	PA2013-103
PA2014-019	is identical to	PA2013-087
PA2014-020	is identical to	PA2013-082
PA2014-022	is identical to	PA2013-087
PA2014-027	is identical to	PA2013-094
PA2014-028	is identical to	PA2013-094
PA2014-030	is identical to	PA2013-053
PA2014-033	is identical to	PA2013-087
PA2014-035	is identical to	PA2013-094
PA2014-038	is identical to	PA2013-087
PA2014-039	is identical to	PA2013-087
PA2014-045	is identical to	PA2013-087
PA2014-048	is identical to	PA2013-087
PA2014-053	is identical to	PA2013-087
PA2014-056	is identical to	PA2013-087
PA2014-057	is identical to	PA2013-087
PA2014-059	is identical to	PA2013-103
PA2014-061	is identical to	PA2013-087
PA2014-062	is identical to	PA2013-087
PA2014-066	is identical to	PA2013-094
PA2014-068	is identical to	PA2013-087
PA2014-070	is identical to	PA2013-094
PA2014-071	is identical to	PA2013-087
PA2014-072	is identical to	PA2013-087
PA2014-073	is identical to	PA2013-087
PA2014-074	is identical to	PA2013-087
PA2014-078	is identical to	PA2013-087
PA2014-081	is identical to	PA2013-087
PA2014-094	is identical to	PA2013-087
PA2014-096	is identical to	PA2013-087
PA2014-098	is identical to	PA2013-087
PA2014-099	is identical to	PA2013-087
PA2014-100	is identical to	PA2013-087
PA2014-101	is identical to	PA2013-087
PA2014-102	is identical to	PA2013-087
PA2014-104	is identical to	PA2013-087
PA2014-123	is identical to	PA2013-094
PA2015-002	is identical to	PA2013-087
PA2015-003	is identical to	PA2013-094
PA2015-004	is identical to	PA2013-094
PA2015-005	is identical to	PA2013-087
PA2015-006	is identical to	PA2013-087
PA2015-007	is identical to	PA2013-087
PA2015-009	is identical to	PA2013-094
PA2015-010	is identical to	PA2013-053
PA2015-011	is identical to	PA2013-053
PA2015-012	is identical to	PA2013-087
PA2015-013	is identical to	PA2013-087
PA2015-014	is identical to	PA2013-094
PA2015-015	is identical to	PA2013-087
PA2015-016	is identical to	PA2013-094
PA2015-017	is identical to	PA2013-087
PA2015-018	is identical to	PA2013-087
PA2015-019	is identical to	PA2013-087
PA2015-020	is identical to	PA2013-087
PA2015-021	is identical to	PA2013-087
PA2015-023	is identical to	PA2013-094
PA2015-024	is identical to	PA2013-087
PA2015-025	is identical to	PA2013-087
PA2015-026	is identical to	PA2013-094
PA2015-027	is identical to	PA2013-094
PA2015-028	is identical to	PA2013-087
PA2015-030	is identical to	PA2013-087
PA2015-032	is identical to	PA2013-087
PA2015-033	is identical to	PA2013-053
PA2015-034	is identical to	PA2013-087
PA2015-035	is identical to	PA2013-087
PA2015-036	is identical to	PA2013-094
PA2015-037	is identical to	PA2013-087
PA2015-038	is identical to	PA2013-087
PA2015-039	is identical to	PA2013-094
PA2015-040	is identical to	PA2013-087
PA2015-041	is identical to	PA2013-087
PA2015-042	is identical to	PA2013-087
PA2015-043	is identical to	PA2013-094
PA2015-044	is identical to	PA2013-087
PA2015-045	is identical to	PA2013-087
PA2015-046	is identical to	PA2013-087
PA2015-047	is identical to	PA2013-087
PA2015-048	is identical to	PA2013-087
PA2015-050	is identical to	PA2013-087
PA2015-051	is identical to	PA2013-087
PA2015-052	is identical to	PA2013-087
PA2015-054	is identical to	PA2013-087
PA2015-056	is identical to	PA2013-103
PA2015-057	is identical to	PA2013-103
PA2015-058	is identical to	PA2013-087
PA2015-059	is identical to	PA2014-026
PA2015-060	is identical to	PA2013-087
PA2015-063	is identical to	PA2013-094
PA2015-064	is identical to	PA2013-087
PA2015-065	is identical to	PA2013-103
PA2015-067	is identical to	PA2013-094
PA2015-068	is identical to	PA2013-087
PA2015-069	is identical to	PA2013-094
PA2015-070	is identical to	PA2013-087
PA2015-071	is identical to	PA2013-087
PA2015-072	is identical to	PA2013-087
PA2015-073	is identical to	PA2013-087
PA2015-074	is identical to	PA2013-087
PA2015-076	is identical to	PA2013-087
PA2015-077	is identical to	PA2013-001
PA2015-078	is identical to	PA2013-049
PA2015-079	is identical to	PA2013-087
PA2015-080	is identical to	PA2013-053
PA2015-081	is identical to	PA2013-087
PA2015-082	is identical to	PA2013-094
PA2015-083	is identical to	PA2013-087
PA2015-084	is identical to	PA2013-087
PA2015-085	is identical to	PA2013-094
PA2015-086	is identical to	PA2013-087
PA2015-087	is identical to	PA2013-094
PA2015-088	is identical to	PA2013-087
PA2015-089	is identical to	PA2013-087
PA2015-090	is identical to	PA2013-087
PA2015-091	is identical to	PA2013-094
PA2015-092	is identical to	PA2013-087
PA2015-093	is identical to	PA2013-094
PA2015-094	is identical to	PA2013-094
PA2015-095	is identical to	PA2013-094
PA2015-096	is identical to	PA2013-103
PA2016-003	is identical to	PA2013-087
PA2016-004	is identical to	PA2013-087
PA2016-006	is identical to	PA2013-053
PA2016-009	is identical to	PA2013-103
PA2016-010	is identical to	PA2013-049
PA2016-011	is identical to	PA2013-087
PA2016-012	is identical to	PA2013-087
PA2016-013	is identical to	PA2013-087
PA2016-014	is identical to	PA2013-087
PA2016-016	is identical to	PA2013-094
PA2016-020	is identical to	PA2013-087
PA2016-021	is identical to	PA2013-094
PA2016-022	is identical to	PA2013-087
PA2016-023	is identical to	PA2013-087
PA2016-024	is identical to	PA2013-087
PA2016-028	is identical to	PA2013-087
PA2016-030	is identical to	PA2013-087
PA2016-031	is identical to	PA2013-087
PA2016-033	is identical to	PA2013-087
PA2016-035	is identical to	PA2013-087
PA2016-036	is identical to	PA2013-087
PA2016-037	is identical to	PA2013-053
PA2016-039	is identical to	PA2013-087
PA2016-040	is identical to	PA2013-094
PA2016-041	is identical to	PA2013-094
PA2016-042	is identical to	PA2013-103
PA2016-043	is identical to	PA2013-103
PA2016-044	is identical to	PA2013-087
PA2016-045	is identical to	PA2013-087
PA2016-047	is identical to	PA2013-094
PA2016-050	is identical to	PA2014-026
PA2016-051	is identical to	PA2013-087
PA2016-052	is identical to	PA2013-053
PA2016-053	is identical to	PA2013-094
PA2016-055	is identical to	PA2013-094
PA2016-056	is identical to	PA2013-087
PA2016-058	is identical to	PA2013-087
PA2016-059	is identical to	PA2013-087
PA2016-060	is identical to	PA2013-087
PA2016-061	is identical to	PA2013-087
PA2016-062	is identical to	PA2013-087
PA2016-063	is identical to	PA2013-087
PA2016-068	is identical to	PA2013-087
PA2016-071	is identical to	PA2013-087
PA2016-073	is identical to	PA2013-087
PA2016-074	is identical to	PA2013-103
PA2016-078	is identical to	PA2013-087
PA2016-079	is identical to	PA2013-087
PA2016-080	is identical to	PA2013-087
PA2016-083	is identical to	PA2013-094
PA2016-084	is identical to	PA2013-087
PA2016-086	is identical to	PA2013-094
PA2016-088	is identical to	PA2013-087
PA2016-089	is identical to	PA2013-087
PA2016-090	is identical to	PA2013-103
PA2016-096	is identical to	PA2013-087
PA2016-099	is identical to	PA2013-087
PA2016-102	is identical to	PA2013-087
PA2016-105	is identical to	PA2013-087
PA2016-106	is identical to	PA2013-087
PA2016-107	is identical to	PA2013-087
PA2016-110	is identical to	PA2013-094
PA2016-117	is identical to	PA2013-087
PA2016-118	is identical to	PA2013-087
PA2016-121	is identical to	PA2013-087
PA2016-123	is identical to	PA2013-049
PA2016-126	is identical to	PA2013-087
PA2016-130	is identical to	PA2013-094
PA2016-131	is identical to	PA2013-103
PA2016-132	is identical to	PA2013-087
PA2016-134	is identical to	PA2013-087
PA2016-137	is identical to	PA2013-087
PA2016-142	is identical to	PA2013-087
PA2016-144	is identical to	PA2013-087
PA2016-145	is identical to	PA2013-094
PA2017-001	is identical to	PA2013-087
PA2017-002	is identical to	PA2013-087
PA2017-004	is identical to	PA2013-087
PA2017-006	is identical to	PA2013-087
PA2017-007	is identical to	PA2013-087
PA2017-008	is identical to	PA2013-087
PA2017-009	is identical to	PA2013-087
PA2017-010	is identical to	PA2013-087
PA2017-011	is identical to	PA2013-094
PA2017-012	is identical to	PA2013-087
PA2017-014	is identical to	PA2013-094
PA2017-018	is identical to	PA2013-087
PA2017-019	is identical to	PA2013-087
PA2017-020	is identical to	PA2013-087
PA2017-021	is identical to	PA2013-087
PA2017-023	is identical to	PA2013-094
PA2017-024	is identical to	PA2013-094
PA2017-025	is identical to	PA2013-087
PA2017-028	is identical to	PA2013-087
PA2017-029	is identical to	PA2013-087
PA2017-030	is identical to	PA2013-087
PA2017-032	is identical to	PA2013-087
PA2017-033	is identical to	PA2013-094
PA2017-034	is identical to	PA2013-087
PA2017-035	is identical to	PA2013-087
PA2017-036	is identical to	PA2013-087
PA2017-037	is identical to	PA2013-087
PA2017-038	is identical to	PA2013-087
PA2017-040	is identical to	PA2013-087
PA2017-044	is identical to	PA2013-087
PA2017-049	is identical to	PA2013-087
PA2017-050	is identical to	PA2013-087
PA2017-056	is identical to	PA2013-087
PA2017-057	is identical to	PA2016-094
PA2017-059	is identical to	PA2013-094
PA2017-060	is identical to	PA2013-087
PA2017-063	is identical to	PA2013-087
PA2017-064	is identical to	PA2013-094
PA2017-067	is identical to	PA2013-087
PA2017-068	is identical to	PA2013-087
PA2017-071	is identical to	PA2013-087
PA2017-072	is identical to	PA2013-001
PA2017-076	is identical to	PA2013-087
PA2017-078	is identical to	PA2013-053
PA2017-079	is identical to	PA2013-087
PA2017-080	is identical to	PA2013-087
PA2017-081	is identical to	PA2013-087
PA2017-082	is identical to	PA2013-087
PA2017-083	is identical to	PA2013-087
PA2017-084	is identical to	PA2013-087
PA2017-085	is identical to	PA2013-103
PA2017-087	is identical to	PA2013-087
PA2017-090	is identical to	PA2013-087
PA2017-091	is identical to	PA2013-087
PA2017-092	is identical to	PA2013-087
PA2017-093	is identical to	PA2013-103
PA2017-094	is identical to	PA2013-094
PA2017-097	is identical to	PA2013-094
PA2017-098	is identical to	PA2013-087
PA2017-099	is identical to	PA2013-094
PA2017-102	is identical to	PA2013-087
PA2017-104	is identical to	PA2013-087
PA2017-105	is identical to	PA2013-087
PA2017-106	is identical to	PA2013-049
PA2017-107	is identical to	PA2013-094
PA2017-111	is identical to	PA2013-087
PA2017-112	is identical to	PA2013-087
PA2017-114	is identical to	PA2013-049
PA2017-116	is identical to	PA2013-103
PA2017-117	is identical to	PA2013-087
PA2017-118	is identical to	PA2013-094
PA2017-121	is identical to	PA2013-087
PA2017-122	is identical to	PA2013-094
PA2018-001	is identical to	PA2013-087
PA2018-002	is identical to	PA2013-094
PA2018-004	is identical to	PA2013-027
PA2018-007	is identical to	PA2013-087
PA2018-008	is identical to	PA2013-087
PA2018-011	is identical to	PA2013-027
PA2018-013	is identical to	PA2013-027
PA2018-019	is identical to	PA2013-094
PA2018-023	is identical to	PA2013-087
PA2018-024	is identical to	PA2013-087
PA2018-027	is identical to	PA2013-087
PA2018-029	is identical to	PA2014-026
PA2018-036	is identical to	PA2013-103
PA2018-039	is identical to	PA2013-087
PA2018-041	is identical to	PA2018-079
PA2018-043	is identical to	PA2013-087
PA2018-046	is identical to	PA2014-026
PA2018-047	is identical to	PA2013-094
PA2018-049	is identical to	PA2013-087
PA2018-054	is identical to	PA2013-094
PA2018-055	is identical to	PA2013-094
PA2018-058	is identical to	PA2013-094
PA2018-059	is identical to	PA2013-087
PA2018-061	is identical to	PA2013-087
PA2018-062	is identical to	PA2013-087
PA2018-070	is identical to	PA2018-079
PA2018-078	is identical to	PA2013-087
PA2018-081	is identical to	PA2013-087
POV-010	is identical to	POV-049
POV-014	is identical to	POV-105
POV-015	is identical to	POV-105
POV-018	is identical to	POV-105
POV-019	is identical to	POV-051
POV-025	is identical to	POV-105
POV-036	is identical to	POV-049
POV-039	is identical to	POV-105
POV-041	is identical to	POV-049
POV-044	is identical to	POV-105
POV-045	is identical to	POV-105
POV-046	is identical to	POV-049
POV-047	is identical to	POV-105
POV-048	is identical to	POV-054
POV-052	is identical to	POV-049
POV-053	is identical to	POV-105
POV-066	is identical to	POV-051
POV-069	is identical to	POV-049
POV-073	is identical to	POV-105
POV-084	is identical to	POV-105
POV-085	is identical to	POV-051
POV-087	is identical to	POV-051
POV-091	is identical to	POV-023
POV-092	is identical to	POV-051
POV-094	is identical to	POV-105
POV-095	is identical to	POV-105
POV-097	is identical to	POV-049
POV-102	is identical to	POV-105
POV-111	is identical to	POV-105
POV-113	is identical to	POV-051
POV-115	is identical to	POV-105
POV-116	is identical to	POV-080
POV-119	is identical to	POV-049
POV-120	is identical to	POV-049
PYR-031	is identical to	PYR-010
PYR-032	is identical to	PYR-022
PYR-036	is identical to	PYR-022
PYR-053	is identical to	PYR-027
PYR-060	is identical to	PYR-022
PYR-064	is identical to	PYR-034
PYR-067	is identical to	PYR-052
PYR-068	is identical to	PYR-022
PYR-070	is identical to	PYR-034
PYR-079	is identical to	PYR-010
PYR-081	is identical to	PYR-034
PYR-082	is identical to	PYR-027
PYR-085	is identical to	PYR-050
PYR-096	is identical to	PYR-052
PYR-099	is identical to	PYR-010
PYR-116	is identical to	PYR-045
PYR-117	is identical to	PYR-065
RAP-059	is identical to	RAP-101
RAP-061	is identical to	RAP-044
RAP-087	is identical to	RAP-094
S09.asex	is identical to	K03.asex
S14.asex	is identical to	K03.asex
SH-027	is identical to	SH-190
SH-028	is identical to	SH-143
SH-043	is identical to	SH-036
SH-056	is identical to	SH-013
SH-060	is identical to	SH-036
SH-072	is identical to	SH-045
SH-081	is identical to	SH-190
SH-083	is identical to	SH-158
SH-091	is identical to	SH-076
SH-093	is identical to	SH-013
SH-099	is identical to	SH-015
SH-106	is identical to	SH-143
SH-107	is identical to	SH-098
SH-121	is identical to	SH-036
SH-154	is identical to	SH-019
SZH-008	is identical to	SZH-026
SZH-013	is identical to	SZH-067
SZH-016	is identical to	SZH-024
SZH-044	is identical to	SZH-024
SZH-047	is identical to	SZH-067
SZH-057	is identical to	SZH-024
SZH-071	is identical to	SZH-067
TEX-001	is identical to	TEX-039
TEX-002	is identical to	TEX-039
TEX-007	is identical to	TEX-039
TEX-011	is identical to	TEX-039
TEX-014	is identical to	TEX-086
TEX-017	is identical to	TEX-039
TEX-018	is identical to	TEX-098
TEX-019	is identical to	TEX-039
TEX-022	is identical to	TEX-039
TEX-030	is identical to	TEX-106
TEX-034	is identical to	TEX-039
TEX-037	is identical to	TEX-098
TEX-042	is identical to	TEX-039
TEX-043	is identical to	TEX-039
TEX-045	is identical to	TEX-039
TEX-049	is identical to	TEX-086
TEX-050	is identical to	TEX-039
TEX-054	is identical to	TEX-098
TEX-056	is identical to	TEX-087
TEX-060	is identical to	TEX-106
TEX-063	is identical to	TEX-039
TEX-066	is identical to	TEX-098
TEX-068	is identical to	TEX-051
TEX-071	is identical to	TEX-039
TEX-074	is identical to	TEX-059
TEX-076	is identical to	TEX-039
TEX-081	is identical to	TEX-059
TEX-084	is identical to	TEX-039
TEX-085	is identical to	TEX-082
TEX-096	is identical to	TEX-059
TEX-103	is identical to	TEX-039
TEX-108	is identical to	TEX-039
TEX-110	is identical to	TEX-039
TEX-113	is identical to	TEX-039
TEX-114	is identical to	TEX-039
TEX-117	is identical to	TEX-039
TEX-120	is identical to	TEX-104
TEX-122	is identical to	TEX-106
TF-004	is identical to	TF-035
TF-020	is identical to	TF-046
TF-023	is identical to	TF-041
TF-024	is identical to	TF-042
TF-028	is identical to	TF-035
TF-030	is identical to	TF-035
TF-043	is identical to	TF-088
TF-054	is identical to	TF-041
TF-057	is identical to	TF-035
TF-074	is identical to	TF-102
TF-075	is identical to	TF-035
TF-076	is identical to	TF-102
TF-079	is identical to	TF-041
TF-080	is identical to	TF-088
TF-081	is identical to	TF-035
TF-086	is identical to	TF-088
TF-089	is identical to	TF-088
TF-091	is identical to	TF-088
TF-093	is identical to	TF-104
TF-096	is identical to	TF-088
TF-097	is identical to	TF-102
TF-103	is identical to	TF-088
TF-109	is identical to	TF-035
TF-110	is identical to	TF-041
TF-111	is identical to	TF-041
TF-113	is identical to	TF-046
TF-121	is identical to	TF-102

## Sheet: heteroplasmic clones
clone	heteroplasmic_sites
RAP-051	843
RAP-085	819
RAP-015	792
RAP-037	782
RAP-084	768
RAP-115	750
RAP-035	702
RAP-017	642
RAP-063	639
RAP-001	637
RAP-079	622
RAP-082	617
RAP-042	602
RAP-061	596
RAP-023	575
RAP-028	567
RAP-044	550
RAP-071	549
RAP-013	506
RAP-090	425
RAP-064	418
RAP-065	411
RAP-089	390
GOS1.asex	367
RAP-086	348
RAP-020	316
RAP-087	308
RAP-116	291
RAP-057	270
RAP-034	269
RAP-048	267
RAP-080	257
OA-066	232
RAP-095	224
RAP-055	215
RAP-030	211
RAP-052	209
RAP-039	208
RAP-029	193
RAP-021	166
RAP-125	150
RAP-054	149
LPB-115	122
LPB-108	99
OA-025	96
PYR-032	93
PYR-036	90
PYR-047	88
EBG-049	84
RAP-041	83
CLO-109	80
PYR-015	79
TEX-041	75
EBG-058	71
LPA-109	68
PYR-050	68
TEX-030	62
PYR-022	62
EBG-060	62
TEX-045	61
EBG-017	61
EBG-076	61
TEX-014	59
PYR-031	59
TEX-122	58
POV-054	57
PYR-068	57
EBG-135	54
EBG-055	54
EBG-056	54
TEX-065	53
EBG-021	53
PYR-012	52
TRO3.asex	52
RAP-103	52
PYR-027	51
EBG-072	49
LPA-95	49
EBG-094	48
EBG-074	47
PYR-034	47
TEX-042	47
TF-101	46
POV-043	46
NFL-084	45
EBG-066	44
EBG-052	43
EBG-014	43
PA2016-009	43
S09.asex	42
EBG-086	42
SZH-003	42
EB-094	41
TEX-095	41
RAP-072	41
CHQ-049.asex	41
EBG-057	41
PYR-017	40
EB-112	39
POV-075	39
PYR-033	38
EBG-107	38
EBG-083	38
SZH-014	37
EBG-087	37
POV-091	35
PYR-035	34
EB-028	34
EB-006	34
PA2016-043	33
PYR-081	33
EBG-116	33
EBG-093	32
JWP-020	32
RAP-083	31
PYR-072	31
EBG-050	30
TF-109	30
EBG-019	30
RAP-094	29
EBG-125	29
SZH-036	28
EBG-059	28
CLO-077	28
SED-2.asex	28
RAP-058	27
OA-032	27
HUQHES2.asex	27
EBG-097	27
EBG-092	26
EBG-068	26
EBG-105	26
CLO-176	26
PA2016-010	26
RAP-060	26
SZH-045	25
SZH-047	25
SZH-035	25
TEX-081	25
RAP-091	25
RAP-018	25
EBG-106	25
EBG-047	25
SZH-067	24
SZH-071	24
EBG-098	24
SZH-013	24
SZH-010	24
PYR-114	24
PYR-062	24
CLO-114	24
EBG-051	24
SZH-059	24
EBG-133	23
LPB-118	23
RAP-032	23
CLO-160	23
PA2013-058	23
CLO-020	23
SZH-032	23
CLO-098	23
SZH-012	22
EBG-129	22
OA-037	22
SZH-049	22
SZH-044	22
JWP-012	21
SZH-008	21
CLO-103	21
CLO-033	21
TF-075	21
JWP-028	21
JWP-024	21
JWP-021	21
SZH-011	21
TF-111	21
TEX-011	21
SZH-040	20
EBG-102	20
JWP-022	20
SZH-028	20
EB-095	20
SZH-060	20
SZH-057	20
SZH-024	20
CLO-163	20
JWP-023	20
JWP-017	20
PYR-026	20
EBG-004	20
SZH-026	20
EB-011	20
SZH-016	20
SZH-048	20
JWP-029	19
SZH-004	19
SZH-043	19
SZH-041	19
RAP-088	19
CLO-008	19
JWP-030	19
EBG-067	19
CLO-175	19
PYR-052	19
SZH-052	19
PYR-064	19
RAP-033	19
CLO-185	19
TF-091	18
EBG-010	18
PYR-106	18
JWP-038	18
EBG-070	18
TF-103	18
EBG-071	18
EBG-103	18
PYR-025	18
SZH-001	18
EB-064	17
PYR-061	17
CLO-055	17
CLO-085	17
LPB-054	17
CLO-044	17
TF-001	17
LPB-037	17
CLO-002	16
EBG-016	16
PYR-116	16
PA2017-043	16
CHQ-061	16
POV-015	16
TEX-043	16
MF04.asex	16
TF-066	16
EBG-111	16
CLO-183	16
CLO-035	15
PYR-053	15
EBG-013	15
TEX-120	15
LPA-64	15
EBG-126	15
SZH-015	15
CLO-137	15
TF-125	15
PYR-082	15
OA-023	14
CLO-009	14
CLO-075	14
CLO-063	14
CLO-012	14
STM.asex	14
TF-076	14
RAP-024	14
NFL-012	13
EBG-131	13
TF-043	13
CLO-007	13
CLO-001	13
TF-096	13
OA-094	13
PA2015-072	13
TF-004	12
CLO-162	12
CLO-184	12
OA-091	12
PYR-085	12
TF-057	12
TF-041	12
POV-095	12
RAP-127	12
LPB-002.asex	12
LPB-073	12
RAP-097	12
EBG-085	12
CLO-116	11
TF-089	11
TF-023	11
PYR-065	11
CLO-097	11
LPB-092	11
KR4.asex	11
EBG-082	11
TF-102	11
CLO-043	11
TF-028	11
TF-110	11
CLO-165	11
CLO-167	11
LPA-71	11
SH-073	11
TF-121	10
CLO-053	10
CLO-107	10
EBG-084	10
CLO-030	10
RAP-074	10
TF-088	10
RAP-059	10
TF-055	10
TF-093	10
PYR-084	10
POV-087	10
TF-094	10
PYR-060	9
EBG-130	9
PYR-057	9
CLO-031	9
TF-115	9
TF-100	9
CLO-051	9
EBG-048	9
PYR-070	9
TF-086	9
TF-079	9
BUS-013	9
TF-006	9
TEX-022	9
EBG-101	9
TF-063	9
OA-042	9
CLO-049	9
MDN.asex	9
POV-111	9
EB-034	8
LPB-026	8
TF-030	8
EB-019	8
CLO-164	8
NFL-090	8
EBG-108	8
KR6.asex	8
KAP-094	8
TF-080	8
S14.asex	8
CLO-052	8
TF-035	8
BUS-009	8
CLO-173	8
LPB-093	8
TF-042	8
TF-020	8
Me8.asex	8
CLO-088	8
CLO-025	8
CLO-068	8
LPB-110	8
TF-054	8
TF-068	8
CLO-166	8
POV-080	8
LPA-63	8
CLO-179	7
TF-074	7
CLO-159	7
TF-009	7
PYR-045	7
TF-049	7
CLO-087	7
PYR-079	7
TF-097	7
PA2015-007	7
LPB-075	7
OA-020	7
EBG-018	7
KAP-037	7
LPB-014.asex	7
Me5.asex	7
EBG-080	7
PYR-020	7
EBG-008	7
KAP-059	6
CLO-014	6
LPB-048	6
LYT-1.asex	6
PYR-073	6
NFL-056	6
EBG-099	6
TEX-071	6
BUS-108	6
Me4.asex	6
TF-047	6
TF-114	6
PYR-117	6
PYR-040	6
PA2017-004	6
OA-080	6
BUS-061	6
EBG-095	6
PA2013-006	6
CHQ-078	6
TF-072	6
EBG-120	6
PA2018-086	6
CLO-027	6
LPB-121	6
BUS-081	6
TF-104	6
TF-034	6
TF-112	6
PA2013-020	5
CLO-037	5
SH-055	5
PA2015-030	5
BRA-005	5
CLO-018	5
EB-015	5
BUS-088	5
PA2013-026	5
NFL-031	5
CLO-158	5
BUS-010	5
BRA-020	5
NFL-077	5
PA2013-085	5
BRA-015	5
PA2015-089	5
CLO-157	5
BUS-067	5
NFL-068	5
SH-078	5
PYR-099	5
LPB-071	5
SH-050	5
PA2018-010	5
EBG-100	5
LPB-050	5
POV-073	5
BUS-077	5
POV-053	5
TF-037	5
PA2013-096	5
KAP-073	5
BUS-075	5
PA2013-056	5
CLO-038	5
EB-008	5
PA2015-018	5
POV-076	5
EB-117	5
CLO-156	5
PA2013-072	5
TEX-058	5
EBG-110	5
POV-012	5
NFL-059	5
PA2018-055	4
PA2015-011	4
KAP-079	4
KAP-016	4
PA2013-111	4
TF-044	4
KAP-048	4
SH-065	4
SH-069	4
SH-124	4
LPA-91	4
PA2018-024	4
PA2018-039	4
BRA-059	4
K09.asex	4
LPA-73	4
SH-107	4
BUS-048	4
PA2018-029	4
BRA-021	4
PA2013-029	4
BRA-038	4
KAP-020	4
LPA-78	4
PA2013-113	4
KS1.asex	4
SH-125	4
PA2013-105	4
K10.asex	4
LPA-83	4
KAP-038	4
CHQ-060	4
CHQ-075	4
BUS-078	4
KAP-108	4
KAP-027	4
SH-144	4
BRA-058	4
PA2016-013	4
LPB-009	4
PA2018-018	4
KAP-051	4
RAP-081	4
POV-060	4
PA2018-046	4
OA-097	4
MC14.asex	4
PA2013-078	4
PA2013-106	4
POV-097	4
BUS-107	4
PA2017-056	4
PA2013-067	4
BUS-065	4
PA2013-054	4
BUS-091	4
PA2015-078	4
PA2015-019	4
CL2.asex	4
MF06.asex	4
PA2013-097	4
KAP-031	4
PA2016-135	4
BRA-077	4
KAP-041	4
BRA-004	4
PA2015-046	4
NFL-092	4
BUS-004	4
PA2013-100	4
PA2018-023	4
BUS-066	4
POV-113	4
TF-064	4
TF-081	4
OA-016	4
BUS-106	4
KAP-029	4
BRA-045	4
LPA-72	4
PA2015-008	4
SH-062	4
TEX-104	4
PA2018-012	4
PA2018-062	4
PA2013-031	4
SH-052	4
SH-003	4
PA2014-064	4
CLO-034	4
PA2013-050	4
BRA-008	4
LPB-102	3
BRA-084	3
KAP-114	3
POV-048	3
SH-143	3
PA2015-038	3
SH-176	3
KAP-099	3
EBG-069	3
BEL-044	3
BRA-039	3
BUS-052	3
SH-128	3
MC08.asex	3
NFL-004	3
PA2013-091	3
BUS-039	3
POV-099	3
BRA-052	3
BRA-109	3
TEX-037	3
BRA-032	3
SH-035	3
PA2018-036	3
TF-113	3
CHQ-076	3
POV-092	3
BUS-007	3
PA2015-001	3
CHQ-125	3
NFL-008	3
LPA-52	3
CHQ-138	3
PA2018-034	3
SH-145	3
BUS-079	3
CHQ-101	3
NFL-061	3
PA2015-063	3
CHQ-073	3
EBG-141	3
KAP-023	3
LPA-12	3
BRA-013	3
OA-084	3
BRA-042	3
SH-081	3
KAP-015	3
OA-047	3
PA2013-022	3
PA2015-022	3
NFL-103	3
PA2017-034	3
OA-101	3
TF-046	3
NFL-060	3
RAP-026	3
OA-006	3
PA2015-093	3
PA2017-065	3
CHQ-091	3
BUS-015	3
TF-024	3
PA2013-055	3
TF-092	3
LPA-22	3
LPA-68	3
BEL-002	3
PA2015-056	3
KAP-057	3
PA2018-047	3
LPB-018	3
PA2015-059	3
SH-138	3
KAP-091	3
PA2017-023	3
KAP-055	3
BUS-053	3
KAP-018	3
LPA-105	3
KAP-024	3
PA2015-033	3
KAP-046	3
PA2017-040	3
NFL-054	3
OA-041	3
PA2017-117	3
KAP-075	3
LPB-077.asex	3
BRA-067	3
POV-055	3
BRA-002	3
KAP-063	3
PA2017-006	3
PA2015-052	3
CHQ-143	3
TF-002	3
PA2015-067	3
PA2013-082	3
PA2015-048	3
PA2013-114	3
KAP-053	3
PA2015-066	3
NFL-011	3
BRA-051	3
BUS-060	3
PA2015-012	3
LPA-3	3
KAP-061	3
KAP-107	3
KAP-014	3
KAP-105	3
TEX-088	3
LPB-035	3
BRA-033	3
BRA-080	3
LPA-69	3
EB-023	3
PA2018-040	3
OA-054	3
KAP-047	3
LPA-99	3
TEX-013	3
KAP-022	3
PA2013-008	3
PA2013-098	3
PA2015-021	3
PA2015-044	3
KAP-019	3
TF-022	3
POV-085	3
PA2017-079	3
PA2017-090	3
SH-049	3
K03.asex	3
TEX-023	3
BUS-087	3
PA2018-066	3
BUS-096	3
PA2013-021	3
KAP-040	3
LPB-080	3
OA-082	3
PA2013-046	3
PA2018-014	3
BUS-019	3
KAP-106	3
LPA-66	3
RAP-101	3
PA2016-050	3
OA-038	3
PA2016-090	3
SH-080	2
BUS-026	2
BEL-039	2
PA2014-013	2
PA2014-005	2
BUS-003	2
LPB-032	2
PA2013-001	2
SH-103	2
LPA-32	2
LPA-84	2
BUS-109	2
LPA-77	2
SH-106	2
LPB-088	2
CHQ-134	2
CHQ-111	2
SH-131	2
POV-102	2
LPB-079	2
OA-089	2
SH-059	2
LPA-88	2
PA2013-043	2
PA2014-003	2
LPA-2	2
POV-069	2
CHQ-019	2
PA2018-041	2
BRA-007	2
LPB-003	2
PA2015-051	2
LPA-62	2
PA2015-091	2
PYR-067	2
TEX-055	2
PA2018-015	2
BUS-062	2
PA2015-081	2
LPB-109	2
SH-175	2
NFL-045	2
PA2014-026	2
NFL-110	2
KAP-039	2
PA2016-143	2
KAP-092	2
SMI-1.asex	2
NFL-081	2
PA2013-101	2
NFL-085	2
PA2018-032	2
PA2013-075	2
POV-026	2
BRA-094	2
BUS-027	2
PA2013-032	2
PA2016-034	2
BRA-054	2
PA2015-013	2
BRA-068	2
NFL-107	2
NFL-014	2
PA2015-095	2
PA2018-011	2
POV-129	2
LPA-74	2
LPA-60	2
PA2015-005	2
TEX-004	2
BRA-025	2
LPB-049	2
BRA-108	2
EB-057	2
BRA-027	2
NFL-002	2
TEX-111	2
LPB-006	2
BUS-038	2
NFL-105	2
CHQ-035	2
BUS-021	2
BUS-025	2
SH-127	2
POV-049	2
PA2013-053	2
NFL-093	2
PA2016-037	2
PYR-096	2
NFL-116	2
KAP-017	2
PA2013-039	2
OA-088	2
OA-102	2
KAP-034	2
KAP-098	2
SH-017	2
LPB-027	2
KAP-068	2
OA-010	2
TEX-113	2
BRA-006	2
PA2018-030	2
SH-104	2
BRA-023	2
PA2015-003	2
LPA-29	2
LPB-025	2
PA2015-071	2
LPB-038.asex	2
PA2014-030	2
NFL-030	2
CHQ-100	2
KAP-042	2
LPA-11	2
OA-073	2
TEX-076	2
PA2017-036	2
BRA-064	2
PA2015-034	2
NFL-024	2
BRA-011	2
SH-015	2
NFL-055	2
CHQ-057	2
PA2013-013	2
SH-117	2
LPA-40	2
PA2017-114	2
PA2018-068	2
LPB-055	2
PA2015-009	2
POV-071	2
BRA-053	2
BRA-050	2
BEL-073	2
PA2017-094	2
SH-004	2
BRA-090	2
PA2015-040	2
PA2013-014	2
LPA-70	2
PA2018-077	2
PA2013-012	2
SH-023	2
LPA-101	2
BRA-014	2
PA2015-023	2
LPB-033	2
PA2013-069	2
BRA-031	2
BRA-028	2
KAP-100	2
PA2013-066	2
KAP-033	2
NFL-027	2
PA2015-054	2
BEL-050	2
BEL-090	2
SH-048	2
PA2015-092	2
CHQ-094	2
SH-060	2
KAP-060	2
BRA-037	2
PA2016-094	2
CHQ-140	2
OA-072	2
NFL-104	2
RAP-004	2
BUS-024	2
SH-113	2
PA2016-052	2
KAP-050	2
TEX-062	2
BEL-033	2
SH-030	2
PA2018-058	2
TEX-001	2
CHQ-104	2
PA2015-016	2
TEX-102	2
LPB-090	2
TEX-048	2
PA2013-087	2
OA-096	2
POV-116	2
NFL-078	2
PA2017-019	2
PA2013-033	2
BRA-075	2
PA2013-040	2
CHQ-136	2
KAP-035	2
PA2015-014	2
NFL-006	2
LPB-061	2
PA2016-056	2
KAP-070	2
BRA-030	2
PA2015-080	2
CHQ-092	2
LPB-085	2
PA2015-068	2
PA2018-006	2
PA2015-079	2
PA2015-047	2
PA2018-070	2
KAP-087	2
OA-040	2
BRA-029	2
PA2015-077	2
SH-032	2
BRA-043	2
BRA-040	2
SH-084	2
POV-045	2
PA2013-060	2
TF-098	2
PA2017-080	2
POV-081	2
EB-044	2
BRA-066	2
LPA-57	2
JOL-2.asex	2
POV-047	2
PA2018-004	2
BRA-056	2
LPA-125	2
SH-043	2
TEX-049	2
SH-046	2
KAP-080	2
PA2013-074	2
CHQ-150	2
KAP-012	2
PA2018-019	2
PA2015-058	2
PA2015-060	2
PA2017-010	2
NFL-007	2
PA2017-060	2
LPB-066	2
KAP-120	2
CHQ-131	2
BEL-056	2
PA2013-018	2
PA2013-110	2
OA-017	2
KAP-036	2
NFL-099	2
LPB-106	2
PA2013-080	2
BRA-019	2
BEL-110	2
LPB-059	1
OA-087	1
TEX-050	1
CHQ-123	1
LPB-001	1
BRA-003	1
BEL-052	1
PA2018-063	1
SH-071	1
BRA-044	1
NFL-066	1
KAP-102	1
EB-016	1
LPA-79	1
NFL-036	1
BEL-069	1
CHQ-149	1
PA2016-091	1
POV-114	1
EB-058	1
BEL-026	1
PA2013-081	1
TF-090	1
SH-095	1
PA2016-073	1
BUS-092	1
CHQ-115	1
BRA-069	1
PA2017-045	1
OA-008	1
NFL-043	1
NFL-040	1
NFL-111	1
PA2016-145	1
OA-085	1
RAP-011	1
TEX-070	1
BRA-092	1
SH-033	1
CLO-070	1
PA2017-011	1
LPB-016	1
BUS-001	1
BUS-005	1
PA2015-043	1
TEX-086	1
EB-082	1
POV-039	1
OA-083	1
EB-123	1
PA2014-015	1
BRA-062	1
NFL-076	1
BRA-001	1
BEL-048	1
PA2018-071	1
PA2013-028	1
TEX-018	1
CHQ-022	1
NFL-019	1
PA2017-111	1
PA2014-029	1
NFL-087	1
BRA-048	1
TEX-103	1
PA2017-091	1
PA2013-045	1
CHQ-085	1
SH-020	1
PA2013-038	1
LPA-76	1
PA2018-027	1
NFL-113	1
NFL-041	1
PA2015-020	1
CHQ-045	1
TEX-063	1
LPA-43	1
KAP-052	1
TEX-077	1
PA2014-027	1
CHQ-096	1
POV-044	1
LPA-46	1
SH-072	1
TEX-080	1
NFL-035	1
PA2014-038	1
OA-045	1
SH-013	1
PA2018-061	1
CLO-080	1
LPB-023	1
CHQ-070	1
PA2015-085	1
PA2016-032	1
NFL-067	1
BUS-068	1
TF-032	1
BEL-042	1
LPA-44	1
POV-064	1
NFL-037	1
CHQ-028	1
PA2016-105	1
PA2016-071	1
KR3.asex	1
BEL-027	1
BEL-108	1
OA-005	1
PA2013-037	1
OA-009	1
PA2018-028	1
BUS-082	1
KAP-104	1
SH-098	1
EB-065	1
LPA-108	1
PA2013-024	1
TEX-066	1
PA2016-036	1
EB-131	1
CHQ-148	1
PA2016-022	1
LPA-89	1
KAP-064	1
PA2017-063	1
PA2016-041	1
LPB-104	1
BEL-038	1
CHQ-093	1
CHQ-090	1
PA2016-039	1
TEX-056	1
PA2015-036	1
LPA-104	1
TEX-087	1
TEX-096	1
BEL-098	1
EB-109	1
NFL-100	1
CHQ-144	1
CHQ-030	1
BEL-034	1
BRA-049	1
PA2014-001	1
PA2015-039	1
PA2014-081	1
PA2015-041	1
PA2015-037	1
BEL-017	1
OA-052	1
PA2018-051	1
CHQ-071	1
PA2014-043	1
EB-053	1
BUS-049	1
TEX-085	1
BEL-023	1
PA2014-020	1
BRA-017	1
BUS-058	1
PA2017-105	1
NFL-057	1
LPA-27	1
POV-094	1
POV-122	1
SH-190	1
CHQ-009	1
PA2017-093	1
BUS-017	1
BRA-112	1
NFL-046	1
NFL-018	1
EB-107	1
PA2013-103	1
POV-119	1
PA2015-026	1
SH-019	1
CHQ-086	1
LPA-30	1
CHQ-097	1
NFL-013	1
NFL-010	1
CHQ-147	1
PA2015-096	1
LPB-051	1
LPA-107	1
PA2018-080	1
SH-121	1
EB-061	1
PA2015-086	1
PA2014-046	1
PA2015-070	1
LPA-9	1
EB-009	1
BEL-101	1
PA2018-079	1
PA2016-123	1
OA-001	1
PA2015-006	1
PA2018-031	1
EBG-132	1
PA2016-012	1
PA2015-057	1
CHQ-141	1
PA2016-014	1
POV-063	1
PA2015-087	1
PA2016-062	1
MC13.asex	1
LPB-097	1
PA2016-102	1
KAP-071	1
PA2013-016	1
BUS-073	1
BUS-070	1
BUS-002	1
PA2017-057	1
BUS-105	1
KAP-103	1
LPB-063	1
CHQ-108	1
BRA-065	1
BUS-037	1
NFL-025	1
BUS-035	1
NFL-108	1
PA2014-042	1
OA-071	1
PA2015-082	1
POV-051	1
OA-057	1
PA2015-094	1
PA2015-002	1
CHQ-025	1
PA2017-099	1
OA-067	1
POV-046	1
CHQ-054	1
SH-074	1
POV-018	1
LPB-103	1
NFL-017	1
PA2014-098	1
OA-018	1
PA2013-004	1
BUS-046	1
BUS-018	1
EB-076	1
BRA-097	1
POV-065	1
LPA-100	1
CHQ-058	1
PA2015-017	1
TEX-114	1
BUS-055	1
PA2016-084	1
PA2017-025	1
BEL-030	1
POV-014	1
CHQ-064	1
OA-107	1
SH-100	1
PA2017-012	1
PA2017-064	1
BRA-024	1
BUS-097	1
PA2017-104	1
BRA-018	1
OA-014	1
BRA-009	1
BRA-055	1
CHQ-129	1
LPB-053	1
LPB-105	1
KAP-065	1
PA2015-064	1
	1
BEL-018	1
PA2013-007	1
BEL-055	1
LPA-82	1
BUS-033	1
LPB-070	1
SH-170	1
POV-050	1
LPA-21	1
BRA-063	1
BRA-060	1
PA2017-035	1
SH-158	1
PA2016-096	1
PA2017-067	1
LPA-17	1
PA2016-059	1
PA2016-006	1
EB-031	1
PA2016-086	1
PA2015-025	1
LPB-031	1
TEX-054	1
NFL-039	1
KAP-113	1
LPA-106	1
OA-058	1
LPB-081	1
CHQ-109	1
PA2014-040	1
CHQ-118	1
KAP-045	1
BUS-040	1
PA2016-142	1
PA2017-072	1
PA2015-090	1
PA2015-050	1
OA-022	1
BRA-117	1
BUS-012	1
NFL-069	1
SH-091	1
SH-047	1
TEX-108	1
BEL-106	1
LPB-113	1
KAP-081	1
LPB-087	1
NFL-052	1
NFL-109	1
PA2018-007	1
PA2014-099	1
PA2018-033	1
LPB-096	1
OA-070	1
BRA-012	1
PA2017-044	1
SH-120	1
PA2015-042	1
SH-007	1
PA2014-094	1
PA2016-060	1
EB-119	1
CHQ-133	1
SH-079	1
CHQ-130	1
LPA-117	1
TEX-074	1
PA2017-108	1
PA2018-002	1
CHQ-003	1
SH-137	1
BRA-036	1
PA2016-131	1
TEX-082	1
PA2016-074	1
PA2014-019	1
LPA-121	1
LPB-012	1
OA-019	1
NFL-079	1
PYR-010	1
BRA-041	1
LPA-18	1
BEL-019	1
SH-141	1
PA2015-010	1
POV-120	1
BRA-047	1
LPB-004	1
PA2016-042	1
PA2013-042	1
BUS-045	1
LPA-42	1
PA2015-088	1
LPA-20	1
PA2014-048	1
PA2016-044	1
SH-076	1
SH-028	1
LPA-93	1
PA2017-098	1
LPB-120	1
PA2013-049	1
BRA-022	1
PA2017-008	1
TEX-098	1
LPA-35	1
PA2013-090	1
CHQ-007	1
NFL-001	1
BEL-087	1
PA2014-104	1
PA2016-080	1
SH-024	1
POV-115	1
PA2014-102	1
TEX-034	1
BEL-041	1
LPA-56	1
PA2013-068	1
PA2016-047	1
5W-2.asex	1

## Sheet: DNA matrix for NJ tree
	RAP-051-minor	RAP-085-minor	RAP-015-minor	RAP-037-minor	RAP-084-minor	RAP-115-minor	RAP-035-minor	RAP-017-minor	RAP-063-minor	RAP-001-minor	RAP-079-minor	RAP-082-minor	RAP-042-minor	RAP-061-minor	RAP-023-minor	RAP-028-minor	RAP-044-minor	RAP-071-minor	RAP-013-minor	RAP-090-minor	RAP-064-minor	RAP-065-minor	RAP-089-minor	GOS1.asex-minor	RAP-086-minor	RAP-020-minor	RAP-087-minor	RAP-116-minor	RAP-057-minor	RAP-034-minor	RAP-048-minor	RAP-080-minor	OA-066-minor	RAP-095-minor	RAP-055-minor	RAP-030-minor	RAP-052-minor	RAP-039-minor	RAP-029-minor	RAP-021-minor	RAP-125-minor	RAP-054-minor	LPB-115-minor	PYR-032-minor	RAP-041-minor	CLO-109-minor	PYR-015-minor	EBG-058-minor	LPA-109-minor
RAP-051-minor	0	0.0207	0.0198	0.0208	0.0192	0.0241	0.0203	0.0247	0.0216	0.0403	0.0274	0.0251	0.0227	0.0259	0.0267	0.0257	0.026	0.0251	0.0287	0.0337	0.0342	0.0373	0.0353	0.2863	0.0372	0.0395	0.0407	0.0408	0.0428	0.0578	0.0434	0.0447	0.2735	0.0457	0.0496	0.0461	0.0468	0.0481	0.0474	0.0517	0.049	0.0514	0.2715	0.1552	0.0559	0.2642	0.1545	0.066	0.2762
RAP-085-minor	0.0207	0	0.02	0.0181	0.0192	0.0183	0.0197	0.0229	0.0222	0.0393	0.0238	0.0212	0.0228	0.0219	0.0251	0.0253	0.0238	0.0245	0.0284	0.0332	0.033	0.0338	0.0339	0.2842	0.034	0.0367	0.0383	0.038	0.0403	0.0565	0.041	0.0416	0.2709	0.0426	0.0471	0.0433	0.0443	0.0446	0.0438	0.0486	0.047	0.049	0.2692	0.1532	0.0532	0.2618	0.1522	0.0643	0.2742
RAP-015-minor	0.0198	0.02	0	0.0164	0.0182	0.0175	0.0149	0.0165	0.0191	0.0371	0.0211	0.0218	0.0194	0.0232	0.0232	0.0202	0.022	0.0214	0.0246	0.0307	0.0305	0.031	0.0326	0.2827	0.0319	0.0347	0.0359	0.0371	0.0388	0.0534	0.0382	0.0395	0.2696	0.0406	0.0449	0.0409	0.0418	0.0427	0.0418	0.0463	0.0445	0.0468	0.2678	0.1527	0.051	0.2606	0.1519	0.0614	0.2726
RAP-037-minor	0.0208	0.0181	0.0164	0	0.0175	0.0159	0.0177	0.0181	0.0175	0.0374	0.0187	0.0191	0.0198	0.019	0.0203	0.0215	0.0188	0.0212	0.025	0.03	0.0326	0.0309	0.0314	0.2813	0.0306	0.0338	0.0364	0.0359	0.0367	0.0527	0.0372	0.0376	0.269	0.0391	0.0436	0.0411	0.04	0.0435	0.041	0.046	0.0436	0.0448	0.2669	0.1512	0.0502	0.2594	0.1501	0.0603	0.2718
RAP-084-minor	0.0192	0.0192	0.0182	0.0175	0	0.0201	0.0183	0.0204	0.0177	0.0386	0.0246	0.0226	0.0193	0.0221	0.0216	0.0218	0.0223	0.0231	0.0259	0.0287	0.0303	0.0327	0.0311	0.284	0.0313	0.0339	0.0363	0.0351	0.0371	0.0538	0.0373	0.0395	0.2716	0.0403	0.0442	0.0399	0.042	0.043	0.0425	0.0456	0.0432	0.0462	0.2694	0.152	0.0499	0.2618	0.1509	0.0605	0.2742
RAP-115-minor	0.0241	0.0183	0.0175	0.0159	0.0201	0	0.0162	0.0183	0.0188	0.0351	0.0187	0.0182	0.0207	0.0207	0.0219	0.0206	0.0193	0.0202	0.0254	0.0282	0.0318	0.0276	0.0297	0.2792	0.0306	0.0332	0.0342	0.0345	0.0358	0.0506	0.0357	0.0371	0.2662	0.0377	0.0428	0.0383	0.0392	0.0413	0.0389	0.0438	0.0421	0.0436	0.2649	0.1491	0.0482	0.2569	0.148	0.0578	0.2694
RAP-035-minor	0.0203	0.0197	0.0149	0.0177	0.0183	0.0162	0	0.0157	0.0154	0.0343	0.0191	0.0176	0.0176	0.0196	0.0208	0.0179	0.0164	0.0165	0.0217	0.0262	0.0264	0.026	0.0266	0.2801	0.0282	0.0292	0.0316	0.031	0.0318	0.0494	0.0334	0.0342	0.2674	0.0352	0.04	0.0356	0.0372	0.0371	0.0359	0.0411	0.0382	0.0404	0.2653	0.149	0.0452	0.2577	0.1481	0.056	0.27
RAP-017-minor	0.0247	0.0229	0.0165	0.0181	0.0204	0.0183	0.0157	0	0.0141	0.0345	0.0165	0.0169	0.0158	0.0189	0.0173	0.0157	0.0152	0.0163	0.0213	0.0247	0.025	0.024	0.0247	0.2777	0.023	0.0249	0.0271	0.0278	0.0282	0.0448	0.0277	0.0301	0.2648	0.0299	0.0347	0.0319	0.0321	0.0339	0.0322	0.0373	0.0334	0.0364	0.263	0.1469	0.0408	0.2553	0.1457	0.051	0.2677
RAP-063-minor	0.0216	0.0222	0.0191	0.0175	0.0177	0.0188	0.0154	0.0141	0	0.0349	0.0186	0.0172	0.0153	0.0179	0.0175	0.0163	0.0141	0.0177	0.0206	0.0228	0.025	0.0238	0.0239	0.2774	0.0231	0.0244	0.0285	0.0273	0.0282	0.0463	0.028	0.0285	0.265	0.0298	0.0336	0.0323	0.031	0.034	0.032	0.0364	0.0344	0.0351	0.2626	0.1478	0.0403	0.2552	0.1467	0.0512	0.2672
RAP-001-minor	0.0403	0.0393	0.0371	0.0374	0.0386	0.0351	0.0343	0.0345	0.0349	0	0.0366	0.0349	0.0357	0.0386	0.0367	0.0352	0.0344	0.0354	0.0374	0.0395	0.0408	0.0417	0.0418	0.2797	0.0415	0.0436	0.0452	0.044	0.0476	0.0253	0.0465	0.0477	0.2671	0.0482	0.0531	0.0496	0.0508	0.0498	0.0494	0.0545	0.0525	0.055	0.2642	0.1435	0.0581	0.2568	0.143	0.0644	0.2694
RAP-079-minor	0.0274	0.0238	0.0211	0.0187	0.0246	0.0187	0.0191	0.0165	0.0186	0.0366	0	0.0163	0.0184	0.0176	0.019	0.0159	0.0158	0.0179	0.0198	0.0231	0.0252	0.0233	0.0245	0.2754	0.0227	0.0235	0.0278	0.0266	0.0267	0.0441	0.0281	0.028	0.2619	0.029	0.0328	0.0315	0.0294	0.033	0.0303	0.0357	0.0322	0.0362	0.2607	0.1449	0.0388	0.2524	0.1436	0.0497	0.2649
RAP-082-minor	0.0251	0.0212	0.0218	0.0191	0.0226	0.0182	0.0176	0.0169	0.0172	0.0349	0.0163	0	0.0176	0.0179	0.018	0.0185	0.0155	0.0159	0.0202	0.0227	0.0242	0.0233	0.0228	0.2749	0.0215	0.0234	0.0266	0.0269	0.0266	0.0456	0.0275	0.0283	0.2625	0.0289	0.0329	0.0313	0.0307	0.0313	0.0296	0.0342	0.0318	0.0354	0.2603	0.146	0.039	0.2524	0.1447	0.0501	0.265
RAP-042-minor	0.0227	0.0228	0.0194	0.0198	0.0193	0.0207	0.0176	0.0158	0.0153	0.0357	0.0184	0.0176	0	0.0185	0.0211	0.0128	0.017	0.017	0.0188	0.0208	0.0218	0.0234	0.0228	0.277	0.0215	0.0223	0.0252	0.0241	0.0261	0.0454	0.0275	0.0278	0.2639	0.0295	0.0308	0.0285	0.0294	0.0313	0.0293	0.0342	0.0315	0.0337	0.2616	0.1481	0.038	0.254	0.1466	0.0487	0.2664
RAP-061-minor	0.0259	0.0219	0.0232	0.019	0.0221	0.0207	0.0196	0.0189	0.0179	0.0386	0.0176	0.0179	0.0185	0	0.0197	0.0177	0.0168	0.0186	0.0209	0.0237	0.0238	0.0225	0.023	0.2758	0.0235	0.0249	0.0289	0.0257	0.027	0.0456	0.0288	0.0278	0.2631	0.0284	0.0332	0.0293	0.0292	0.0328	0.0299	0.0349	0.0323	0.0348	0.2605	0.1459	0.0378	0.2531	0.1445	0.0489	0.2657
RAP-023-minor	0.0267	0.0251	0.0232	0.0203	0.0216	0.0219	0.0208	0.0173	0.0175	0.0367	0.019	0.018	0.0211	0.0197	0	0.0193	0.0165	0.0177	0.0232	0.0236	0.0247	0.0243	0.024	0.275	0.0223	0.0233	0.0267	0.0257	0.0269	0.045	0.0259	0.0278	0.2636	0.0275	0.0318	0.0307	0.0311	0.0326	0.0297	0.0337	0.0308	0.0337	0.2606	0.1459	0.0377	0.2531	0.1446	0.0487	0.2658
RAP-028-minor	0.0257	0.0253	0.0202	0.0215	0.0218	0.0206	0.0179	0.0157	0.0163	0.0352	0.0159	0.0185	0.0128	0.0177	0.0193	0	0.0152	0.0172	0.019	0.0222	0.0211	0.0196	0.0222	0.2738	0.0212	0.0214	0.0249	0.0249	0.0246	0.0425	0.025	0.0251	0.2608	0.027	0.0304	0.028	0.0281	0.0295	0.0274	0.0334	0.0296	0.032	0.2589	0.1445	0.0356	0.2513	0.1433	0.0466	0.2636
RAP-044-minor	0.026	0.0238	0.022	0.0188	0.0223	0.0193	0.0164	0.0152	0.0141	0.0344	0.0158	0.0155	0.017	0.0168	0.0165	0.0152	0	0.0148	0.0176	0.0211	0.0211	0.0221	0.0212	0.2748	0.0199	0.0208	0.0244	0.0231	0.0233	0.0425	0.0247	0.0245	0.2618	0.0251	0.0296	0.0276	0.0272	0.0292	0.0271	0.0329	0.0287	0.0307	0.26	0.1453	0.0346	0.2524	0.1442	0.0455	0.2646
RAP-071-minor	0.0251	0.0245	0.0214	0.0212	0.0231	0.0202	0.0165	0.0163	0.0177	0.0354	0.0179	0.0159	0.017	0.0186	0.0177	0.0172	0.0148	0	0.0215	0.0217	0.0234	0.0212	0.023	0.273	0.0208	0.0229	0.0279	0.0253	0.026	0.0423	0.0263	0.027	0.2599	0.0254	0.0319	0.0276	0.0284	0.031	0.0293	0.033	0.03	0.0328	0.2581	0.1448	0.0369	0.2506	0.1438	0.046	0.2631
RAP-013-minor	0.0287	0.0284	0.0246	0.025	0.0259	0.0254	0.0217	0.0213	0.0206	0.0374	0.0198	0.0202	0.0188	0.0209	0.0232	0.019	0.0176	0.0215	0	0.0204	0.0215	0.0203	0.0184	0.2727	0.0208	0.021	0.0215	0.0224	0.0224	0.0417	0.024	0.0246	0.2602	0.0251	0.0278	0.0256	0.024	0.0252	0.024	0.0289	0.028	0.0299	0.2581	0.1431	0.0313	0.2499	0.1419	0.043	0.2627
RAP-090-minor	0.0337	0.0332	0.0307	0.03	0.0287	0.0282	0.0262	0.0247	0.0228	0.0395	0.0231	0.0227	0.0208	0.0237	0.0236	0.0222	0.0211	0.0217	0.0204	0	0.0201	0.0231	0.0164	0.2706	0.0155	0.0186	0.0192	0.0188	0.0192	0.0394	0.0192	0.0197	0.2579	0.0215	0.024	0.022	0.0226	0.0229	0.0206	0.0254	0.0231	0.0259	0.2557	0.1427	0.0269	0.2479	0.1411	0.0385	0.2603
RAP-064-minor	0.0342	0.033	0.0305	0.0326	0.0303	0.0318	0.0264	0.025	0.025	0.0408	0.0252	0.0242	0.0218	0.0238	0.0247	0.0211	0.0211	0.0234	0.0215	0.0201	0	0.0224	0.0194	0.2701	0.02	0.0177	0.0179	0.0199	0.0212	0.0427	0.0214	0.0228	0.2571	0.0208	0.0251	0.0206	0.0244	0.0228	0.0212	0.0233	0.0232	0.0248	0.2549	0.1423	0.0272	0.2467	0.1407	0.038	0.2604
RAP-065-minor	0.0373	0.0338	0.031	0.0309	0.0327	0.0276	0.026	0.024	0.0238	0.0417	0.0233	0.0233	0.0234	0.0225	0.0243	0.0196	0.0221	0.0212	0.0203	0.0231	0.0224	0	0.0208	0.2686	0.018	0.0186	0.0211	0.0175	0.0199	0.0402	0.0184	0.0191	0.2569	0.019	0.0231	0.021	0.0215	0.0219	0.0199	0.0247	0.0237	0.0249	0.2543	0.1419	0.0263	0.2463	0.14	0.0356	0.2589
RAP-089-minor	0.0353	0.0339	0.0326	0.0314	0.0311	0.0297	0.0266	0.0247	0.0239	0.0418	0.0245	0.0228	0.0228	0.023	0.024	0.0222	0.0212	0.023	0.0184	0.0164	0.0194	0.0208	0	0.2711	0.0161	0.017	0.0179	0.0181	0.0185	0.0392	0.0183	0.0212	0.2585	0.0192	0.0216	0.0195	0.0193	0.0212	0.0172	0.0242	0.0215	0.0226	0.2562	0.1425	0.024	0.2484	0.1413	0.0357	0.261
GOS1.asex-minor	0.2863	0.2842	0.2827	0.2813	0.284	0.2792	0.2801	0.2777	0.2774	0.2797	0.2754	0.2749	0.277	0.2758	0.275	0.2738	0.2748	0.273	0.2727	0.2706	0.2701	0.2686	0.2711	0	0.2686	0.2682	0.2687	0.268	0.2674	0.2672	0.2685	0.2668	0.0393	0.2654	0.2667	0.2674	0.2667	0.267	0.2671	0.2664	0.2662	0.2648	0.0276	0.2768	0.264	0.0248	0.2766	0.265	0.0356
RAP-086-minor	0.0372	0.034	0.0319	0.0306	0.0313	0.0306	0.0282	0.023	0.0231	0.0415	0.0227	0.0215	0.0215	0.0235	0.0223	0.0212	0.0199	0.0208	0.0208	0.0155	0.02	0.018	0.0161	0.2686	0	0.013	0.0153	0.0162	0.013	0.0382	0.0133	0.0143	0.2563	0.0154	0.0174	0.0173	0.0176	0.0181	0.0166	0.0204	0.0169	0.0207	0.2537	0.143	0.0207	0.2459	0.1409	0.0319	0.2587
RAP-020-minor	0.0395	0.0367	0.0347	0.0338	0.0339	0.0332	0.0292	0.0249	0.0244	0.0436	0.0235	0.0234	0.0223	0.0249	0.0233	0.0214	0.0208	0.0229	0.021	0.0186	0.0177	0.0186	0.017	0.2682	0.013	0	0.0135	0.0148	0.0143	0.0364	0.014	0.0134	0.2561	0.0152	0.0159	0.0138	0.0163	0.017	0.0151	0.0199	0.0162	0.0204	0.2531	0.1409	0.019	0.2453	0.1394	0.0302	0.2576
RAP-087-minor	0.0407	0.0383	0.0359	0.0364	0.0363	0.0342	0.0316	0.0271	0.0285	0.0452	0.0278	0.0266	0.0252	0.0289	0.0267	0.0249	0.0244	0.0279	0.0215	0.0192	0.0179	0.0211	0.0179	0.2687	0.0153	0.0135	0	0.0153	0.0156	0.0389	0.0148	0.0163	0.2564	0.0163	0.017	0.0149	0.0168	0.0161	0.0152	0.0185	0.0156	0.019	0.2539	0.1433	0.0176	0.2456	0.141	0.0304	0.2586
RAP-116-minor	0.0408	0.038	0.0371	0.0359	0.0351	0.0345	0.031	0.0278	0.0273	0.044	0.0266	0.0269	0.0241	0.0257	0.0257	0.0249	0.0231	0.0253	0.0224	0.0188	0.0199	0.0175	0.0181	0.268	0.0162	0.0148	0.0153	0	0.0158	0.0396	0.0155	0.0148	0.2553	0.0149	0.0164	0.0161	0.0163	0.0154	0.0137	0.0183	0.0166	0.0178	0.2532	0.1415	0.0182	0.2451	0.1397	0.0299	0.2577
RAP-057-minor	0.0428	0.0403	0.0388	0.0367	0.0371	0.0358	0.0318	0.0282	0.0282	0.0476	0.0267	0.0266	0.0261	0.027	0.0269	0.0246	0.0233	0.026	0.0224	0.0192	0.0212	0.0199	0.0185	0.2674	0.013	0.0143	0.0156	0.0158	0	0.0398	0.0137	0.0146	0.2568	0.015	0.0154	0.0141	0.014	0.0154	0.0139	0.0178	0.0144	0.0159	0.2529	0.1425	0.0172	0.245	0.141	0.0286	0.2576
RAP-034-minor	0.0578	0.0565	0.0534	0.0527	0.0538	0.0506	0.0494	0.0448	0.0463	0.0253	0.0441	0.0456	0.0454	0.0456	0.045	0.0425	0.0425	0.0423	0.0417	0.0394	0.0427	0.0402	0.0392	0.2672	0.0382	0.0364	0.0389	0.0396	0.0398	0	0.0379	0.0383	0.2553	0.0364	0.0414	0.04	0.0391	0.0404	0.0383	0.0413	0.0403	0.0424	0.2527	0.137	0.0415	0.2444	0.1365	0.0456	0.2578
RAP-048-minor	0.0434	0.041	0.0382	0.0372	0.0373	0.0357	0.0334	0.0277	0.028	0.0465	0.0281	0.0275	0.0275	0.0288	0.0259	0.025	0.0247	0.0263	0.024	0.0192	0.0214	0.0184	0.0183	0.2685	0.0133	0.014	0.0148	0.0155	0.0137	0.0379	0	0.0121	0.256	0.0145	0.0139	0.0138	0.0152	0.016	0.0132	0.0168	0.0148	0.015	0.2538	0.1433	0.0165	0.2457	0.1414	0.027	0.2584
RAP-080-minor	0.0447	0.0416	0.0395	0.0376	0.0395	0.0371	0.0342	0.0301	0.0285	0.0477	0.028	0.0283	0.0278	0.0278	0.0278	0.0251	0.0245	0.027	0.0246	0.0197	0.0228	0.0191	0.0212	0.2668	0.0143	0.0134	0.0163	0.0148	0.0146	0.0383	0.0121	0	0.2547	0.0149	0.0143	0.0156	0.015	0.0144	0.0156	0.0199	0.0152	0.0159	0.252	0.1421	0.0165	0.2438	0.1397	0.0268	0.2568
OA-066-minor	0.2735	0.2709	0.2696	0.269	0.2716	0.2662	0.2674	0.2648	0.265	0.2671	0.2619	0.2625	0.2639	0.2631	0.2636	0.2608	0.2618	0.2599	0.2602	0.2579	0.2571	0.2569	0.2585	0.0393	0.2563	0.2561	0.2564	0.2553	0.2568	0.2553	0.256	0.2547	0	0.2539	0.2543	0.2562	0.2549	0.256	0.2555	0.2545	0.2541	0.2536	0.0188	0.2644	0.253	0.0173	0.2636	0.2543	0.0282
RAP-095-minor	0.0457	0.0426	0.0406	0.0391	0.0403	0.0377	0.0352	0.0299	0.0298	0.0482	0.029	0.0289	0.0295	0.0284	0.0275	0.027	0.0251	0.0254	0.0251	0.0215	0.0208	0.019	0.0192	0.2654	0.0154	0.0152	0.0163	0.0149	0.015	0.0364	0.0145	0.0149	0.2539	0	0.0155	0.0145	0.0143	0.0165	0.0135	0.0168	0.0132	0.0163	0.2512	0.1394	0.0162	0.2431	0.1379	0.0251	0.2557
RAP-055-minor	0.0496	0.0471	0.0449	0.0436	0.0442	0.0428	0.04	0.0347	0.0336	0.0531	0.0328	0.0329	0.0308	0.0332	0.0318	0.0304	0.0296	0.0319	0.0278	0.024	0.0251	0.0231	0.0216	0.2667	0.0174	0.0159	0.017	0.0164	0.0154	0.0414	0.0139	0.0143	0.2543	0.0155	0	0.0152	0.0138	0.0152	0.0127	0.0174	0.0148	0.0147	0.2521	0.1426	0.014	0.244	0.1409	0.0247	0.2572
RAP-030-minor	0.0461	0.0433	0.0409	0.0411	0.0399	0.0383	0.0356	0.0319	0.0323	0.0496	0.0315	0.0313	0.0285	0.0293	0.0307	0.028	0.0276	0.0276	0.0256	0.022	0.0206	0.021	0.0195	0.2674	0.0173	0.0138	0.0149	0.0161	0.0141	0.04	0.0138	0.0156	0.2562	0.0145	0.0152	0	0.0141	0.0147	0.0136	0.0174	0.0149	0.0167	0.2529	0.143	0.0157	0.2448	0.1412	0.0249	0.2572
RAP-052-minor	0.0468	0.0443	0.0418	0.04	0.042	0.0392	0.0372	0.0321	0.031	0.0508	0.0294	0.0307	0.0294	0.0292	0.0311	0.0281	0.0272	0.0284	0.024	0.0226	0.0244	0.0215	0.0193	0.2667	0.0176	0.0163	0.0168	0.0163	0.014	0.0391	0.0152	0.015	0.2549	0.0143	0.0138	0.0141	0	0.0159	0.0125	0.0186	0.0141	0.0143	0.2524	0.1427	0.0149	0.2444	0.1416	0.0252	0.2572
RAP-039-minor	0.0481	0.0446	0.0427	0.0435	0.043	0.0413	0.0371	0.0339	0.034	0.0498	0.033	0.0313	0.0313	0.0328	0.0326	0.0295	0.0292	0.031	0.0252	0.0229	0.0228	0.0219	0.0212	0.267	0.0181	0.017	0.0161	0.0154	0.0154	0.0404	0.016	0.0144	0.256	0.0165	0.0152	0.0147	0.0159	0	0.0149	0.017	0.0164	0.0163	0.2528	0.1411	0.013	0.2443	0.1394	0.0247	0.257
RAP-029-minor	0.0474	0.0438	0.0418	0.041	0.0425	0.0389	0.0359	0.0322	0.032	0.0494	0.0303	0.0296	0.0293	0.0299	0.0297	0.0274	0.0271	0.0293	0.024	0.0206	0.0212	0.0199	0.0172	0.2671	0.0166	0.0151	0.0152	0.0137	0.0139	0.0383	0.0132	0.0156	0.2555	0.0135	0.0127	0.0136	0.0125	0.0149	0	0.0161	0.015	0.0145	0.253	0.1414	0.0149	0.2451	0.1405	0.025	0.2579
RAP-021-minor	0.0517	0.0486	0.0463	0.046	0.0456	0.0438	0.0411	0.0373	0.0364	0.0545	0.0357	0.0342	0.0342	0.0349	0.0337	0.0334	0.0329	0.033	0.0289	0.0254	0.0233	0.0247	0.0242	0.2664	0.0204	0.0199	0.0185	0.0183	0.0178	0.0413	0.0168	0.0199	0.2545	0.0168	0.0174	0.0174	0.0186	0.017	0.0161	0	0.015	0.0172	0.2523	0.1414	0.013	0.2438	0.1392	0.0235	0.2571
RAP-125-minor	0.049	0.047	0.0445	0.0436	0.0432	0.0421	0.0382	0.0334	0.0344	0.0525	0.0322	0.0318	0.0315	0.0323	0.0308	0.0296	0.0287	0.03	0.028	0.0231	0.0232	0.0237	0.0215	0.2662	0.0169	0.0162	0.0156	0.0166	0.0144	0.0403	0.0148	0.0152	0.2541	0.0132	0.0148	0.0149	0.0141	0.0164	0.015	0.015	0	0.0137	0.2517	0.1427	0.0123	0.2434	0.1416	0.0226	0.2565
RAP-054-minor	0.0514	0.049	0.0468	0.0448	0.0462	0.0436	0.0404	0.0364	0.0351	0.055	0.0362	0.0354	0.0337	0.0348	0.0337	0.032	0.0307	0.0328	0.0299	0.0259	0.0248	0.0249	0.0226	0.2648	0.0207	0.0204	0.019	0.0178	0.0159	0.0424	0.015	0.0159	0.2536	0.0163	0.0147	0.0167	0.0143	0.0163	0.0145	0.0172	0.0137	0	0.2505	0.143	0.0125	0.2429	0.1413	0.0224	0.2556
LPB-115-minor	0.2715	0.2692	0.2678	0.2669	0.2694	0.2649	0.2653	0.263	0.2626	0.2642	0.2607	0.2603	0.2616	0.2605	0.2606	0.2589	0.26	0.2581	0.2581	0.2557	0.2549	0.2543	0.2562	0.0276	0.2537	0.2531	0.2539	0.2532	0.2529	0.2527	0.2538	0.252	0.0188	0.2512	0.2521	0.2529	0.2524	0.2528	0.253	0.2523	0.2517	0.2505	0	0.2618	0.2501	0.0063	0.2617	0.2517	0.0146
PYR-032-minor	0.1552	0.1532	0.1527	0.1512	0.152	0.1491	0.149	0.1469	0.1478	0.1435	0.1449	0.146	0.1481	0.1459	0.1459	0.1445	0.1453	0.1448	0.1431	0.1427	0.1423	0.1419	0.1425	0.2768	0.143	0.1409	0.1433	0.1415	0.1425	0.137	0.1433	0.1421	0.2644	0.1394	0.1426	0.143	0.1427	0.1411	0.1414	0.1414	0.1427	0.143	0.2618	0	0.1419	0.253	0.0113	0.1419	0.2675
RAP-041-minor	0.0559	0.0532	0.051	0.0502	0.0499	0.0482	0.0452	0.0408	0.0403	0.0581	0.0388	0.039	0.038	0.0378	0.0377	0.0356	0.0346	0.0369	0.0313	0.0269	0.0272	0.0263	0.024	0.264	0.0207	0.019	0.0176	0.0182	0.0172	0.0415	0.0165	0.0165	0.253	0.0162	0.014	0.0157	0.0149	0.013	0.0149	0.013	0.0123	0.0125	0.2501	0.1419	0	0.2416	0.1405	0.0184	0.2546
CLO-109-minor	0.2642	0.2618	0.2606	0.2594	0.2618	0.2569	0.2577	0.2553	0.2552	0.2568	0.2524	0.2524	0.254	0.2531	0.2531	0.2513	0.2524	0.2506	0.2499	0.2479	0.2467	0.2463	0.2484	0.0248	0.2459	0.2453	0.2456	0.2451	0.245	0.2444	0.2457	0.2438	0.0173	0.2431	0.244	0.2448	0.2444	0.2443	0.2451	0.2438	0.2434	0.2429	0.0063	0.253	0.2416	0	0.253	0.2429	0.0144
PYR-015-minor	0.1545	0.1522	0.1519	0.1501	0.1509	0.148	0.1481	0.1457	0.1467	0.143	0.1436	0.1447	0.1466	0.1445	0.1446	0.1433	0.1442	0.1438	0.1419	0.1411	0.1407	0.14	0.1413	0.2766	0.1409	0.1394	0.141	0.1397	0.141	0.1365	0.1414	0.1397	0.2636	0.1379	0.1409	0.1412	0.1416	0.1394	0.1405	0.1392	0.1416	0.1413	0.2617	0.0113	0.1405	0.253	0	0.1387	0.2667
EBG-058-minor	0.066	0.0643	0.0614	0.0603	0.0605	0.0578	0.056	0.051	0.0512	0.0644	0.0497	0.0501	0.0487	0.0489	0.0487	0.0466	0.0455	0.046	0.043	0.0385	0.038	0.0356	0.0357	0.265	0.0319	0.0302	0.0304	0.0299	0.0286	0.0456	0.027	0.0268	0.2543	0.0251	0.0247	0.0249	0.0252	0.0247	0.025	0.0235	0.0226	0.0224	0.2517	0.1419	0.0184	0.2429	0.1387	0	0.2564
LPA-109-minor	0.2762	0.2742	0.2726	0.2718	0.2742	0.2694	0.27	0.2677	0.2672	0.2694	0.2649	0.265	0.2664	0.2657	0.2658	0.2636	0.2646	0.2631	0.2627	0.2603	0.2604	0.2589	0.261	0.0356	0.2587	0.2576	0.2586	0.2577	0.2576	0.2578	0.2584	0.2568	0.0282	0.2557	0.2572	0.2572	0.2572	0.257	0.2579	0.2571	0.2565	0.2556	0.0146	0.2675	0.2546	0.0144	0.2667	0.2564	0
TEX-030-minor	0.2715	0.2693	0.2677	0.2668	0.2691	0.2646	0.2649	0.263	0.2626	0.2643	0.2605	0.2602	0.2617	0.2608	0.2607	0.259	0.2597	0.2582	0.258	0.2557	0.255	0.2542	0.2564	0.0263	0.2538	0.2532	0.2539	0.2533	0.253	0.2526	0.2541	0.2521	0.0198	0.2512	0.2522	0.2529	0.2527	0.2524	0.253	0.2521	0.2516	0.2505	0.0061	0.2622	0.2499	0.006	0.2618	0.2515	0.0117
PYR-022-minor	0.1545	0.1522	0.1519	0.1503	0.1511	0.148	0.1482	0.1459	0.1469	0.1437	0.144	0.1449	0.1468	0.1451	0.145	0.1437	0.1445	0.144	0.1421	0.1415	0.1412	0.1407	0.1417	0.2759	0.1417	0.1396	0.1412	0.1407	0.1411	0.1369	0.1416	0.1407	0.2629	0.1386	0.1413	0.1417	0.1419	0.1404	0.1408	0.1396	0.1421	0.1416	0.2604	0.0105	0.141	0.2521	0.0051	0.1402	0.2662
EBG-060-minor	0.065	0.0623	0.0601	0.0598	0.0595	0.0573	0.0548	0.0505	0.0511	0.0617	0.0496	0.0489	0.0475	0.0481	0.0479	0.0461	0.0453	0.0457	0.0412	0.0367	0.0343	0.0346	0.0339	0.2647	0.031	0.0298	0.0281	0.028	0.0278	0.0448	0.0263	0.0263	0.2539	0.0244	0.0239	0.024	0.0242	0.022	0.0233	0.0231	0.0219	0.0211	0.2513	0.1428	0.0176	0.2425	0.1399	0.0058	0.256
TEX-045-minor	0.2725	0.27	0.2686	0.2677	0.2698	0.2658	0.2658	0.2638	0.2634	0.2654	0.2613	0.2613	0.2624	0.2615	0.2616	0.2597	0.2606	0.2589	0.2587	0.2565	0.2557	0.2551	0.2571	0.0268	0.2547	0.2541	0.2546	0.254	0.2537	0.2537	0.2547	0.2529	0.0191	0.2518	0.2528	0.2533	0.2533	0.253	0.2536	0.2527	0.2524	0.2511	0.005	0.2631	0.2505	0.0061	0.2628	0.2523	0.0124
EBG-017-minor	0.0652	0.0635	0.0606	0.0598	0.0601	0.0571	0.0551	0.0503	0.0504	0.0633	0.0489	0.049	0.0482	0.0479	0.048	0.0459	0.0449	0.0451	0.0413	0.0376	0.0365	0.0348	0.0339	0.2648	0.0316	0.0297	0.0293	0.0285	0.0272	0.0446	0.0261	0.0262	0.2543	0.0247	0.024	0.0241	0.0244	0.0243	0.0234	0.0237	0.0211	0.0212	0.2513	0.1426	0.0179	0.2429	0.1395	0.0052	0.2562
EBG-076-minor	0.0643	0.0624	0.0596	0.0593	0.0594	0.0566	0.0543	0.0495	0.0497	0.0626	0.0484	0.0488	0.0474	0.0475	0.047	0.0452	0.044	0.0446	0.0412	0.0372	0.0353	0.0348	0.0336	0.2651	0.0308	0.0291	0.0283	0.0294	0.0268	0.0441	0.0257	0.026	0.2542	0.0233	0.0235	0.0235	0.0237	0.0233	0.0235	0.0228	0.0219	0.0208	0.2516	0.142	0.0181	0.243	0.1386	0.0063	0.2562
TEX-014-minor	0.2709	0.2688	0.2672	0.2663	0.2687	0.2641	0.2646	0.2624	0.2621	0.2642	0.2599	0.2597	0.2612	0.2603	0.2603	0.2587	0.2595	0.2578	0.2578	0.2556	0.2548	0.2538	0.256	0.0271	0.2534	0.2529	0.2539	0.2532	0.2529	0.2527	0.2539	0.2519	0.0201	0.251	0.2521	0.253	0.2525	0.2525	0.2529	0.2521	0.2517	0.2505	0.0068	0.2622	0.25	0.0065	0.262	0.2512	0.0119
PYR-031-minor	0.1557	0.1533	0.1537	0.1516	0.1529	0.15	0.15	0.1477	0.1489	0.1444	0.1461	0.1475	0.1489	0.1471	0.1472	0.1458	0.1467	0.1464	0.1447	0.1434	0.1429	0.1434	0.144	0.2768	0.1437	0.1429	0.1441	0.1432	0.1446	0.1392	0.144	0.1434	0.2637	0.1423	0.1445	0.1451	0.1457	0.1424	0.1442	0.1425	0.1449	0.145	0.2614	0.0275	0.1441	0.2528	0.0222	0.1428	0.2665
TEX-122-minor	0.2713	0.2691	0.2677	0.2668	0.2689	0.2646	0.2649	0.2629	0.2624	0.2643	0.2604	0.26	0.2615	0.2606	0.2605	0.2588	0.2597	0.258	0.2578	0.2555	0.2548	0.2542	0.2562	0.0266	0.2536	0.253	0.2535	0.2531	0.2528	0.2526	0.2537	0.2519	0.0198	0.2508	0.2519	0.2525	0.2523	0.2521	0.2526	0.2517	0.2514	0.2502	0.0062	0.262	0.2495	0.006	0.2616	0.2511	0.0118
EBG-055-minor	0.0638	0.0624	0.0602	0.0601	0.0594	0.0569	0.0543	0.0508	0.0507	0.0616	0.0495	0.0489	0.0474	0.0482	0.0486	0.0465	0.0455	0.0456	0.0409	0.0357	0.034	0.0346	0.0332	0.2642	0.0318	0.0299	0.0283	0.0275	0.0276	0.0452	0.0259	0.0275	0.2535	0.0242	0.0236	0.0235	0.0239	0.022	0.0226	0.0223	0.0223	0.0214	0.2508	0.1436	0.0172	0.2418	0.1419	0.0084	0.2555
EBG-056-minor	0.0634	0.062	0.0594	0.0598	0.0595	0.0571	0.054	0.0502	0.0506	0.0605	0.0491	0.0488	0.0471	0.0476	0.0481	0.0465	0.0449	0.0454	0.0411	0.0355	0.0328	0.0348	0.0328	0.2643	0.0321	0.0298	0.0285	0.0275	0.0272	0.0447	0.0262	0.0276	0.2531	0.0247	0.0233	0.0235	0.0241	0.0221	0.0228	0.0227	0.0225	0.0214	0.2505	0.1428	0.0179	0.2417	0.1411	0.0084	0.2554
TEX-065-minor	0.2713	0.2693	0.2676	0.2666	0.269	0.2644	0.2648	0.2628	0.2624	0.2642	0.2603	0.2601	0.2616	0.2607	0.2606	0.2589	0.2596	0.2581	0.2579	0.2556	0.2549	0.2541	0.2563	0.027	0.2537	0.2531	0.2538	0.2532	0.2528	0.2525	0.254	0.252	0.0199	0.2511	0.2521	0.2528	0.2526	0.2523	0.2529	0.252	0.2515	0.2504	0.0069	0.2623	0.2498	0.0063	0.2619	0.2514	0.0119
EBG-021-minor	0.0649	0.0631	0.0609	0.0602	0.0601	0.0575	0.0548	0.0513	0.051	0.0627	0.0503	0.0497	0.0487	0.0491	0.0488	0.0469	0.046	0.0459	0.0418	0.0378	0.0352	0.0353	0.034	0.2651	0.0326	0.0307	0.0286	0.0292	0.0285	0.0449	0.0272	0.0279	0.2547	0.0247	0.0247	0.0241	0.0247	0.0236	0.0234	0.0224	0.0228	0.0216	0.2517	0.1426	0.0177	0.2429	0.1404	0.0078	0.2563
PYR-012-minor	0.1545	0.1526	0.1523	0.1503	0.1513	0.1485	0.1487	0.1463	0.1473	0.1438	0.1442	0.1453	0.1468	0.1455	0.1453	0.1437	0.1446	0.1445	0.142	0.1418	0.1413	0.141	0.1421	0.2776	0.1425	0.14	0.1416	0.1404	0.1421	0.1371	0.1422	0.1408	0.2648	0.1391	0.1416	0.1421	0.1424	0.1407	0.1413	0.1401	0.1427	0.1422	0.2626	0.0094	0.1414	0.254	0.0058	0.1404	0.2678
PYR-027-minor	0.1553	0.1532	0.1531	0.1512	0.1519	0.1493	0.1492	0.1471	0.1478	0.1446	0.145	0.1463	0.148	0.1459	0.1462	0.1444	0.1452	0.145	0.1431	0.1428	0.1423	0.1422	0.1429	0.2783	0.1429	0.1408	0.1426	0.1414	0.1429	0.1376	0.1429	0.1411	0.2652	0.1395	0.1426	0.1427	0.143	0.1414	0.142	0.1407	0.1431	0.1427	0.2633	0.0097	0.1418	0.2545	0.0048	0.141	0.2685
EBG-094-minor	0.0647	0.0629	0.0604	0.0606	0.0602	0.0575	0.0546	0.0513	0.0511	0.0622	0.0503	0.0497	0.0484	0.0487	0.0494	0.0474	0.046	0.0465	0.042	0.0371	0.0348	0.0359	0.0332	0.2639	0.0327	0.0307	0.0289	0.0288	0.0284	0.0452	0.0267	0.0279	0.2529	0.0249	0.0249	0.024	0.0242	0.023	0.0233	0.0234	0.023	0.0215	0.2501	0.1423	0.018	0.241	0.1408	0.0088	0.2547
EBG-074-minor	0.0638	0.0619	0.0597	0.0601	0.0592	0.057	0.0541	0.0505	0.0508	0.0606	0.0496	0.0488	0.0473	0.0477	0.0482	0.0462	0.0455	0.0457	0.0411	0.0359	0.0332	0.0346	0.0333	0.2643	0.0317	0.03	0.028	0.0271	0.0275	0.0453	0.0257	0.0272	0.2533	0.0243	0.0236	0.0234	0.0239	0.0214	0.0223	0.0221	0.0222	0.0209	0.2506	0.1425	0.017	0.2417	0.1401	0.0085	0.2552
TEX-042-minor	0.272	0.2694	0.2682	0.2673	0.2694	0.2653	0.2656	0.2634	0.2631	0.2648	0.261	0.2607	0.262	0.2611	0.2614	0.2593	0.2604	0.2585	0.2585	0.2562	0.2555	0.2549	0.2567	0.0263	0.2543	0.2539	0.2546	0.254	0.2536	0.2533	0.2544	0.2528	0.0188	0.2517	0.2525	0.2534	0.2528	0.2531	0.2535	0.2528	0.2525	0.251	0.0047	0.2626	0.2506	0.0056	0.2624	0.2522	0.0116
NFL-084-minor	0.2727	0.2701	0.2686	0.2676	0.2701	0.2654	0.2662	0.2642	0.2638	0.2654	0.2614	0.2614	0.263	0.262	0.2619	0.2602	0.2613	0.2593	0.2594	0.257	0.2563	0.2556	0.2576	0.0273	0.2552	0.2546	0.2555	0.2547	0.2542	0.2543	0.2554	0.2535	0.0202	0.253	0.2535	0.2543	0.2538	0.2541	0.2543	0.2536	0.2533	0.2518	0.0068	0.2624	0.2516	0.0068	0.2624	0.2534	0.0112
EBG-066-minor	0.0637	0.0625	0.0601	0.0598	0.0595	0.0573	0.0546	0.0504	0.0505	0.0617	0.0492	0.0491	0.0471	0.0477	0.0479	0.0459	0.0451	0.0454	0.0408	0.0361	0.0342	0.035	0.0334	0.2642	0.0314	0.0297	0.0287	0.0279	0.0274	0.0452	0.0257	0.027	0.2535	0.0243	0.023	0.0235	0.0239	0.0224	0.0226	0.0219	0.0221	0.0208	0.2507	0.1426	0.017	0.242	0.14	0.0078	0.2553
EBG-014-minor	0.0638	0.0622	0.0593	0.0594	0.0591	0.0563	0.0542	0.0497	0.05	0.0613	0.049	0.0486	0.0469	0.0474	0.0471	0.0454	0.0445	0.0449	0.0409	0.0359	0.0337	0.0351	0.0337	0.2638	0.0312	0.0294	0.0278	0.0279	0.0269	0.0444	0.0256	0.0262	0.2532	0.0236	0.0233	0.0235	0.0235	0.0221	0.0221	0.022	0.0217	0.0208	0.2503	0.1429	0.0168	0.2416	0.1407	0.0078	0.2549
PA2016-009-minor	0.2722	0.2699	0.2686	0.2677	0.2696	0.2651	0.266	0.2637	0.2633	0.2646	0.2616	0.2611	0.2626	0.2612	0.2615	0.2597	0.2608	0.2589	0.2589	0.2566	0.2554	0.2551	0.2569	0.0266	0.2547	0.2539	0.2548	0.254	0.2539	0.2531	0.2547	0.253	0.0193	0.2521	0.2532	0.2536	0.2534	0.2535	0.2539	0.253	0.2527	0.2515	0.005	0.2625	0.251	0.0061	0.2623	0.2524	0.0123
S09.asex-minor	0.262	0.2599	0.2584	0.2574	0.2597	0.255	0.2558	0.2536	0.2535	0.2542	0.2509	0.2506	0.2524	0.2514	0.2513	0.2493	0.2505	0.2486	0.2485	0.2461	0.2454	0.2444	0.2466	0.0237	0.2443	0.2437	0.2444	0.2438	0.2434	0.2427	0.2444	0.2427	0.0181	0.2417	0.2428	0.2433	0.2429	0.243	0.2434	0.2429	0.2422	0.2413	0.0047	0.2514	0.2404	0.0045	0.2514	0.2418	0.012
TEX-095-minor	0.2719	0.2698	0.2683	0.2674	0.2695	0.2652	0.2656	0.2636	0.263	0.2647	0.2611	0.2607	0.2622	0.2613	0.2616	0.2594	0.2605	0.2587	0.2584	0.2562	0.2556	0.255	0.2568	0.0263	0.2544	0.254	0.2547	0.2541	0.2536	0.2532	0.2548	0.253	0.0192	0.252	0.2529	0.2535	0.2532	0.2533	0.2539	0.253	0.2524	0.2512	0.0052	0.2629	0.2507	0.0058	0.2625	0.2523	0.0119
RAP-072-minor	0.0571	0.0542	0.052	0.0509	0.0513	0.0492	0.0459	0.0413	0.0409	0.0594	0.0394	0.0397	0.0395	0.0388	0.0383	0.0364	0.0355	0.0368	0.0332	0.0286	0.0274	0.0265	0.0258	0.2641	0.0221	0.0205	0.0194	0.0191	0.017	0.0415	0.017	0.0167	0.2528	0.0139	0.0145	0.0139	0.0136	0.013	0.0136	0.0127	0.0106	0.0109	0.2501	0.1416	0.007	0.2416	0.1401	0.0161	0.255
CHQ-049.asex-minor	0.2719	0.2697	0.2681	0.2672	0.2695	0.265	0.2653	0.2634	0.2628	0.2646	0.2608	0.2606	0.2621	0.2612	0.2612	0.2594	0.2603	0.2586	0.2583	0.256	0.2553	0.2546	0.2567	0.0256	0.2543	0.2537	0.2544	0.2537	0.2533	0.2531	0.2544	0.2526	0.0192	0.2517	0.2527	0.2532	0.253	0.2529	0.2535	0.2526	0.2522	0.2509	0.0058	0.2623	0.2504	0.005	0.2621	0.252	0.0124
PYR-017-minor	0.1542	0.1518	0.1519	0.1497	0.1509	0.1487	0.1487	0.1462	0.1474	0.1433	0.1441	0.1459	0.1474	0.1454	0.1459	0.1439	0.145	0.1448	0.1425	0.1425	0.1415	0.1426	0.1426	0.2763	0.1425	0.1413	0.1427	0.142	0.1429	0.1378	0.1423	0.142	0.2632	0.1411	0.1429	0.1433	0.1438	0.1415	0.1425	0.1406	0.1434	0.1433	0.2609	0.0267	0.1427	0.2523	0.0242	0.1423	0.2661
POV-075-minor	0.2728	0.2708	0.2691	0.2681	0.2705	0.2659	0.2663	0.2643	0.264	0.2658	0.2618	0.2616	0.263	0.2622	0.2623	0.2603	0.2612	0.2596	0.2593	0.2571	0.2565	0.2558	0.2579	0.027	0.2555	0.2548	0.2557	0.255	0.2544	0.2543	0.2556	0.2537	0.0201	0.2531	0.254	0.2546	0.2541	0.2542	0.2548	0.2539	0.2535	0.252	0.0067	0.263	0.2517	0.0061	0.2625	0.2535	0.0138
PA2016-043-minor	0.2727	0.2701	0.2687	0.2678	0.2699	0.2654	0.2661	0.2638	0.2637	0.2649	0.2616	0.2616	0.2629	0.2615	0.2617	0.26	0.2609	0.2592	0.2591	0.2569	0.2556	0.2552	0.2572	0.0265	0.2549	0.2541	0.255	0.2543	0.2541	0.2534	0.2549	0.2533	0.0193	0.2524	0.2534	0.2539	0.2537	0.2538	0.2542	0.2533	0.2529	0.2517	0.005	0.2629	0.2513	0.006	0.2627	0.2529	0.0122
EBG-116-minor	0.0672	0.0651	0.0631	0.0618	0.0619	0.0595	0.0571	0.0524	0.0527	0.064	0.0507	0.0508	0.0501	0.0499	0.0499	0.048	0.0472	0.0471	0.0436	0.0391	0.0377	0.037	0.0362	0.2651	0.0334	0.0318	0.0306	0.0303	0.0292	0.0459	0.0281	0.0283	0.2541	0.0259	0.0253	0.0251	0.0257	0.0254	0.0244	0.0212	0.0222	0.0224	0.2512	0.1405	0.0179	0.2429	0.1378	0.0079	0.2561
EBG-050-minor	0.0638	0.0619	0.0601	0.059	0.059	0.0569	0.0539	0.0497	0.0497	0.0612	0.0481	0.048	0.0469	0.0471	0.0476	0.0454	0.0442	0.0444	0.041	0.036	0.034	0.0343	0.0328	0.2634	0.031	0.0292	0.0283	0.0269	0.0267	0.0439	0.0255	0.0263	0.2525	0.023	0.0226	0.0225	0.023	0.0221	0.0219	0.0221	0.0212	0.0199	0.2499	0.1412	0.0163	0.2411	0.1392	0.0072	0.2546
RAP-094-minor	0.0576	0.0549	0.0525	0.0517	0.0517	0.0498	0.0466	0.042	0.0415	0.06	0.0398	0.0401	0.0391	0.0386	0.0384	0.0365	0.0356	0.0366	0.0324	0.028	0.0274	0.0274	0.0246	0.2639	0.0218	0.02	0.0191	0.0181	0.0165	0.0422	0.0161	0.0157	0.2525	0.0148	0.0128	0.0139	0.0137	0.0134	0.0134	0.0135	0.0102	0.01	0.25	0.1423	0.0068	0.2414	0.1408	0.0152	0.2546
RAP-091-minor	0.0599	0.0573	0.0549	0.0537	0.0539	0.052	0.0488	0.0441	0.0439	0.0616	0.0421	0.0423	0.0414	0.0408	0.0406	0.039	0.0378	0.0386	0.0348	0.0291	0.0296	0.0289	0.0272	0.2634	0.024	0.0219	0.0216	0.0205	0.0186	0.0422	0.0183	0.0183	0.2521	0.0159	0.015	0.0158	0.0148	0.0157	0.0146	0.0113	0.0123	0.0115	0.2497	0.1401	0.0069	0.2411	0.1384	0.0149	0.2545
PYR-114-minor	0.1556	0.154	0.1537	0.1519	0.1527	0.1499	0.1499	0.1477	0.1485	0.1446	0.1457	0.1465	0.1482	0.1466	0.1466	0.1449	0.146	0.1458	0.1437	0.1426	0.1421	0.1424	0.1433	0.2774	0.1432	0.1413	0.143	0.1412	0.1427	0.1383	0.143	0.1418	0.2644	0.1401	0.1425	0.1428	0.1432	0.1406	0.1419	0.1413	0.1434	0.1428	0.2624	0.0081	0.1419	0.2536	0.0056	0.1417	0.2677
RAP-032-minor	0.0597	0.0573	0.0549	0.0534	0.0537	0.052	0.0488	0.0441	0.0437	0.0612	0.0421	0.0423	0.0414	0.0412	0.0404	0.0389	0.0376	0.0386	0.0355	0.0307	0.028	0.0289	0.0282	0.2633	0.0246	0.0225	0.0215	0.0208	0.0183	0.0432	0.0193	0.0188	0.2522	0.0155	0.0165	0.0159	0.0156	0.0165	0.0156	0.0114	0.0126	0.0121	0.2497	0.1398	0.0083	0.2411	0.1382	0.0153	0.2546
TEX-011-minor	0.2718	0.2697	0.2681	0.2671	0.2694	0.2649	0.2655	0.2633	0.2629	0.2646	0.2608	0.2606	0.2621	0.2612	0.2613	0.2594	0.2602	0.2586	0.2585	0.2563	0.2554	0.2545	0.2567	0.0257	0.2543	0.2537	0.2544	0.2538	0.2535	0.2531	0.2543	0.2527	0.0186	0.2516	0.2526	0.2532	0.2529	0.253	0.2534	0.2527	0.2523	0.2509	0.0055	0.2622	0.2505	0.0052	0.262	0.252	0.0106
RAP-088-minor	0.0615	0.0589	0.0567	0.0553	0.0556	0.0537	0.0505	0.0457	0.0456	0.0623	0.0438	0.0439	0.0428	0.0428	0.0418	0.0406	0.0396	0.0398	0.0369	0.0304	0.0301	0.0299	0.0287	0.2637	0.0254	0.0233	0.0227	0.0218	0.0201	0.0433	0.0199	0.0197	0.2529	0.0176	0.0159	0.0162	0.0167	0.0165	0.016	0.0124	0.0131	0.0128	0.2503	0.1413	0.0079	0.2417	0.1395	0.0155	0.2551
EBG-086-minor	0.064	0.063	0.0607	0.0598	0.0594	0.0569	0.0543	0.0503	0.0501	0.0622	0.0493	0.049	0.0473	0.0475	0.0485	0.0465	0.0451	0.0455	0.0413	0.0361	0.0348	0.0352	0.0322	0.2633	0.0318	0.0299	0.029	0.0282	0.0276	0.0446	0.0259	0.0274	0.2524	0.0245	0.0235	0.0233	0.0235	0.0237	0.0228	0.023	0.0224	0.021	0.2495	0.1419	0.0176	0.2406	0.1402	0.0085	0.2542
EBG-057-minor	0.0648	0.0632	0.0603	0.0597	0.0599	0.0573	0.0553	0.0502	0.0506	0.0635	0.0493	0.0498	0.0481	0.0481	0.0479	0.046	0.0452	0.0456	0.0415	0.0377	0.0353	0.0361	0.0345	0.2642	0.0321	0.0301	0.0291	0.0292	0.0279	0.0451	0.0267	0.0267	0.2529	0.0242	0.0242	0.0238	0.0242	0.0244	0.0234	0.0232	0.0225	0.021	0.2504	0.1413	0.0178	0.2416	0.1386	0.0079	0.255
PYR-026-minor	0.1564	0.1543	0.154	0.1522	0.153	0.1502	0.1502	0.148	0.1488	0.1451	0.1458	0.1469	0.1488	0.1468	0.147	0.1452	0.1462	0.1459	0.1438	0.1436	0.1433	0.1429	0.1432	0.2771	0.1436	0.1415	0.1436	0.1419	0.1434	0.1382	0.1437	0.1421	0.2638	0.1401	0.1433	0.1432	0.1436	0.1417	0.1424	0.1417	0.1437	0.1433	0.2616	0.0075	0.1424	0.2531	0.0061	0.1422	0.2673
CLO-085-minor	0.2651	0.2624	0.2606	0.2599	0.2622	0.2575	0.2581	0.256	0.2565	0.2574	0.2524	0.2527	0.2545	0.2538	0.254	0.2515	0.2525	0.2508	0.2501	0.2487	0.2476	0.2476	0.249	0.0485	0.2465	0.2467	0.2466	0.2459	0.2468	0.2452	0.2467	0.2452	0.0281	0.2439	0.2451	0.2465	0.2457	0.2463	0.2465	0.245	0.245	0.2447	0.0296	0.256	0.2437	0.0262	0.2565	0.2444	0.0378
POV-054-minor	0.2718	0.2696	0.268	0.2671	0.2693	0.2648	0.2652	0.2632	0.2628	0.2645	0.2607	0.2604	0.2619	0.2611	0.2612	0.2592	0.2601	0.2585	0.2583	0.256	0.2556	0.2542	0.2566	0.0269	0.2543	0.2537	0.2545	0.2536	0.2533	0.2531	0.2545	0.2525	0.0197	0.2517	0.2528	0.2533	0.2533	0.2528	0.2535	0.2529	0.2519	0.2513	0.0064	0.2629	0.2506	0.0062	0.2627	0.252	0.0125
TEX-043-minor	0.2717	0.2695	0.2679	0.267	0.2693	0.2648	0.2654	0.2632	0.2628	0.2643	0.2607	0.2604	0.2619	0.2611	0.2611	0.2592	0.2601	0.2584	0.2584	0.2561	0.2552	0.2544	0.2566	0.0259	0.2542	0.2536	0.2543	0.2537	0.2534	0.2528	0.2542	0.2525	0.0189	0.2514	0.2525	0.2531	0.2527	0.2529	0.2533	0.2525	0.2522	0.2508	0.005	0.2621	0.2503	0.0054	0.2619	0.2519	0.0109
POV-091-minor	0.2723	0.2702	0.2686	0.2676	0.27	0.2654	0.266	0.2638	0.2634	0.265	0.2613	0.2611	0.2626	0.2617	0.2618	0.2599	0.2607	0.2592	0.259	0.2568	0.256	0.255	0.2572	0.0267	0.2549	0.2543	0.2551	0.2544	0.2541	0.2536	0.255	0.2532	0.0197	0.2524	0.2533	0.2539	0.2536	0.2538	0.254	0.2536	0.2529	0.252	0.0065	0.263	0.2512	0.0061	0.2626	0.2527	0.0113
RAP-060-minor	0.0582	0.0556	0.0533	0.052	0.0526	0.0505	0.047	0.0425	0.0423	0.0603	0.0405	0.0408	0.0398	0.0393	0.0391	0.0373	0.0366	0.0369	0.0334	0.0289	0.0286	0.027	0.0253	0.263	0.0222	0.0205	0.0208	0.019	0.0174	0.0425	0.0174	0.0163	0.2523	0.0157	0.0141	0.0141	0.0137	0.0136	0.0142	0.0147	0.0113	0.0106	0.2495	0.142	0.0066	0.241	0.1405	0.0148	0.2542
TEX-081-minor	0.2718	0.2697	0.268	0.2671	0.2694	0.2649	0.2654	0.2633	0.2629	0.2646	0.2608	0.2605	0.262	0.2611	0.2612	0.2593	0.2602	0.2585	0.2585	0.2562	0.2553	0.2545	0.2567	0.0267	0.2543	0.2537	0.2544	0.2538	0.2535	0.2531	0.2543	0.2526	0.0195	0.2515	0.2526	0.2532	0.2528	0.2529	0.2533	0.2526	0.2523	0.2509	0.0059	0.2621	0.2504	0.006	0.2619	0.252	0.0112
EB-028-minor	0.2723	0.2701	0.2684	0.2676	0.2699	0.2655	0.2656	0.2637	0.2634	0.265	0.2612	0.2612	0.2623	0.2616	0.2619	0.2596	0.2607	0.2589	0.2586	0.2563	0.256	0.2549	0.2573	0.0268	0.2546	0.254	0.2548	0.2544	0.2537	0.2533	0.2549	0.2531	0.0199	0.2522	0.2534	0.2539	0.2535	0.2534	0.254	0.2533	0.2528	0.2515	0.0057	0.2634	0.2511	0.0061	0.2632	0.2526	0.0133
PYR-025-minor	0.157	0.1551	0.1546	0.1529	0.1536	0.1511	0.1511	0.1489	0.1497	0.1457	0.1467	0.1476	0.1495	0.1477	0.1479	0.1462	0.1472	0.1468	0.1444	0.1439	0.1437	0.1438	0.1438	0.2784	0.1442	0.1424	0.1444	0.1427	0.144	0.1392	0.1443	0.1431	0.265	0.141	0.1439	0.144	0.1442	0.1421	0.143	0.1424	0.1444	0.144	0.263	0.0079	0.1429	0.2545	0.0068	0.1429	0.2682
EBG-125-minor	0.0635	0.0627	0.0601	0.059	0.0589	0.0563	0.0543	0.0497	0.0495	0.0628	0.0484	0.0485	0.0473	0.0469	0.0476	0.0456	0.044	0.0444	0.0407	0.036	0.035	0.035	0.0321	0.2633	0.0309	0.0291	0.0279	0.028	0.0265	0.0442	0.0254	0.026	0.2527	0.0233	0.0228	0.0223	0.0226	0.0235	0.0221	0.0218	0.0208	0.0196	0.2499	0.1426	0.0165	0.2412	0.1408	0.007	0.2546
POV-015-minor	0.2717	0.2696	0.2679	0.267	0.2693	0.2648	0.2651	0.2632	0.2628	0.2643	0.2607	0.2604	0.2619	0.2611	0.2611	0.2592	0.2601	0.2584	0.2582	0.2559	0.2552	0.2544	0.2566	0.0261	0.2542	0.2536	0.2543	0.2537	0.2532	0.2528	0.2543	0.2525	0.0186	0.2516	0.2526	0.2531	0.2529	0.2528	0.2534	0.2525	0.252	0.2508	0.0051	0.2623	0.2503	0.0049	0.2619	0.2519	0.0123
CLO-183-minor	0.2655	0.2626	0.2608	0.2601	0.2624	0.2577	0.2583	0.2562	0.2565	0.2573	0.2526	0.2529	0.2547	0.254	0.2542	0.2517	0.2528	0.2508	0.2503	0.2491	0.2478	0.2477	0.2494	0.0485	0.2467	0.2465	0.2468	0.2461	0.247	0.2451	0.2469	0.2454	0.0281	0.2441	0.2453	0.2466	0.2459	0.2465	0.2466	0.2452	0.2452	0.2449	0.0297	0.2555	0.2439	0.0263	0.256	0.2446	0.0381
EBG-102-minor	0.0677	0.0654	0.0631	0.0623	0.0622	0.0597	0.0572	0.0525	0.0526	0.0639	0.0511	0.0507	0.0502	0.05	0.0499	0.0478	0.0468	0.0471	0.0438	0.0394	0.0377	0.0371	0.0361	0.2637	0.0331	0.0316	0.0305	0.0304	0.029	0.0453	0.028	0.0281	0.2522	0.0251	0.0251	0.0251	0.0253	0.0251	0.0243	0.0209	0.022	0.0221	0.25	0.1384	0.0175	0.2411	0.1363	0.0075	0.2548
SED-2.asex-minor	0.2628	0.2607	0.2592	0.2581	0.2605	0.2558	0.2564	0.2544	0.2541	0.2552	0.2517	0.2513	0.253	0.2521	0.252	0.25	0.2514	0.2493	0.2491	0.2468	0.2461	0.2453	0.2474	0.024	0.2449	0.2447	0.2451	0.2448	0.244	0.2438	0.2452	0.2436	0.0188	0.2427	0.2435	0.2441	0.2436	0.2438	0.2442	0.2433	0.243	0.2416	0.0053	0.2515	0.2412	0.005	0.2513	0.2424	0.0118
EB-112-minor	0.2725	0.2703	0.2687	0.2678	0.2701	0.2658	0.2659	0.2639	0.2636	0.2653	0.2615	0.2614	0.2625	0.2618	0.2621	0.2598	0.2609	0.2592	0.2588	0.2565	0.2562	0.2552	0.2575	0.0263	0.2548	0.2542	0.255	0.2546	0.2539	0.2536	0.2551	0.2533	0.0194	0.2524	0.2536	0.2541	0.2537	0.2536	0.2542	0.2535	0.2529	0.2517	0.0054	0.2633	0.2513	0.0057	0.2631	0.2529	0.0129
OA-037-minor	0.2739	0.2714	0.2698	0.2691	0.2716	0.2668	0.2675	0.2654	0.2655	0.2671	0.2627	0.2623	0.264	0.2633	0.2635	0.2613	0.2625	0.26	0.2602	0.258	0.2575	0.2565	0.2585	0.0303	0.256	0.2561	0.2567	0.2557	0.256	0.2554	0.2563	0.2544	0.014	0.2534	0.2545	0.2559	0.2545	0.2551	0.2556	0.2539	0.2539	0.2534	0.0107	0.2639	0.2523	0.0081	0.2638	0.2536	0.019
EBG-087-minor	0.0634	0.0629	0.0598	0.0587	0.0585	0.0561	0.0541	0.0497	0.0492	0.0626	0.0483	0.0487	0.0471	0.047	0.048	0.0458	0.0442	0.0448	0.0409	0.0361	0.0347	0.0352	0.0318	0.264	0.0314	0.0292	0.0282	0.0281	0.0269	0.0445	0.0252	0.0261	0.2532	0.0238	0.0231	0.0225	0.0228	0.0238	0.0223	0.0224	0.0215	0.0196	0.2506	0.1432	0.0169	0.2418	0.1415	0.0076	0.2553
LPB-118-minor	0.2718	0.2694	0.2682	0.2671	0.269	0.2653	0.265	0.2633	0.2629	0.265	0.261	0.2603	0.2618	0.261	0.2612	0.2593	0.2602	0.2583	0.2579	0.2558	0.2551	0.2547	0.2563	0.0267	0.2541	0.2537	0.2544	0.2536	0.2533	0.2535	0.2544	0.2526	0.0193	0.2517	0.2526	0.2532	0.2528	0.2528	0.2535	0.2526	0.2521	0.2509	0.0047	0.2631	0.2504	0.0062	0.2629	0.2522	0.0135
EB-064-minor	0.2723	0.2701	0.2684	0.2676	0.2699	0.2655	0.2657	0.2637	0.2634	0.2651	0.2612	0.2612	0.2625	0.2617	0.2617	0.2598	0.2607	0.2589	0.2588	0.2565	0.256	0.2551	0.2572	0.0259	0.255	0.2542	0.2551	0.2543	0.254	0.2531	0.2551	0.2533	0.0193	0.2522	0.2534	0.2537	0.2537	0.2534	0.2542	0.2531	0.2528	0.2515	0.0055	0.2631	0.2509	0.0055	0.2633	0.2524	0.0127
EBG-016-minor	0.0673	0.0657	0.0632	0.0622	0.0625	0.0599	0.0577	0.0527	0.0528	0.0631	0.0511	0.0511	0.0499	0.05	0.0502	0.0481	0.0471	0.0473	0.0441	0.0386	0.0373	0.0375	0.0365	0.2649	0.0335	0.0318	0.0311	0.0297	0.0292	0.0456	0.0284	0.0287	0.2536	0.0257	0.0251	0.0252	0.0256	0.0249	0.0245	0.0211	0.0225	0.0224	0.2512	0.1393	0.0175	0.2424	0.1375	0.009	0.256
EBG-051-minor	0.0644	0.063	0.0603	0.0594	0.0596	0.0569	0.0546	0.0499	0.0498	0.0627	0.0485	0.0487	0.0473	0.0473	0.0478	0.0455	0.0444	0.0451	0.0415	0.0364	0.035	0.0353	0.0331	0.2634	0.0313	0.0293	0.0282	0.0276	0.0267	0.0444	0.0253	0.0258	0.2523	0.0235	0.0233	0.0229	0.0228	0.0233	0.0221	0.0224	0.0209	0.0196	0.2497	0.1424	0.0165	0.2409	0.1407	0.0073	0.2544
PA2016-010-minor	0.2716	0.2693	0.2679	0.267	0.2691	0.2649	0.2651	0.2632	0.2627	0.2645	0.2607	0.2604	0.2618	0.2609	0.2612	0.2591	0.2601	0.2582	0.258	0.2558	0.2553	0.2546	0.2564	0.0266	0.254	0.2536	0.2543	0.2537	0.2532	0.2531	0.2544	0.2526	0.0195	0.2517	0.2525	0.2532	0.2528	0.2529	0.2535	0.2526	0.252	0.2508	0.0051	0.2622	0.2504	0.0059	0.2619	0.2518	0.0118
CLO-077-minor	0.2649	0.2622	0.2604	0.2597	0.262	0.2573	0.2579	0.2558	0.2563	0.2571	0.2522	0.2525	0.2543	0.2536	0.2538	0.2513	0.2524	0.2504	0.2499	0.2485	0.2474	0.2473	0.2488	0.0483	0.2463	0.2463	0.2464	0.2457	0.2466	0.2449	0.2465	0.245	0.0279	0.2437	0.2449	0.2462	0.2455	0.2461	0.2462	0.2448	0.2448	0.2445	0.0294	0.2554	0.2435	0.0259	0.2559	0.244	0.0374
TF-001-minor	0.2659	0.2629	0.2612	0.2602	0.2627	0.258	0.2587	0.2567	0.2569	0.2579	0.2529	0.2532	0.2551	0.2541	0.2545	0.2522	0.2532	0.2514	0.2507	0.2492	0.2479	0.248	0.2497	0.0486	0.2471	0.2468	0.2471	0.2463	0.2474	0.2455	0.2472	0.2457	0.0287	0.2444	0.2456	0.247	0.2464	0.2468	0.247	0.2455	0.2456	0.245	0.0296	0.2555	0.2442	0.026	0.2559	0.2445	0.038
RAP-083-minor	0.0593	0.0573	0.0549	0.0538	0.0537	0.0521	0.0487	0.0441	0.0438	0.0623	0.0422	0.043	0.0414	0.0409	0.0412	0.0396	0.038	0.0389	0.0344	0.0289	0.0281	0.0285	0.0255	0.2628	0.025	0.0221	0.0213	0.0203	0.0193	0.0427	0.0185	0.0183	0.2517	0.0161	0.0148	0.0144	0.0148	0.0154	0.0142	0.0145	0.0134	0.0113	0.2492	0.1416	0.0083	0.2406	0.1401	0.0148	0.2541
EBG-047-minor	0.0642	0.0624	0.06	0.0586	0.0586	0.0562	0.0542	0.0495	0.0496	0.0617	0.0481	0.0478	0.0468	0.047	0.0471	0.0451	0.0439	0.0444	0.0409	0.0362	0.034	0.0346	0.0329	0.2632	0.0304	0.0286	0.0276	0.0271	0.0263	0.0438	0.0249	0.0253	0.2526	0.0228	0.0222	0.0226	0.0223	0.0221	0.0215	0.0217	0.0203	0.019	0.2498	0.1427	0.0157	0.2411	0.141	0.0066	0.2545
EBG-070-minor	0.0651	0.0632	0.0605	0.06	0.0598	0.0572	0.0549	0.0505	0.0506	0.0631	0.049	0.0489	0.048	0.0478	0.0482	0.0459	0.0449	0.0456	0.041	0.0372	0.0352	0.0353	0.0338	0.2639	0.0316	0.0297	0.0286	0.0284	0.0269	0.045	0.026	0.0263	0.2528	0.024	0.0235	0.0234	0.0232	0.0235	0.0224	0.0218	0.0212	0.0199	0.25	0.1425	0.0165	0.2414	0.1408	0.007	0.2547
EB-094-minor	0.2722	0.2701	0.2685	0.2677	0.2698	0.2654	0.2656	0.2638	0.2635	0.2649	0.2613	0.261	0.2625	0.2616	0.2619	0.2599	0.2608	0.2589	0.2589	0.2567	0.2557	0.2548	0.2572	0.0267	0.2552	0.2544	0.2551	0.2544	0.254	0.2533	0.2552	0.2533	0.0198	0.2526	0.2533	0.254	0.2535	0.2533	0.2544	0.2532	0.2526	0.2516	0.0063	0.2623	0.2509	0.0063	0.2621	0.2526	0.0134
MF04.asex-minor	0.2627	0.2606	0.259	0.2582	0.2603	0.2556	0.2564	0.2542	0.2542	0.2548	0.2516	0.2512	0.2528	0.2522	0.2519	0.2501	0.2511	0.2492	0.2494	0.247	0.2463	0.2452	0.2475	0.0243	0.2452	0.2446	0.2454	0.2447	0.2443	0.2435	0.2453	0.2435	0.0188	0.2426	0.2436	0.2442	0.2437	0.2439	0.2443	0.2438	0.243	0.2421	0.0054	0.2521	0.2413	0.005	0.2519	0.2427	0.0124
EB-006-minor	0.2721	0.2697	0.268	0.2672	0.2695	0.2653	0.2653	0.2633	0.2632	0.2648	0.2608	0.261	0.2621	0.2613	0.2615	0.2594	0.2603	0.2586	0.2584	0.2561	0.2556	0.2547	0.257	0.0265	0.2544	0.2538	0.2547	0.2543	0.2536	0.2533	0.2547	0.2529	0.0195	0.2518	0.2532	0.2537	0.2533	0.2532	0.2538	0.2531	0.2526	0.2513	0.0052	0.263	0.2509	0.0058	0.2628	0.2524	0.0129
TF-057-minor	0.266	0.263	0.2612	0.2604	0.2628	0.2581	0.2588	0.2568	0.2569	0.2575	0.253	0.2533	0.2552	0.2544	0.2545	0.2522	0.2532	0.2513	0.2507	0.2492	0.248	0.2479	0.2497	0.0487	0.2472	0.2469	0.2472	0.2464	0.2474	0.2451	0.2473	0.2458	0.0288	0.2445	0.2456	0.2469	0.2465	0.2469	0.247	0.2455	0.2456	0.2451	0.0297	0.2559	0.2443	0.0263	0.2563	0.245	0.038
EBG-013-minor	0.066	0.0631	0.0608	0.0603	0.0604	0.0577	0.0549	0.0506	0.0507	0.0622	0.0494	0.0488	0.0483	0.0481	0.0482	0.0462	0.0452	0.0453	0.0415	0.0382	0.0353	0.0348	0.034	0.2637	0.0316	0.0298	0.0285	0.0283	0.0274	0.0443	0.0264	0.0267	0.2526	0.024	0.0234	0.0232	0.0237	0.023	0.0223	0.0226	0.0214	0.0205	0.25	0.1405	0.0171	0.2412	0.1386	0.0082	0.2547
PYR-036-minor	0.1557	0.1536	0.1529	0.1519	0.1526	0.1493	0.1496	0.1476	0.1482	0.1442	0.1463	0.1467	0.1489	0.1465	0.1469	0.1455	0.1459	0.1457	0.1441	0.1431	0.1424	0.1428	0.1433	0.2779	0.1439	0.1419	0.1435	0.1421	0.1435	0.1385	0.144	0.1426	0.2651	0.1402	0.1435	0.1436	0.1439	0.1413	0.1425	0.1421	0.1442	0.1438	0.2629	0.0072	0.1424	0.2542	0.0113	0.143	0.2686
CLO-137-minor	0.2651	0.2624	0.2604	0.2598	0.2622	0.2575	0.2581	0.2558	0.2563	0.2577	0.2524	0.2527	0.2543	0.254	0.254	0.2513	0.2525	0.2506	0.2499	0.2485	0.2474	0.2473	0.2488	0.0488	0.2463	0.2465	0.2464	0.2457	0.2465	0.2456	0.2465	0.2452	0.0285	0.2439	0.2451	0.2462	0.2455	0.2461	0.2462	0.2448	0.2448	0.2445	0.0299	0.2562	0.2437	0.0264	0.2568	0.2444	0.0381
EBG-126-minor	0.0673	0.0645	0.0624	0.0623	0.0616	0.0592	0.0565	0.0523	0.0523	0.0628	0.0515	0.0504	0.0502	0.0497	0.0498	0.048	0.0471	0.047	0.043	0.0389	0.0367	0.0364	0.0353	0.2638	0.0332	0.0315	0.03	0.0298	0.0289	0.045	0.0279	0.0286	0.2527	0.0257	0.0255	0.0248	0.0253	0.0244	0.0239	0.02	0.0224	0.0223	0.2501	0.1387	0.0172	0.2413	0.137	0.0089	0.2549
CLO-008-minor	0.2657	0.2628	0.261	0.2602	0.2626	0.2579	0.2584	0.2563	0.2566	0.2577	0.2527	0.253	0.2549	0.2542	0.2543	0.2519	0.2529	0.251	0.2505	0.2492	0.2479	0.2478	0.2495	0.049	0.2469	0.2467	0.2469	0.2463	0.2471	0.2454	0.2471	0.2455	0.0286	0.2443	0.2454	0.2467	0.2461	0.2466	0.2468	0.2453	0.2454	0.245	0.0298	0.2556	0.244	0.0263	0.2561	0.2447	0.0381
TF-102-minor	0.2653	0.2625	0.2607	0.2597	0.2623	0.2576	0.2583	0.2562	0.2564	0.2574	0.2525	0.2528	0.2547	0.2537	0.254	0.2517	0.2527	0.2508	0.2502	0.2487	0.2475	0.2474	0.2491	0.0486	0.2467	0.2464	0.2467	0.2459	0.2469	0.245	0.2468	0.2453	0.0287	0.244	0.2452	0.2465	0.246	0.2464	0.2465	0.245	0.2451	0.2446	0.0297	0.255	0.2438	0.0262	0.2555	0.2443	0.0382
CLO-055-minor	0.2658	0.2632	0.2614	0.2606	0.2629	0.2582	0.2588	0.2567	0.257	0.258	0.2531	0.2534	0.2552	0.2545	0.2547	0.2523	0.2533	0.2514	0.2509	0.2494	0.2483	0.2482	0.2497	0.0489	0.2473	0.2472	0.2473	0.2466	0.2475	0.2458	0.2474	0.2459	0.0284	0.2446	0.2458	0.2471	0.2464	0.247	0.2472	0.2457	0.2458	0.2454	0.03	0.2559	0.2444	0.0263	0.2564	0.2451	0.0382
EBG-067-minor	0.0636	0.0624	0.0599	0.0586	0.059	0.0568	0.0541	0.0497	0.0495	0.0621	0.0483	0.048	0.0466	0.0472	0.0473	0.0451	0.0442	0.0448	0.0409	0.0362	0.0347	0.0346	0.0329	0.2633	0.0308	0.0286	0.0278	0.0275	0.0263	0.0443	0.0252	0.0256	0.2527	0.0234	0.0224	0.0228	0.0227	0.0224	0.0218	0.0221	0.0208	0.0194	0.2501	0.1431	0.0159	0.2411	0.1414	0.0073	0.2547
CLO-002-minor	0.2659	0.2632	0.2614	0.2606	0.263	0.2583	0.2588	0.2567	0.257	0.258	0.2531	0.2534	0.2552	0.2545	0.2547	0.2523	0.2533	0.2514	0.2509	0.2494	0.2483	0.2482	0.2497	0.0488	0.2473	0.2472	0.2473	0.2466	0.2475	0.2458	0.2474	0.2459	0.0284	0.2446	0.2458	0.2471	0.2465	0.247	0.2472	0.2457	0.2458	0.2454	0.0299	0.2557	0.2444	0.0264	0.2562	0.2451	0.0382
TF-047-minor	0.2656	0.2628	0.2608	0.26	0.2624	0.2579	0.2585	0.2563	0.2565	0.2577	0.2527	0.253	0.2548	0.2542	0.2543	0.2518	0.253	0.2511	0.2505	0.249	0.2476	0.2477	0.2493	0.0491	0.247	0.2467	0.247	0.2462	0.247	0.2454	0.2471	0.2455	0.0291	0.2443	0.2454	0.2467	0.2463	0.2466	0.2468	0.2451	0.2454	0.2446	0.0301	0.2555	0.244	0.0266	0.2559	0.2446	0.0385
EBG-010-minor	0.066	0.0643	0.0614	0.0609	0.0609	0.0583	0.0558	0.0512	0.0512	0.0634	0.0499	0.0501	0.0489	0.0483	0.0491	0.0467	0.0457	0.0463	0.0425	0.0382	0.0359	0.0366	0.0344	0.2636	0.0325	0.0306	0.0297	0.0295	0.0276	0.0454	0.0267	0.0273	0.2522	0.025	0.0244	0.0242	0.0243	0.0249	0.0235	0.0229	0.0224	0.021	0.2498	0.1411	0.0178	0.241	0.1394	0.0085	0.2545
PYR-047-minor	0.1535	0.1513	0.1509	0.1497	0.1502	0.1476	0.1476	0.1458	0.1463	0.1416	0.1438	0.144	0.1461	0.1443	0.1447	0.1436	0.1437	0.1433	0.141	0.1401	0.1393	0.1397	0.1404	0.277	0.1407	0.139	0.1401	0.1392	0.1406	0.1356	0.141	0.1397	0.264	0.1378	0.1403	0.1409	0.1417	0.139	0.1403	0.1389	0.1416	0.1413	0.262	0.0115	0.14	0.2534	0.0047	0.1393	0.267
EB-011-minor	0.2722	0.27	0.2683	0.2675	0.2698	0.2654	0.2655	0.2636	0.2633	0.2649	0.2611	0.2611	0.2622	0.2615	0.2616	0.2595	0.2606	0.2588	0.2585	0.2562	0.2559	0.2548	0.2571	0.0264	0.2545	0.2539	0.2546	0.2542	0.2536	0.253	0.2546	0.253	0.0197	0.2521	0.2531	0.2536	0.2532	0.2533	0.2537	0.253	0.2525	0.2513	0.0057	0.2626	0.2508	0.0059	0.2625	0.2523	0.013
EB-095-minor	0.272	0.2699	0.2681	0.2673	0.2696	0.2652	0.2654	0.2634	0.2631	0.2647	0.2609	0.2609	0.2622	0.2614	0.2616	0.2595	0.2604	0.2587	0.2585	0.2562	0.2557	0.2548	0.2571	0.026	0.2545	0.2539	0.2548	0.2544	0.2537	0.253	0.2548	0.253	0.0193	0.2519	0.2533	0.2538	0.2534	0.2533	0.2539	0.2532	0.2527	0.2515	0.0054	0.263	0.251	0.0055	0.2628	0.2525	0.0125
PA2017-043-minor	0.2723	0.2699	0.2684	0.2676	0.2697	0.2653	0.2656	0.2637	0.2634	0.2649	0.2612	0.261	0.2623	0.2613	0.2615	0.2594	0.2607	0.2587	0.2586	0.2562	0.2556	0.2549	0.2569	0.0267	0.2545	0.2541	0.2548	0.2541	0.2537	0.2534	0.2548	0.253	0.0196	0.2521	0.2529	0.2536	0.2532	0.2535	0.2539	0.253	0.2525	0.2513	0.005	0.2626	0.2508	0.0061	0.2623	0.2523	0.0132
EBG-049-minor	0.0648	0.064	0.0615	0.0603	0.0601	0.0578	0.0557	0.0513	0.0503	0.0634	0.0499	0.0497	0.0475	0.0497	0.0495	0.0474	0.0456	0.0463	0.0427	0.0373	0.0359	0.0363	0.0341	0.2654	0.0329	0.0309	0.03	0.0294	0.0288	0.0462	0.0267	0.0281	0.2542	0.0253	0.0247	0.0248	0.0254	0.0243	0.0248	0.0248	0.0236	0.0217	0.2519	0.1439	0.0194	0.243	0.1416	0.0085	0.2565
LPB-073-minor	0.2721	0.2699	0.2683	0.2674	0.2699	0.2652	0.2657	0.2636	0.2632	0.265	0.2611	0.2608	0.2623	0.2614	0.2619	0.2596	0.2603	0.259	0.2588	0.2565	0.2558	0.2552	0.257	0.0268	0.2548	0.2541	0.255	0.2541	0.2537	0.2535	0.2549	0.2531	0.0199	0.2522	0.253	0.2539	0.2529	0.2534	0.2538	0.2534	0.2527	0.2512	0.0067	0.2628	0.2508	0.0063	0.2626	0.2525	0.0096
EBG-068-minor	0.0628	0.0619	0.059	0.0587	0.0589	0.0558	0.0537	0.0492	0.0491	0.0619	0.0478	0.0482	0.0468	0.0465	0.0473	0.045	0.0437	0.0443	0.0404	0.0357	0.034	0.035	0.0321	0.2626	0.0306	0.0287	0.0279	0.0277	0.0264	0.0439	0.0251	0.0259	0.2517	0.0232	0.0227	0.0224	0.0225	0.023	0.0219	0.0222	0.0208	0.0195	0.2491	0.1424	0.0161	0.2402	0.1408	0.0072	0.2538
EBG-019-minor	0.0662	0.0647	0.062	0.0614	0.0613	0.0589	0.0562	0.052	0.0516	0.0628	0.0504	0.0502	0.0488	0.0489	0.0495	0.0473	0.0463	0.0465	0.0431	0.038	0.0356	0.0367	0.0348	0.2638	0.0328	0.0312	0.0305	0.0295	0.0284	0.0457	0.0275	0.028	0.2523	0.0253	0.0245	0.0242	0.0249	0.0246	0.0238	0.0239	0.0226	0.0215	0.25	0.1411	0.0182	0.2413	0.1392	0.0093	0.2545
LPA-71-minor	0.2729	0.2703	0.2687	0.2676	0.2703	0.2658	0.2659	0.264	0.2634	0.2651	0.2615	0.2614	0.2627	0.2617	0.2623	0.26	0.2607	0.2594	0.259	0.2567	0.2564	0.2556	0.2578	0.0269	0.2552	0.2544	0.2551	0.2547	0.2538	0.2536	0.2553	0.2535	0.0197	0.2524	0.2534	0.2539	0.2535	0.2535	0.2542	0.2537	0.253	0.2517	0.0059	0.2633	0.2511	0.0063	0.2631	0.2533	0.012
OA-091-minor	0.2729	0.2704	0.2691	0.2683	0.2708	0.2659	0.2664	0.2644	0.2646	0.2664	0.2618	0.2614	0.2631	0.2624	0.2626	0.2604	0.2615	0.259	0.2591	0.2571	0.2567	0.2556	0.2577	0.0291	0.2554	0.2553	0.2557	0.2548	0.255	0.2547	0.2553	0.2534	0.015	0.2526	0.2535	0.2546	0.2535	0.2539	0.2548	0.253	0.2528	0.2524	0.0099	0.2634	0.2513	0.0073	0.2632	0.253	0.0181
TF-075-minor	0.2652	0.2622	0.2604	0.2596	0.262	0.2573	0.2579	0.256	0.2561	0.2569	0.2522	0.2525	0.2544	0.2538	0.2537	0.2514	0.2524	0.2506	0.2501	0.2486	0.2472	0.2475	0.2492	0.0478	0.2468	0.2465	0.2466	0.2458	0.2466	0.2447	0.2467	0.245	0.0282	0.2439	0.245	0.2465	0.2459	0.2463	0.2464	0.2447	0.245	0.2443	0.0294	0.2552	0.2437	0.0258	0.2557	0.2442	0.0374
EBG-084-minor	0.0637	0.0619	0.0591	0.0581	0.0585	0.0558	0.0535	0.0486	0.0486	0.0614	0.0472	0.0473	0.0465	0.0461	0.0465	0.0442	0.0431	0.0431	0.04	0.0358	0.0341	0.0338	0.0321	0.2628	0.0297	0.0279	0.0272	0.0269	0.0256	0.0426	0.0245	0.0247	0.2523	0.022	0.0219	0.0212	0.0214	0.0221	0.0209	0.0212	0.0195	0.0183	0.2494	0.1419	0.0152	0.2408	0.1402	0.0061	0.2541
PA2015-072-minor	0.2724	0.2698	0.2683	0.2675	0.2696	0.2655	0.2658	0.2637	0.2635	0.265	0.2614	0.2611	0.2624	0.2614	0.2616	0.2597	0.2608	0.2589	0.2585	0.2563	0.2557	0.2553	0.2569	0.027	0.2544	0.254	0.2547	0.2541	0.2537	0.2537	0.2548	0.2531	0.0195	0.2522	0.253	0.2535	0.2533	0.2532	0.254	0.2528	0.2524	0.2513	0.0052	0.2624	0.2507	0.0062	0.2622	0.2522	0.0133
LPB-054-minor	0.2722	0.2699	0.2685	0.2676	0.2695	0.2654	0.2655	0.2635	0.2632	0.2649	0.2612	0.2608	0.2621	0.2611	0.2613	0.2594	0.2605	0.2586	0.2586	0.2559	0.2554	0.255	0.2566	0.0269	0.2542	0.2538	0.2545	0.2539	0.2534	0.2534	0.2545	0.2527	0.0195	0.2516	0.2526	0.2533	0.2531	0.2532	0.2536	0.2527	0.2522	0.2509	0.0048	0.2623	0.2505	0.0061	0.2623	0.2519	0.013
EBG-131-minor	0.0663	0.0635	0.0613	0.061	0.0609	0.0581	0.0554	0.0512	0.0514	0.0622	0.0501	0.0494	0.0491	0.0486	0.0489	0.0467	0.0458	0.0458	0.042	0.0382	0.0355	0.0355	0.0343	0.2638	0.0321	0.0306	0.0289	0.0289	0.0277	0.0446	0.0267	0.0274	0.2524	0.0245	0.0244	0.0237	0.0239	0.0235	0.0229	0.0217	0.0214	0.021	0.2499	0.1398	0.017	0.2414	0.1382	0.0085	0.2547
PYR-065-minor	0.1564	0.1535	0.1538	0.1516	0.1529	0.1504	0.1503	0.1479	0.149	0.1453	0.1462	0.1475	0.1493	0.1473	0.1476	0.1458	0.1466	0.1463	0.1447	0.1441	0.1433	0.1437	0.1444	0.2756	0.1439	0.1427	0.144	0.1431	0.1443	0.1395	0.144	0.1432	0.2626	0.1421	0.1443	0.1446	0.1451	0.1428	0.1437	0.142	0.1445	0.1446	0.2602	0.0249	0.1439	0.2516	0.0231	0.1433	0.2655
EBG-004-minor	0.0676	0.0656	0.0632	0.0623	0.0623	0.0597	0.0576	0.0526	0.0526	0.0643	0.0513	0.0515	0.0505	0.0503	0.0499	0.048	0.0472	0.0475	0.0443	0.0397	0.0386	0.0377	0.0365	0.2641	0.0333	0.0319	0.0311	0.0312	0.0296	0.0456	0.0286	0.0283	0.2529	0.0258	0.0256	0.0256	0.0258	0.026	0.0252	0.0215	0.0225	0.0227	0.2505	0.139	0.0179	0.2417	0.137	0.0081	0.2553
TF-055-minor	0.2653	0.2626	0.2608	0.2599	0.2624	0.2577	0.2583	0.2563	0.2563	0.2573	0.2526	0.2529	0.2547	0.2538	0.2541	0.2517	0.2527	0.2508	0.2503	0.2489	0.2476	0.2474	0.2492	0.0486	0.2467	0.2465	0.2468	0.2459	0.2469	0.2449	0.2469	0.2453	0.029	0.2441	0.2452	0.2465	0.2461	0.2465	0.2466	0.2451	0.2451	0.2446	0.0297	0.2557	0.2438	0.0262	0.2561	0.2447	0.038
TF-121-minor	0.2657	0.2629	0.2609	0.2603	0.2625	0.2579	0.2586	0.2564	0.2566	0.2579	0.2528	0.2531	0.2549	0.2543	0.2544	0.2519	0.2531	0.2512	0.2504	0.2489	0.2477	0.2476	0.2492	0.0488	0.2469	0.2466	0.2469	0.2461	0.2471	0.2454	0.247	0.2456	0.0288	0.2442	0.2453	0.2466	0.2462	0.2465	0.2467	0.2452	0.2453	0.2447	0.0298	0.2557	0.2439	0.0262	0.2561	0.2445	0.0381
PA2013-058-minor	0.2723	0.2702	0.2685	0.2676	0.2699	0.2654	0.2658	0.2638	0.2634	0.265	0.2613	0.2611	0.2626	0.2617	0.2618	0.2598	0.2607	0.2591	0.2588	0.2565	0.2559	0.255	0.2572	0.0256	0.2548	0.2542	0.2549	0.2543	0.2538	0.2534	0.255	0.2532	0.0192	0.2522	0.2533	0.2537	0.2535	0.2535	0.2541	0.2532	0.2526	0.2514	0.0051	0.2625	0.2509	0.0052	0.2623	0.2525	0.0117
TF-088-minor	0.2659	0.2631	0.2611	0.2605	0.2627	0.2581	0.2588	0.2566	0.2568	0.2576	0.253	0.2533	0.2551	0.2546	0.2546	0.2521	0.2533	0.2514	0.2508	0.2493	0.2479	0.248	0.2496	0.0487	0.2473	0.2469	0.2472	0.2465	0.2473	0.2453	0.2473	0.2458	0.0288	0.2446	0.2457	0.247	0.2465	0.2469	0.2471	0.2454	0.2457	0.2449	0.03	0.2556	0.2443	0.0264	0.256	0.2448	0.0382
EBG-097-minor	0.0634	0.0624	0.0594	0.0584	0.0588	0.0561	0.0538	0.0491	0.0492	0.0625	0.0478	0.0481	0.0466	0.0467	0.047	0.0449	0.0437	0.0442	0.0405	0.0358	0.0351	0.0346	0.0328	0.2631	0.0306	0.0283	0.0282	0.0279	0.0263	0.0438	0.0249	0.0255	0.2524	0.0231	0.0224	0.0221	0.0226	0.023	0.0222	0.0216	0.0208	0.0193	0.2496	0.1422	0.0163	0.241	0.1399	0.0062	0.2542
EBG-129-minor	0.066	0.0635	0.0609	0.06	0.0602	0.0575	0.0554	0.0503	0.0505	0.0628	0.0489	0.0488	0.0482	0.0477	0.0477	0.0458	0.0448	0.0451	0.0422	0.0378	0.0357	0.0352	0.0343	0.2634	0.0311	0.0296	0.0288	0.0283	0.0269	0.0441	0.026	0.0261	0.2529	0.0232	0.0232	0.023	0.0232	0.0235	0.0223	0.0219	0.0206	0.0201	0.2501	0.1411	0.0165	0.2412	0.1384	0.0065	0.2547
NFL-012-minor	0.2723	0.2699	0.2684	0.2674	0.2699	0.2651	0.2658	0.2638	0.2634	0.2647	0.2612	0.261	0.2626	0.2616	0.2617	0.2599	0.2607	0.2589	0.259	0.2567	0.2559	0.255	0.2572	0.0266	0.2548	0.2542	0.2551	0.2543	0.254	0.2534	0.255	0.2532	0.0196	0.2524	0.2535	0.2539	0.2536	0.2537	0.2541	0.2534	0.2528	0.2516	0.0063	0.2627	0.2513	0.006	0.2623	0.2527	0.0108
CLO-159-minor	0.2657	0.2628	0.2608	0.2603	0.2624	0.2579	0.2585	0.2562	0.2565	0.2577	0.2528	0.2531	0.2547	0.2542	0.2544	0.2517	0.2529	0.251	0.2503	0.2491	0.2478	0.2477	0.2494	0.0492	0.2467	0.2467	0.2468	0.2461	0.2469	0.2455	0.2469	0.2456	0.0288	0.2441	0.2453	0.2466	0.2459	0.2465	0.2466	0.2452	0.2452	0.2449	0.0303	0.2561	0.2439	0.0269	0.2566	0.2448	0.0387
EBG-008-minor	0.0664	0.0642	0.062	0.0611	0.0607	0.0585	0.056	0.0514	0.0515	0.0626	0.0502	0.0495	0.0489	0.0488	0.0489	0.0467	0.0459	0.046	0.0427	0.0379	0.0362	0.0358	0.0348	0.2638	0.0321	0.0304	0.0297	0.0285	0.0279	0.0445	0.027	0.0272	0.2528	0.0246	0.0241	0.0239	0.024	0.0239	0.0231	0.0194	0.021	0.0209	0.2503	0.1393	0.0161	0.2415	0.1376	0.0074	0.2551
TF-028-minor	0.2665	0.2634	0.2615	0.2609	0.263	0.2585	0.2592	0.257	0.2572	0.2579	0.2534	0.2537	0.2554	0.2548	0.255	0.2525	0.2537	0.2517	0.251	0.2495	0.2482	0.2482	0.25	0.0488	0.2476	0.2471	0.2474	0.2466	0.2477	0.2454	0.2475	0.2462	0.029	0.2447	0.2459	0.2472	0.2467	0.2471	0.2473	0.2458	0.2459	0.2453	0.0301	0.2558	0.2445	0.0265	0.2562	0.245	0.0385
PYR-079-minor	0.1563	0.1535	0.1537	0.1517	0.153	0.1503	0.1502	0.148	0.1491	0.145	0.1463	0.1476	0.1494	0.1474	0.1476	0.1459	0.1469	0.1464	0.1446	0.1441	0.1436	0.144	0.1445	0.2764	0.1441	0.1428	0.1441	0.1434	0.1442	0.1394	0.1441	0.1434	0.2634	0.142	0.1444	0.1446	0.1452	0.1425	0.1438	0.1423	0.1446	0.1447	0.261	0.0246	0.1438	0.2524	0.0235	0.1439	0.2663
RAP-103-minor	0.0784	0.0759	0.0743	0.075	0.0748	0.0712	0.07	0.0672	0.0688	0.0432	0.0661	0.0658	0.0661	0.0655	0.0662	0.0638	0.0641	0.0635	0.0606	0.0579	0.0558	0.0564	0.0568	0.2692	0.0562	0.0549	0.0524	0.0538	0.0536	0.023	0.0515	0.0531	0.2581	0.0498	0.0514	0.0507	0.0514	0.0497	0.0496	0.0489	0.0487	0.0493	0.2551	0.1424	0.0462	0.2463	0.1422	0.0477	0.2603
EBG-101-minor	0.064	0.0619	0.0592	0.0581	0.0586	0.0558	0.0536	0.0486	0.0489	0.0617	0.0473	0.0473	0.0465	0.046	0.0463	0.044	0.0431	0.0435	0.0402	0.0363	0.0341	0.0336	0.0326	0.2629	0.0297	0.0279	0.0271	0.0267	0.0254	0.0431	0.0244	0.0244	0.2521	0.0219	0.0217	0.0216	0.0214	0.0217	0.0207	0.021	0.0195	0.0181	0.2495	0.1415	0.015	0.2409	0.1397	0.0058	0.2542
OA-023-minor	0.2742	0.2714	0.2701	0.2693	0.2718	0.2669	0.2674	0.2656	0.2656	0.2672	0.263	0.2626	0.2643	0.2636	0.2634	0.2615	0.2623	0.2602	0.2603	0.2583	0.2578	0.2568	0.2591	0.0303	0.2562	0.2563	0.2565	0.2558	0.256	0.2557	0.2565	0.2544	0.0157	0.2536	0.2545	0.2558	0.2547	0.2549	0.2558	0.2538	0.2537	0.2534	0.011	0.2644	0.2521	0.0083	0.2642	0.2536	0.0193
TF-004-minor	0.2656	0.2626	0.2606	0.26	0.2622	0.2576	0.2583	0.2561	0.2563	0.2576	0.2525	0.2528	0.2546	0.2539	0.2541	0.2516	0.2528	0.251	0.2501	0.2486	0.2474	0.2474	0.2491	0.0486	0.2466	0.2463	0.2465	0.2458	0.2468	0.2452	0.2467	0.2453	0.0287	0.2439	0.245	0.2464	0.2459	0.2462	0.2464	0.2449	0.245	0.2444	0.0297	0.2556	0.2436	0.0262	0.256	0.2442	0.038
POV-087-minor	0.2719	0.2698	0.2681	0.2672	0.2695	0.265	0.2653	0.2633	0.263	0.2649	0.2608	0.2607	0.2621	0.2612	0.2613	0.2594	0.2603	0.2588	0.2584	0.2562	0.2557	0.2546	0.2568	0.0271	0.2545	0.2539	0.2545	0.2538	0.2534	0.2537	0.2545	0.2527	0.0205	0.2519	0.2528	0.2535	0.2533	0.253	0.2535	0.2529	0.2522	0.2513	0.007	0.263	0.2507	0.0065	0.2626	0.2523	0.0139
CLO-053-minor	0.2661	0.2633	0.2622	0.261	0.2631	0.2586	0.2592	0.2569	0.2567	0.2586	0.2541	0.2538	0.2556	0.2544	0.2544	0.2529	0.2539	0.2522	0.2514	0.2495	0.2483	0.2477	0.25	0.028	0.2474	0.2464	0.2467	0.2466	0.2464	0.2464	0.247	0.2451	0.0206	0.2444	0.2454	0.246	0.2459	0.2456	0.2464	0.2456	0.2444	0.2441	0.0101	0.2546	0.243	0.0044	0.2545	0.2447	0.0179
TF-030-minor	0.2658	0.2628	0.2608	0.2602	0.2624	0.2579	0.2585	0.2563	0.2565	0.2575	0.2527	0.253	0.2548	0.2541	0.2543	0.2518	0.253	0.2511	0.2503	0.2488	0.2476	0.2475	0.2493	0.0488	0.2468	0.2467	0.2468	0.246	0.247	0.245	0.2469	0.2455	0.0291	0.2441	0.2452	0.2465	0.2461	0.2465	0.2466	0.2451	0.2452	0.2446	0.0301	0.2559	0.2438	0.0266	0.2563	0.2444	0.0383
CHQ-061-minor	0.2717	0.2697	0.2685	0.2675	0.2695	0.265	0.2657	0.2637	0.2631	0.2647	0.2612	0.2606	0.2621	0.2612	0.2617	0.2596	0.2606	0.2588	0.2584	0.2561	0.2558	0.2549	0.2568	0.0259	0.2545	0.2541	0.2548	0.254	0.2537	0.2534	0.2547	0.2531	0.0191	0.252	0.253	0.2533	0.2533	0.2532	0.2538	0.2529	0.2523	0.2513	0.0052	0.2627	0.2507	0.0053	0.2625	0.2523	0.0123
PYR-084-minor	0.1561	0.1541	0.1538	0.1519	0.1527	0.15	0.15	0.1478	0.1486	0.1453	0.1456	0.1467	0.1486	0.1467	0.1468	0.145	0.146	0.1457	0.1438	0.1434	0.1431	0.1427	0.1433	0.2774	0.1433	0.1413	0.1434	0.1417	0.1433	0.1385	0.1434	0.1421	0.2644	0.1401	0.1431	0.1431	0.1435	0.1416	0.1424	0.1414	0.1436	0.1432	0.2624	0.0077	0.1424	0.2537	0.0055	0.1419	0.2676
PYR-020-minor	0.1564	0.1543	0.154	0.1522	0.153	0.1502	0.1503	0.148	0.1488	0.1454	0.146	0.147	0.1489	0.147	0.147	0.1454	0.1463	0.1459	0.1438	0.1435	0.1431	0.1429	0.1433	0.2775	0.1438	0.1415	0.1436	0.1418	0.1433	0.1387	0.1435	0.1426	0.2644	0.1403	0.143	0.1431	0.1437	0.1416	0.1423	0.1418	0.1439	0.1434	0.2623	0.0076	0.1424	0.2537	0.0062	0.1424	0.268
TF-035-minor	0.2657	0.2627	0.2609	0.2601	0.2625	0.2578	0.2584	0.2564	0.2566	0.2574	0.2526	0.2529	0.2549	0.2541	0.2542	0.2519	0.2529	0.251	0.2504	0.2489	0.2477	0.2476	0.2494	0.049	0.2469	0.2466	0.2469	0.2461	0.2471	0.245	0.247	0.2455	0.029	0.2442	0.2453	0.2466	0.2462	0.2465	0.2467	0.2452	0.2453	0.2447	0.03	0.2556	0.2439	0.0264	0.256	0.2445	0.0383
LPA-95-minor	0.2733	0.2707	0.269	0.2681	0.2707	0.2661	0.2663	0.2644	0.2641	0.2664	0.2621	0.2619	0.2632	0.2623	0.2621	0.2605	0.2609	0.2599	0.2594	0.2576	0.2565	0.2557	0.258	0.0301	0.2551	0.2547	0.2555	0.2549	0.2546	0.2546	0.2558	0.2533	0.0217	0.2527	0.2537	0.254	0.2542	0.2541	0.2545	0.2534	0.2532	0.2524	0.01	0.2639	0.2514	0.009	0.2634	0.2529	0.0191
TF-023-minor	0.2661	0.263	0.2613	0.2605	0.2628	0.2581	0.2588	0.2568	0.257	0.2575	0.253	0.2533	0.2552	0.2544	0.2546	0.2523	0.2533	0.2513	0.2508	0.2493	0.248	0.248	0.2498	0.0485	0.2473	0.2469	0.2472	0.2464	0.2475	0.2451	0.2473	0.2458	0.0286	0.2445	0.2457	0.247	0.2465	0.2469	0.2471	0.2456	0.2457	0.2451	0.0298	0.256	0.2443	0.0262	0.2564	0.2448	0.0381
PA2015-007-minor	0.2722	0.2697	0.2682	0.2673	0.2694	0.2651	0.2656	0.2635	0.2633	0.2646	0.2612	0.2609	0.2622	0.261	0.2613	0.2593	0.2606	0.2587	0.2583	0.256	0.2553	0.2549	0.2565	0.0271	0.2543	0.2537	0.2544	0.2538	0.2535	0.2531	0.2545	0.2528	0.0199	0.2519	0.2528	0.2532	0.253	0.2532	0.2537	0.2527	0.2523	0.2511	0.0048	0.2627	0.2506	0.0065	0.2625	0.252	0.0135
OA-025-minor	0.2733	0.2708	0.2692	0.2681	0.2713	0.266	0.2668	0.2647	0.2651	0.2676	0.2617	0.2617	0.2633	0.2624	0.2629	0.2602	0.2612	0.2594	0.2592	0.2572	0.257	0.2555	0.2579	0.0333	0.255	0.255	0.2553	0.2544	0.2554	0.2557	0.2552	0.2533	0.0124	0.2521	0.253	0.2551	0.254	0.254	0.2545	0.2528	0.2525	0.2524	0.0141	0.2645	0.2509	0.0116	0.2641	0.2523	0.0222
LPB-110-minor	0.2748	0.2725	0.271	0.2699	0.2726	0.2678	0.2682	0.266	0.266	0.2675	0.2632	0.2632	0.2647	0.2639	0.264	0.262	0.2632	0.2612	0.2611	0.2589	0.2582	0.2577	0.2594	0.0303	0.2573	0.2566	0.2577	0.2567	0.257	0.2558	0.2577	0.2556	0.0211	0.2547	0.256	0.2562	0.2558	0.2563	0.2565	0.2557	0.2552	0.2543	0.0104	0.2646	0.2535	0.009	0.2643	0.2547	0.0195
CLO-107-minor	0.2656	0.2627	0.2609	0.2602	0.2625	0.2578	0.2584	0.2563	0.2566	0.2576	0.2527	0.253	0.2548	0.2541	0.2543	0.2518	0.2528	0.2509	0.2504	0.2492	0.2479	0.2478	0.2495	0.0491	0.2468	0.2468	0.2469	0.2462	0.2471	0.2454	0.247	0.2455	0.0288	0.2442	0.2454	0.2467	0.246	0.2466	0.2467	0.2453	0.2453	0.245	0.0301	0.256	0.244	0.0267	0.2565	0.2451	0.0385
EBG-103-minor	0.0638	0.0623	0.0595	0.0588	0.0587	0.0561	0.054	0.0493	0.0492	0.0624	0.0478	0.0481	0.0468	0.0463	0.047	0.0449	0.0438	0.0443	0.0407	0.0363	0.0336	0.0347	0.0326	0.2628	0.0305	0.0287	0.0277	0.0273	0.0259	0.0446	0.0248	0.0252	0.252	0.023	0.022	0.0224	0.0221	0.0229	0.0216	0.0215	0.0203	0.0188	0.2494	0.1431	0.0159	0.2406	0.1414	0.007	0.254
S14.asex-minor	0.2619	0.2598	0.2582	0.2574	0.2595	0.2548	0.2556	0.2534	0.2534	0.2544	0.2508	0.2504	0.2522	0.2513	0.2512	0.2491	0.2503	0.2484	0.2485	0.2461	0.2455	0.2443	0.2468	0.0248	0.2442	0.2437	0.2446	0.2438	0.2433	0.243	0.2446	0.2426	0.0193	0.2419	0.243	0.2435	0.2431	0.2431	0.2436	0.2431	0.2423	0.2415	0.0058	0.2513	0.2406	0.0056	0.2511	0.242	0.0119
TF-115-minor	0.2651	0.2621	0.2601	0.2595	0.2617	0.2572	0.2578	0.2556	0.2555	0.2571	0.2521	0.2524	0.2541	0.2534	0.2537	0.2511	0.2521	0.2504	0.2495	0.2484	0.2469	0.2468	0.2489	0.0498	0.2461	0.2459	0.2458	0.2451	0.2461	0.2445	0.2459	0.2447	0.0299	0.2431	0.2444	0.2457	0.2455	0.2455	0.246	0.2441	0.2442	0.2438	0.031	0.2554	0.243	0.0274	0.2556	0.2438	0.0392
PYR-050-minor	0.155	0.1532	0.1527	0.151	0.1519	0.1491	0.1491	0.147	0.1478	0.1436	0.1452	0.1461	0.1483	0.1459	0.1459	0.1447	0.1455	0.145	0.1435	0.1424	0.1421	0.1422	0.143	0.2781	0.1429	0.141	0.1427	0.1414	0.1428	0.1377	0.1429	0.1415	0.2656	0.1397	0.1425	0.1428	0.1431	0.1411	0.142	0.1411	0.1433	0.1429	0.2633	0.0082	0.1418	0.2544	0.0083	0.1418	0.2687
POV-080-minor	0.2718	0.2697	0.268	0.2671	0.2694	0.2649	0.2652	0.2632	0.2629	0.2645	0.2607	0.2605	0.262	0.2611	0.2612	0.2593	0.2602	0.2585	0.2583	0.256	0.2556	0.2548	0.2565	0.0264	0.2544	0.2539	0.2546	0.2542	0.2532	0.2531	0.2545	0.2529	0.0191	0.252	0.2531	0.2535	0.2531	0.2534	0.2536	0.253	0.2522	0.251	0.0059	0.2626	0.2508	0.0055	0.2624	0.2524	0.013
POV-095-minor	0.271	0.2689	0.2672	0.2663	0.2686	0.2641	0.2644	0.2625	0.2621	0.2635	0.26	0.2597	0.2612	0.2603	0.2604	0.2585	0.2594	0.2577	0.2575	0.2552	0.2548	0.254	0.2557	0.0263	0.2537	0.2532	0.2538	0.2534	0.2525	0.2523	0.2537	0.2521	0.0189	0.2512	0.2523	0.2527	0.2523	0.2526	0.2528	0.2522	0.2514	0.2503	0.0058	0.2617	0.25	0.0052	0.2617	0.2516	0.013
TF-068-minor	0.2655	0.2628	0.2609	0.2601	0.2624	0.2579	0.2584	0.2563	0.2565	0.2578	0.2528	0.2531	0.2547	0.254	0.2544	0.2517	0.253	0.2511	0.2504	0.2489	0.2475	0.2475	0.2492	0.0488	0.2468	0.2467	0.2468	0.2459	0.247	0.2454	0.2469	0.2456	0.029	0.2442	0.2453	0.2466	0.2461	0.2465	0.2467	0.2452	0.2453	0.2447	0.03	0.2559	0.2439	0.0264	0.2563	0.2444	0.0382
CLO-179-minor	0.2659	0.2632	0.2612	0.2604	0.2628	0.2583	0.2588	0.2565	0.2568	0.2582	0.2531	0.2534	0.2551	0.2544	0.2547	0.2521	0.2533	0.2515	0.2507	0.2492	0.2481	0.2481	0.2495	0.0492	0.2471	0.2471	0.2472	0.2465	0.2473	0.2459	0.2473	0.2459	0.0287	0.2445	0.2456	0.247	0.2463	0.2468	0.247	0.2455	0.2456	0.2452	0.0303	0.256	0.2442	0.0269	0.2566	0.2449	0.0387
KAP-094-minor	0.2712	0.2693	0.2678	0.2667	0.2691	0.2647	0.2651	0.263	0.2626	0.2643	0.2605	0.2605	0.2618	0.2611	0.2611	0.2593	0.2602	0.2585	0.2582	0.2559	0.2552	0.2545	0.2565	0.0273	0.2541	0.2536	0.2543	0.2536	0.2535	0.2532	0.2544	0.2528	0.0201	0.2518	0.2525	0.2534	0.2532	0.253	0.2536	0.2527	0.2522	0.2509	0.0069	0.2617	0.2505	0.006	0.2617	0.252	0.0137
EBG-080-minor	0.0646	0.0627	0.0597	0.0584	0.059	0.0564	0.0543	0.0494	0.0494	0.062	0.048	0.0481	0.0473	0.0468	0.047	0.0449	0.0437	0.0443	0.041	0.0365	0.035	0.0347	0.0328	0.2632	0.0304	0.0286	0.0277	0.0273	0.0261	0.0433	0.0248	0.0249	0.2528	0.0228	0.0223	0.0224	0.0221	0.0226	0.0213	0.0208	0.0201	0.0187	0.25	0.1431	0.0156	0.2412	0.1414	0.0062	0.2547
CLO-007-minor	0.2659	0.2632	0.2612	0.2607	0.2628	0.2583	0.2589	0.2566	0.2569	0.2581	0.2532	0.2535	0.2551	0.2546	0.2548	0.2522	0.2534	0.2514	0.2508	0.2493	0.2482	0.2481	0.2496	0.0493	0.2471	0.2471	0.2472	0.2465	0.2474	0.2459	0.2473	0.246	0.0288	0.2445	0.2457	0.247	0.2463	0.2469	0.2471	0.2456	0.2456	0.2453	0.0303	0.256	0.2443	0.0268	0.2565	0.245	0.0386
EB-034-minor	0.2727	0.2705	0.2689	0.268	0.2703	0.2658	0.2662	0.2642	0.2638	0.2657	0.2617	0.2614	0.2625	0.2619	0.2621	0.26	0.2611	0.2592	0.2592	0.2567	0.2562	0.2552	0.2576	0.0271	0.2552	0.2544	0.2551	0.2547	0.2542	0.2538	0.2551	0.2533	0.0194	0.2528	0.2532	0.2542	0.2535	0.2535	0.2544	0.2532	0.2526	0.2517	0.0062	0.2626	0.2509	0.0063	0.2624	0.2529	0.0134
KR6.asex-minor	0.2626	0.2604	0.2588	0.2579	0.2602	0.2554	0.2561	0.2541	0.2538	0.2551	0.2514	0.2511	0.2529	0.2518	0.2518	0.2499	0.251	0.2491	0.249	0.2467	0.2458	0.245	0.2473	0.0257	0.2448	0.2444	0.245	0.2445	0.2439	0.2437	0.2449	0.2433	0.0203	0.2422	0.2434	0.2438	0.2435	0.2435	0.2442	0.2432	0.2427	0.2415	0.0068	0.2523	0.241	0.0066	0.2523	0.2423	0.0142
PYR-117-minor	0.1561	0.1534	0.1537	0.1516	0.153	0.1503	0.1501	0.1479	0.149	0.1449	0.1462	0.1473	0.1493	0.1473	0.1474	0.1458	0.1468	0.1463	0.1444	0.144	0.1433	0.1437	0.1444	0.2756	0.1441	0.1425	0.1439	0.1431	0.144	0.1392	0.1438	0.1432	0.2626	0.1418	0.1441	0.1445	0.1449	0.1423	0.1436	0.1421	0.1444	0.1445	0.2602	0.0242	0.1436	0.2515	0.0233	0.1436	0.2654
TF-079-minor	0.2658	0.2628	0.2608	0.2602	0.2626	0.2578	0.2585	0.2563	0.2565	0.2579	0.2527	0.253	0.2548	0.2543	0.2543	0.2518	0.253	0.2511	0.2503	0.2488	0.2476	0.2475	0.2493	0.0489	0.2468	0.2465	0.2467	0.246	0.247	0.2455	0.2469	0.2455	0.0288	0.2441	0.2452	0.2465	0.2461	0.2464	0.2466	0.2451	0.2452	0.2446	0.0298	0.256	0.2438	0.0263	0.2564	0.2443	0.0382
LPB-108-minor	0.275	0.2725	0.2709	0.2698	0.2725	0.2681	0.2681	0.266	0.2661	0.2678	0.2634	0.2634	0.2646	0.2638	0.264	0.2622	0.2631	0.2612	0.2611	0.2589	0.2584	0.258	0.2594	0.0318	0.2572	0.2566	0.2578	0.2568	0.2571	0.2561	0.2579	0.2557	0.0225	0.2548	0.2559	0.2561	0.2558	0.2564	0.2566	0.2558	0.2553	0.2544	0.0115	0.2647	0.2536	0.0104	0.2645	0.2548	0.0208
TF-072-minor	0.2655	0.2624	0.2606	0.2597	0.2622	0.2576	0.2582	0.2562	0.2561	0.2573	0.2525	0.2528	0.2546	0.2536	0.2541	0.2517	0.2525	0.2508	0.2501	0.249	0.2475	0.2474	0.2495	0.0495	0.2467	0.2464	0.2465	0.2457	0.2469	0.2447	0.2466	0.2453	0.0296	0.2437	0.2452	0.2465	0.246	0.2462	0.2466	0.2447	0.245	0.2444	0.0306	0.2551	0.2436	0.0274	0.2553	0.2443	0.0391
CLO-001-minor	0.266	0.2633	0.2613	0.2607	0.2629	0.2583	0.2589	0.2566	0.2569	0.258	0.2532	0.2535	0.2552	0.2547	0.2548	0.2522	0.2534	0.2515	0.2508	0.2493	0.2482	0.2481	0.2496	0.049	0.2472	0.2469	0.2472	0.2466	0.2474	0.2457	0.2474	0.246	0.0286	0.2446	0.2457	0.247	0.2464	0.2469	0.2471	0.2456	0.2457	0.2453	0.03	0.256	0.2443	0.0265	0.2565	0.2448	0.0383
CLO-160-minor	0.2658	0.2629	0.2611	0.2604	0.2627	0.258	0.2586	0.2565	0.2568	0.2578	0.2529	0.2532	0.255	0.2543	0.2545	0.252	0.2531	0.2511	0.2506	0.2494	0.2481	0.248	0.2497	0.0484	0.247	0.247	0.2471	0.2464	0.2473	0.2456	0.2472	0.2458	0.0283	0.2444	0.2456	0.2469	0.2462	0.2468	0.2469	0.2455	0.2457	0.2452	0.0294	0.2559	0.2443	0.0259	0.2564	0.2454	0.038
RAP-018-minor	0.0607	0.058	0.0554	0.0542	0.0544	0.0525	0.0492	0.0448	0.0443	0.0629	0.0426	0.0427	0.0417	0.0413	0.0412	0.0394	0.0385	0.0393	0.0352	0.0303	0.0288	0.0289	0.0273	0.2632	0.0243	0.0219	0.0214	0.0201	0.019	0.0435	0.0185	0.0176	0.2525	0.0157	0.0145	0.0149	0.0145	0.0148	0.0138	0.0139	0.0124	0.0106	0.2499	0.1429	0.0075	0.2414	0.1413	0.0143	0.2547
CLO-156-minor	0.2662	0.2633	0.2613	0.2607	0.2629	0.2584	0.2589	0.2566	0.2569	0.2582	0.2532	0.2535	0.2552	0.2547	0.2548	0.2522	0.2534	0.2515	0.2508	0.2495	0.2483	0.2481	0.2498	0.0496	0.2472	0.2472	0.2473	0.2466	0.2474	0.2459	0.2474	0.246	0.0289	0.2446	0.2457	0.247	0.2464	0.2469	0.2471	0.2456	0.2457	0.2453	0.0306	0.2564	0.2443	0.0272	0.2569	0.2452	0.039
CLO-037-minor	0.2661	0.2634	0.2614	0.2606	0.263	0.2585	0.259	0.2567	0.257	0.2583	0.2533	0.2536	0.2553	0.2546	0.2549	0.2523	0.2535	0.2516	0.2509	0.2494	0.2483	0.2482	0.2497	0.0494	0.2473	0.2472	0.2473	0.2467	0.2475	0.246	0.2475	0.2461	0.0289	0.2447	0.2458	0.2471	0.2465	0.247	0.2472	0.2457	0.2458	0.2454	0.0306	0.2561	0.2444	0.0271	0.2566	0.2451	0.0389
PA2018-010-minor	0.2724	0.2698	0.2684	0.2675	0.2696	0.2653	0.2658	0.2637	0.2634	0.2648	0.2613	0.2611	0.2624	0.2612	0.2614	0.2595	0.2608	0.2589	0.2585	0.2562	0.2555	0.2551	0.2567	0.0267	0.2545	0.2539	0.2546	0.254	0.2536	0.2533	0.2546	0.253	0.0198	0.2521	0.2529	0.2534	0.2532	0.2533	0.2539	0.2528	0.2525	0.2512	0.0048	0.2627	0.2508	0.0061	0.2625	0.2522	0.0134
TEX-022-minor	0.2713	0.2692	0.2676	0.2666	0.2689	0.2644	0.265	0.2628	0.2624	0.2641	0.2603	0.2601	0.2616	0.2607	0.2608	0.2589	0.2597	0.2581	0.258	0.2558	0.2549	0.254	0.2562	0.0263	0.2538	0.2532	0.2541	0.2533	0.253	0.2526	0.254	0.2522	0.0191	0.2513	0.2523	0.2529	0.2526	0.2527	0.2531	0.2524	0.2518	0.2506	0.0058	0.2616	0.2502	0.0057	0.2614	0.2517	0.0111
TEX-120-minor	0.272	0.2698	0.2682	0.2673	0.2696	0.265	0.2656	0.2634	0.263	0.2647	0.2607	0.2607	0.2622	0.2613	0.2611	0.2595	0.2603	0.2587	0.2582	0.2559	0.2552	0.2547	0.2564	0.0268	0.2542	0.2534	0.2541	0.2535	0.2533	0.253	0.254	0.2523	0.0197	0.2512	0.2523	0.2531	0.2525	0.2526	0.253	0.2523	0.2521	0.2507	0.0063	0.2619	0.2501	0.0063	0.2615	0.2519	0.0105
TF-006-minor	0.2659	0.2631	0.2611	0.2603	0.2627	0.2582	0.2588	0.2566	0.2568	0.2581	0.253	0.2533	0.2551	0.2543	0.2546	0.2521	0.2533	0.2514	0.2506	0.2491	0.2479	0.2478	0.2494	0.0489	0.2471	0.2468	0.2471	0.2463	0.2473	0.2456	0.2472	0.2458	0.0289	0.2444	0.2455	0.2468	0.2464	0.2467	0.2469	0.2454	0.2455	0.2449	0.0299	0.2555	0.2441	0.0265	0.2559	0.2446	0.0384
EBG-099-minor	0.0637	0.0619	0.0592	0.0581	0.0586	0.056	0.0534	0.0486	0.0489	0.062	0.0474	0.0476	0.0464	0.046	0.0463	0.0441	0.0432	0.0439	0.0402	0.036	0.034	0.0343	0.0323	0.2627	0.0299	0.028	0.0269	0.0267	0.0253	0.0435	0.0243	0.0244	0.2522	0.0222	0.0216	0.0218	0.0214	0.0219	0.0209	0.021	0.0194	0.0181	0.2496	0.1425	0.0152	0.2406	0.1408	0.0062	0.2543
OA-042-minor	0.2744	0.2716	0.2702	0.2695	0.2719	0.267	0.2676	0.2655	0.2658	0.2674	0.2629	0.2626	0.2641	0.2634	0.2636	0.2616	0.2625	0.2602	0.2601	0.2583	0.2578	0.2568	0.259	0.0309	0.2559	0.2559	0.2564	0.2559	0.2559	0.2554	0.2565	0.2545	0.0165	0.2537	0.2544	0.2555	0.2546	0.2546	0.2557	0.2538	0.2536	0.2535	0.0115	0.2642	0.2518	0.0087	0.264	0.2536	0.0198
CLO-068-minor	0.2657	0.263	0.261	0.2605	0.2626	0.2581	0.2587	0.2564	0.2567	0.2579	0.253	0.2533	0.2549	0.2544	0.2546	0.2519	0.2531	0.2512	0.2505	0.2491	0.248	0.2479	0.2494	0.0491	0.2469	0.2469	0.247	0.2463	0.2472	0.2457	0.2471	0.2458	0.0288	0.2443	0.2455	0.2468	0.2461	0.2467	0.2468	0.2454	0.2454	0.2451	0.0303	0.2561	0.2441	0.0268	0.2566	0.245	0.0386
SH-050-minor	0.2741	0.2716	0.2702	0.2692	0.2719	0.2668	0.2673	0.2654	0.2655	0.2673	0.2627	0.2623	0.2642	0.2633	0.2635	0.2613	0.2622	0.2599	0.2601	0.2582	0.2576	0.2566	0.2586	0.0327	0.2561	0.256	0.2565	0.2557	0.2557	0.2551	0.2561	0.2543	0.0208	0.2534	0.2541	0.2552	0.2546	0.2546	0.2554	0.254	0.2539	0.253	0.0133	0.2653	0.2523	0.011	0.2651	0.2542	0.0215
TF-074-minor	0.2656	0.2628	0.2608	0.2602	0.2624	0.2579	0.2585	0.2563	0.2565	0.2575	0.2527	0.253	0.2548	0.2542	0.2543	0.2518	0.253	0.2511	0.2503	0.2488	0.2476	0.2475	0.2492	0.0488	0.2468	0.2465	0.2468	0.246	0.247	0.2451	0.2469	0.2456	0.0288	0.2441	0.2452	0.2465	0.2461	0.2465	0.2466	0.2451	0.2452	0.2447	0.03	0.2557	0.2439	0.0264	0.2561	0.2444	0.0383
RAP-058-minor	0.0599	0.0575	0.0551	0.054	0.0539	0.052	0.0491	0.0445	0.0439	0.0625	0.0423	0.0428	0.0413	0.0411	0.0412	0.0392	0.0381	0.039	0.0349	0.0294	0.0286	0.0286	0.0261	0.2629	0.0244	0.0214	0.0212	0.0198	0.0187	0.043	0.018	0.0175	0.2522	0.0156	0.0141	0.0146	0.0141	0.0149	0.0139	0.0135	0.0125	0.0105	0.2494	0.1423	0.0072	0.2409	0.1408	0.0141	0.2543
TF-020-minor	0.2658	0.263	0.261	0.2602	0.2626	0.2581	0.2587	0.2565	0.2567	0.258	0.2529	0.2532	0.255	0.2542	0.2545	0.252	0.2532	0.2513	0.2505	0.249	0.2478	0.2477	0.2493	0.0491	0.247	0.2467	0.247	0.2462	0.2472	0.2455	0.2471	0.2457	0.029	0.2443	0.2454	0.2467	0.2463	0.2466	0.2468	0.2453	0.2454	0.2448	0.03	0.2554	0.244	0.0264	0.2558	0.2446	0.0383
EB-019-minor	0.2717	0.2695	0.2678	0.267	0.2693	0.2649	0.265	0.2631	0.2628	0.2644	0.2606	0.2606	0.2619	0.261	0.2611	0.2592	0.2601	0.2583	0.2582	0.2559	0.2554	0.2545	0.2566	0.0261	0.2542	0.2536	0.2543	0.2538	0.2533	0.2525	0.2543	0.2527	0.0191	0.2516	0.2528	0.2533	0.2529	0.253	0.2534	0.2527	0.2522	0.2509	0.0056	0.2622	0.2505	0.0056	0.2621	0.252	0.0127
TF-054-minor	0.2658	0.2628	0.261	0.2602	0.2626	0.2579	0.2585	0.2565	0.2567	0.2575	0.2527	0.253	0.255	0.2542	0.2543	0.252	0.253	0.2511	0.2505	0.249	0.2478	0.2477	0.2495	0.0489	0.247	0.2467	0.247	0.2462	0.2472	0.2451	0.2471	0.2455	0.0288	0.2443	0.2454	0.2467	0.2463	0.2466	0.2468	0.2453	0.2454	0.2448	0.0299	0.2559	0.244	0.0264	0.2563	0.2446	0.0383
CLO-033-minor	0.2655	0.2628	0.261	0.2602	0.2626	0.2579	0.2584	0.2563	0.2566	0.2577	0.2527	0.253	0.2549	0.2542	0.2543	0.2519	0.2529	0.251	0.2505	0.249	0.2479	0.2478	0.2493	0.0485	0.2469	0.2469	0.2469	0.2463	0.2471	0.2454	0.2471	0.2455	0.0281	0.2443	0.2454	0.2467	0.2461	0.2466	0.2468	0.2453	0.2454	0.245	0.0296	0.2555	0.244	0.0262	0.256	0.2447	0.038
EBG-130-minor	0.0634	0.0616	0.0588	0.0579	0.0582	0.0556	0.0532	0.0484	0.0483	0.0614	0.0471	0.0471	0.0462	0.0457	0.0464	0.0442	0.0429	0.0431	0.0399	0.0358	0.0338	0.0336	0.0319	0.2628	0.0299	0.0279	0.0269	0.0267	0.0253	0.043	0.0245	0.0248	0.2521	0.0223	0.0218	0.0211	0.0216	0.0223	0.0209	0.0208	0.0195	0.0185	0.2495	0.1422	0.0154	0.2406	0.1405	0.0061	0.2541
BRA-015-minor	0.2622	0.2603	0.2586	0.2576	0.2598	0.2554	0.2556	0.2538	0.2536	0.2549	0.251	0.2508	0.2521	0.2518	0.2515	0.2496	0.2507	0.2486	0.2486	0.2465	0.2457	0.2446	0.247	0.0262	0.2449	0.244	0.2449	0.244	0.2435	0.2433	0.245	0.2431	0.0204	0.2423	0.2432	0.2436	0.2429	0.2433	0.2437	0.2428	0.2425	0.2413	0.0069	0.2511	0.2407	0.0068	0.2514	0.2419	0.0143
CLO-162-minor	0.2655	0.2626	0.2608	0.2601	0.2624	0.2577	0.2583	0.2562	0.2565	0.2575	0.2526	0.2529	0.2547	0.254	0.2542	0.2518	0.2528	0.2509	0.2504	0.2491	0.2478	0.2477	0.2494	0.0491	0.2468	0.2467	0.2468	0.2461	0.247	0.2453	0.2469	0.2454	0.0286	0.2441	0.2453	0.2466	0.2459	0.2465	0.2467	0.2452	0.2453	0.2449	0.0302	0.2558	0.2439	0.0269	0.2563	0.2448	0.0387
TF-094-minor	0.2661	0.2631	0.2611	0.2606	0.2627	0.2582	0.2589	0.2567	0.2569	0.2581	0.2531	0.2534	0.2551	0.2545	0.2547	0.2521	0.2534	0.2514	0.2507	0.2492	0.2479	0.2479	0.2497	0.0491	0.2471	0.2468	0.2471	0.2463	0.2474	0.2457	0.2472	0.2459	0.0291	0.2444	0.2456	0.2469	0.2464	0.2468	0.247	0.2455	0.2455	0.245	0.03	0.256	0.2442	0.0264	0.2565	0.2447	0.0383
EBG-100-minor	0.0678	0.0657	0.0631	0.062	0.0624	0.0597	0.0573	0.0523	0.0526	0.064	0.0511	0.051	0.0502	0.0499	0.0499	0.0477	0.0468	0.0471	0.0439	0.0391	0.0378	0.0375	0.036	0.2641	0.0333	0.0314	0.0306	0.0303	0.0287	0.0453	0.028	0.028	0.253	0.0255	0.025	0.025	0.0248	0.0254	0.0243	0.0206	0.0217	0.0215	0.2505	0.1394	0.0172	0.2417	0.1378	0.0083	0.2553
PYR-099-minor	0.157	0.1543	0.1544	0.1521	0.1537	0.151	0.1508	0.1484	0.1496	0.1458	0.1468	0.148	0.15	0.1479	0.1481	0.1464	0.1472	0.1469	0.1453	0.1447	0.1442	0.1445	0.1448	0.2764	0.1446	0.1432	0.1448	0.1438	0.1449	0.1398	0.1446	0.144	0.2632	0.1426	0.1449	0.1451	0.1457	0.1436	0.1444	0.1426	0.1452	0.1453	0.2608	0.0247	0.1445	0.2524	0.0236	0.1441	0.2661
EB-117-minor	0.272	0.2703	0.2684	0.2675	0.2698	0.2653	0.2657	0.2637	0.2633	0.265	0.2612	0.2611	0.2624	0.2616	0.2617	0.2598	0.2606	0.259	0.2587	0.2564	0.2557	0.2549	0.2571	0.0266	0.2547	0.2541	0.2548	0.2542	0.2537	0.2533	0.2549	0.2531	0.0194	0.2522	0.2532	0.2536	0.2535	0.2534	0.254	0.2531	0.2525	0.2513	0.0063	0.262	0.2508	0.0059	0.262	0.2525	0.013
TF-089-minor	0.266	0.2632	0.2614	0.2606	0.263	0.2583	0.2589	0.2569	0.2571	0.2578	0.2531	0.2534	0.2554	0.2545	0.2547	0.2524	0.2534	0.2515	0.2509	0.2494	0.2481	0.2481	0.2497	0.0485	0.2474	0.2471	0.2473	0.2466	0.2476	0.2454	0.2475	0.2459	0.0285	0.2447	0.2458	0.2471	0.2467	0.247	0.2472	0.2457	0.2458	0.2452	0.0296	0.2555	0.2444	0.0262	0.2559	0.2449	0.0382
KAP-037-minor	0.2714	0.2696	0.268	0.2669	0.2693	0.265	0.2653	0.2632	0.2629	0.2642	0.2607	0.2607	0.2622	0.2613	0.2613	0.2595	0.2604	0.2587	0.2586	0.2563	0.2556	0.2549	0.2569	0.0272	0.2545	0.2538	0.2547	0.254	0.2539	0.2533	0.2548	0.2532	0.0201	0.2522	0.2529	0.2538	0.2534	0.2534	0.254	0.2531	0.2526	0.2513	0.0069	0.2619	0.2509	0.006	0.2619	0.2524	0.0137
EBG-018-minor	0.064	0.0621	0.0595	0.058	0.0583	0.0557	0.0536	0.0488	0.0489	0.062	0.0477	0.0476	0.0466	0.0462	0.0465	0.0442	0.0436	0.0439	0.0404	0.0362	0.0343	0.0343	0.0327	0.2634	0.03	0.0281	0.0271	0.027	0.0254	0.0437	0.0243	0.0247	0.2528	0.0225	0.0219	0.022	0.0216	0.0221	0.021	0.0205	0.0197	0.0183	0.25	0.1425	0.0153	0.2413	0.1408	0.006	0.2547
CLO-052-minor	0.2658	0.2631	0.2611	0.2603	0.2627	0.2582	0.2587	0.2564	0.2567	0.258	0.253	0.2533	0.255	0.2543	0.2546	0.252	0.2532	0.2513	0.2506	0.2491	0.2481	0.2479	0.2494	0.0492	0.247	0.247	0.2471	0.2464	0.2472	0.2457	0.2472	0.2458	0.0288	0.2444	0.2455	0.2468	0.2462	0.2467	0.2469	0.2454	0.2455	0.2451	0.0303	0.256	0.2441	0.0269	0.2565	0.2448	0.0388
CLO-075-minor	0.266	0.263	0.2613	0.2605	0.2629	0.2582	0.2587	0.2566	0.2569	0.2579	0.253	0.2533	0.2552	0.2545	0.2546	0.2522	0.2532	0.2513	0.2508	0.2495	0.2482	0.2481	0.2498	0.0492	0.2472	0.2471	0.2472	0.2466	0.2474	0.2456	0.2474	0.2458	0.0287	0.2446	0.2457	0.247	0.2464	0.2469	0.2471	0.2456	0.2457	0.2453	0.0301	0.2558	0.2443	0.0267	0.2564	0.2452	0.0387
TF-009-minor	0.2659	0.2631	0.2611	0.2603	0.2627	0.2581	0.2588	0.2566	0.2568	0.258	0.253	0.2533	0.2551	0.2544	0.2546	0.2521	0.2533	0.2514	0.2508	0.2493	0.2478	0.248	0.2496	0.0489	0.2473	0.2469	0.2472	0.2465	0.2473	0.2458	0.2473	0.2458	0.0291	0.2446	0.2457	0.247	0.2465	0.2469	0.2471	0.2454	0.2457	0.2449	0.03	0.2558	0.2443	0.0264	0.2562	0.2448	0.0383
PYR-081-minor	0.1554	0.1531	0.153	0.1512	0.152	0.149	0.1492	0.147	0.148	0.1445	0.145	0.1461	0.1478	0.1462	0.1462	0.1449	0.1456	0.1451	0.1432	0.1426	0.1426	0.1419	0.1426	0.2772	0.1429	0.1408	0.1426	0.1413	0.1424	0.138	0.1425	0.1415	0.2642	0.1394	0.1422	0.1424	0.1429	0.1409	0.1419	0.141	0.1429	0.1427	0.262	0.0084	0.1416	0.2533	0.0058	0.1412	0.2675
POV-053-minor	0.2718	0.2697	0.268	0.2671	0.2694	0.2649	0.2652	0.2633	0.2629	0.2644	0.2608	0.2605	0.262	0.2611	0.2612	0.2593	0.2602	0.2585	0.2583	0.256	0.2556	0.2548	0.2565	0.0264	0.2545	0.2539	0.2546	0.2542	0.2533	0.253	0.2545	0.2529	0.019	0.252	0.2531	0.2535	0.2531	0.2534	0.2536	0.253	0.2522	0.251	0.0058	0.2623	0.2508	0.0052	0.2621	0.2524	0.0129
TF-066-minor	0.2659	0.2631	0.2611	0.2605	0.2627	0.2582	0.2588	0.2566	0.2568	0.2578	0.253	0.2533	0.2551	0.2544	0.2546	0.2521	0.2533	0.2514	0.2506	0.2491	0.2479	0.2478	0.2494	0.0488	0.2471	0.2466	0.2471	0.2463	0.2473	0.2454	0.2472	0.2458	0.0287	0.2444	0.2455	0.2468	0.2464	0.2467	0.2469	0.2454	0.2455	0.2449	0.0296	0.2557	0.2441	0.0261	0.2561	0.2443	0.0378
CLO-184-minor	0.2657	0.263	0.2612	0.2604	0.2628	0.2581	0.2586	0.2565	0.2568	0.2579	0.2529	0.2532	0.2551	0.2544	0.2545	0.2521	0.2531	0.2512	0.2507	0.2492	0.2481	0.248	0.2495	0.049	0.2471	0.247	0.2472	0.2465	0.2473	0.2456	0.2473	0.2457	0.0285	0.2445	0.2456	0.2469	0.2463	0.2468	0.247	0.2455	0.2456	0.2452	0.03	0.2559	0.2442	0.0265	0.2564	0.2449	0.0383
CLO-157-minor	0.2658	0.2629	0.2609	0.2601	0.2625	0.258	0.2585	0.2562	0.2565	0.258	0.2528	0.2531	0.2548	0.2541	0.2544	0.2518	0.253	0.2511	0.2504	0.2491	0.2479	0.2477	0.2494	0.0496	0.2468	0.2468	0.2469	0.2462	0.247	0.2457	0.247	0.2456	0.0291	0.2442	0.2453	0.2466	0.246	0.2465	0.2467	0.2452	0.2453	0.2449	0.0306	0.2558	0.2439	0.0271	0.2564	0.2448	0.0389
POV-111-minor	0.272	0.2699	0.2682	0.2673	0.2696	0.2651	0.2654	0.2635	0.2631	0.2646	0.261	0.2607	0.2622	0.2613	0.2614	0.2595	0.2604	0.2588	0.2585	0.2563	0.2557	0.2549	0.2569	0.0262	0.2546	0.254	0.2548	0.2542	0.2536	0.2532	0.2547	0.2529	0.019	0.2522	0.2533	0.2536	0.2533	0.2534	0.2539	0.2532	0.2527	0.2513	0.0058	0.2625	0.251	0.0052	0.2621	0.2526	0.0129
LPB-048-minor	0.2721	0.2697	0.2683	0.2674	0.2695	0.2654	0.2655	0.2636	0.2632	0.2649	0.2613	0.2608	0.2621	0.2611	0.2613	0.2594	0.2605	0.2586	0.2584	0.2559	0.2554	0.255	0.2566	0.0268	0.2542	0.2538	0.2545	0.2539	0.2534	0.2534	0.2545	0.2527	0.0193	0.2518	0.2527	0.2533	0.2529	0.2532	0.2536	0.2527	0.2522	0.251	0.0038	0.2627	0.2505	0.006	0.2625	0.2521	0.0133
CLO-175-minor	0.2658	0.2631	0.2613	0.2605	0.2629	0.2582	0.2587	0.2566	0.2569	0.2579	0.253	0.2533	0.2552	0.2544	0.2546	0.2522	0.2532	0.2513	0.2508	0.2493	0.2482	0.2481	0.2496	0.0491	0.2472	0.2469	0.2472	0.2465	0.2474	0.2457	0.2473	0.2458	0.0285	0.2446	0.2457	0.247	0.2464	0.2469	0.2471	0.2456	0.2457	0.2453	0.0298	0.2559	0.2443	0.0264	0.2564	0.2448	0.038
LPB-092-minor	0.2726	0.2704	0.2688	0.2679	0.2704	0.2657	0.2662	0.264	0.2637	0.2655	0.2615	0.2613	0.2628	0.2619	0.2622	0.2601	0.2608	0.2595	0.2592	0.257	0.2561	0.2555	0.2574	0.0271	0.2552	0.2544	0.2553	0.2544	0.254	0.254	0.2552	0.2534	0.0202	0.2525	0.2535	0.2541	0.2534	0.2537	0.2541	0.2537	0.2529	0.2514	0.0067	0.2626	0.2511	0.0066	0.2624	0.2528	0.0096
TF-110-minor	0.266	0.263	0.2612	0.2604	0.2627	0.258	0.2587	0.2567	0.2569	0.2579	0.2529	0.2532	0.2551	0.2543	0.2545	0.2522	0.2532	0.2513	0.2507	0.2492	0.2479	0.2479	0.2497	0.0488	0.2472	0.2468	0.2471	0.2463	0.2474	0.2455	0.2472	0.2457	0.0288	0.2445	0.2456	0.2469	0.2464	0.2468	0.247	0.2455	0.2456	0.245	0.0298	0.2559	0.2442	0.0262	0.2563	0.2447	0.0381
TF-080-minor	0.2658	0.263	0.261	0.2604	0.2626	0.258	0.2587	0.2565	0.2567	0.2579	0.2529	0.2532	0.2549	0.2543	0.2545	0.252	0.2532	0.2513	0.2505	0.249	0.2477	0.2477	0.2493	0.0488	0.247	0.2466	0.2469	0.2462	0.2472	0.2455	0.247	0.2457	0.0289	0.2443	0.2454	0.2467	0.2462	0.2466	0.2468	0.2453	0.2454	0.2448	0.0299	0.2558	0.244	0.0264	0.2562	0.2445	0.0383
CLO-031-minor	0.2659	0.263	0.2612	0.2603	0.2628	0.2581	0.2587	0.2565	0.2568	0.258	0.253	0.2533	0.2551	0.2542	0.2545	0.2521	0.2531	0.2513	0.2507	0.2494	0.2482	0.2482	0.2497	0.0492	0.2471	0.2471	0.2472	0.2465	0.2473	0.2458	0.2473	0.2458	0.0286	0.2445	0.2456	0.2471	0.2463	0.2469	0.247	0.2455	0.2456	0.2452	0.0302	0.2559	0.2442	0.0269	0.2564	0.2451	0.0387
CLO-025-minor	0.2658	0.263	0.2619	0.2608	0.2628	0.2583	0.259	0.2567	0.2565	0.2584	0.2538	0.2536	0.2555	0.2541	0.2541	0.2526	0.2536	0.2519	0.2511	0.2494	0.2483	0.2476	0.2499	0.0281	0.2473	0.2461	0.2466	0.2465	0.2463	0.2462	0.2469	0.245	0.0205	0.2443	0.2454	0.2459	0.2456	0.2456	0.2464	0.2455	0.2443	0.244	0.0101	0.2543	0.243	0.0043	0.2542	0.2446	0.018
PYR-073-minor	0.1568	0.1547	0.1544	0.1526	0.1534	0.1506	0.1507	0.1484	0.1492	0.1457	0.1463	0.1475	0.1493	0.1473	0.1474	0.1457	0.1467	0.1463	0.1443	0.144	0.1436	0.1435	0.1437	0.2772	0.1439	0.142	0.1442	0.1424	0.1436	0.1389	0.1439	0.1427	0.264	0.1406	0.1435	0.1435	0.1438	0.142	0.1426	0.142	0.1439	0.1435	0.2618	0.0067	0.1426	0.2532	0.006	0.1426	0.2674
CLO-020-minor	0.2658	0.2628	0.2611	0.2603	0.2626	0.2578	0.2585	0.2564	0.2567	0.2576	0.2528	0.2531	0.2549	0.2541	0.2542	0.252	0.253	0.2511	0.2506	0.2493	0.2478	0.2477	0.2494	0.0498	0.247	0.2467	0.2468	0.2462	0.247	0.2454	0.2469	0.2454	0.0298	0.2443	0.2455	0.2466	0.2462	0.2465	0.2467	0.2452	0.2453	0.2449	0.0307	0.2565	0.2441	0.0272	0.2569	0.245	0.0387
CLO-097-minor	0.2654	0.2625	0.2605	0.26	0.2621	0.2576	0.2582	0.2559	0.2562	0.2576	0.2525	0.2528	0.2544	0.2539	0.2541	0.2515	0.2527	0.2507	0.2501	0.2488	0.2475	0.2474	0.2491	0.0491	0.2465	0.2464	0.2465	0.2458	0.2467	0.2454	0.2466	0.2453	0.0287	0.2438	0.245	0.2463	0.2456	0.2462	0.2464	0.2449	0.245	0.2446	0.0303	0.2559	0.2436	0.0268	0.2564	0.2445	0.0385
TF-096-minor	0.2661	0.2633	0.2613	0.2607	0.2629	0.2583	0.259	0.2568	0.257	0.2577	0.2532	0.2535	0.2552	0.2546	0.2548	0.2523	0.2535	0.2516	0.2508	0.2493	0.248	0.248	0.2496	0.0485	0.2473	0.2469	0.2472	0.2465	0.2475	0.2452	0.2473	0.246	0.0286	0.2446	0.2457	0.247	0.2465	0.2469	0.2471	0.2456	0.2457	0.2451	0.0297	0.256	0.2443	0.0262	0.2564	0.2446	0.0379
CLO-158-minor	0.2658	0.263	0.2619	0.2608	0.2628	0.2583	0.259	0.2567	0.2565	0.2582	0.2538	0.2536	0.2553	0.2541	0.2541	0.2526	0.2536	0.2519	0.2511	0.2492	0.2481	0.2474	0.2497	0.0282	0.2471	0.2461	0.2464	0.2463	0.2461	0.2458	0.2467	0.2449	0.0206	0.2441	0.2452	0.2457	0.2456	0.2454	0.2462	0.2454	0.2441	0.2438	0.0103	0.2542	0.2428	0.0046	0.2541	0.2444	0.0182
LPB-075-minor	0.2719	0.2696	0.2681	0.2672	0.2693	0.2652	0.2654	0.2634	0.263	0.2647	0.2613	0.2607	0.262	0.2611	0.2612	0.2593	0.2603	0.2587	0.2582	0.256	0.2555	0.255	0.2566	0.0268	0.254	0.2538	0.2545	0.2539	0.2534	0.2533	0.2546	0.2528	0.0193	0.2519	0.2525	0.2533	0.253	0.2533	0.2537	0.2528	0.2522	0.251	0.0039	0.2623	0.2506	0.0062	0.262	0.2521	0.0133
CLO-164-minor	0.2656	0.2627	0.2609	0.2602	0.2625	0.2578	0.2584	0.2563	0.2566	0.2573	0.2527	0.253	0.2548	0.254	0.2541	0.2518	0.2528	0.2509	0.2504	0.2492	0.2477	0.2476	0.2493	0.0499	0.2468	0.2466	0.2467	0.246	0.2469	0.2451	0.2468	0.2453	0.0298	0.2442	0.2454	0.2465	0.246	0.2464	0.2465	0.245	0.2451	0.2448	0.031	0.2565	0.244	0.0276	0.2569	0.2449	0.0392
LPB-026-minor	0.2721	0.2699	0.2685	0.2674	0.2695	0.2652	0.2654	0.2636	0.2632	0.2651	0.2611	0.2606	0.2623	0.2615	0.2615	0.2596	0.2605	0.2588	0.2584	0.2563	0.2556	0.2548	0.2568	0.0268	0.2546	0.254	0.2547	0.2541	0.2537	0.2536	0.2549	0.2531	0.0204	0.2522	0.2534	0.2539	0.2535	0.2532	0.254	0.2533	0.2528	0.2515	0.0071	0.2633	0.2509	0.0063	0.2631	0.2529	0.0141
TF-093-minor	0.2661	0.2631	0.2611	0.2606	0.2626	0.2582	0.2589	0.2567	0.2569	0.258	0.2531	0.2534	0.2551	0.2545	0.2547	0.2522	0.2534	0.2514	0.2507	0.2492	0.2479	0.2479	0.2497	0.0491	0.2471	0.2468	0.2471	0.2463	0.2474	0.2456	0.2472	0.2459	0.0291	0.2444	0.2456	0.2469	0.2464	0.2468	0.247	0.2455	0.2455	0.245	0.0301	0.256	0.2442	0.0264	0.2565	0.2447	0.0383
TF-112-minor	0.2658	0.263	0.261	0.2602	0.2626	0.258	0.2587	0.2565	0.2567	0.2576	0.2529	0.2532	0.2549	0.2541	0.2545	0.252	0.2532	0.2513	0.2505	0.249	0.2477	0.2477	0.2493	0.049	0.247	0.2468	0.2469	0.2462	0.2472	0.2452	0.2471	0.2457	0.0291	0.2443	0.2454	0.2467	0.2462	0.2466	0.2468	0.2453	0.2454	0.2448	0.0302	0.256	0.244	0.0268	0.2564	0.2445	0.0385
CLO-087-minor	0.2654	0.2625	0.2605	0.2597	0.2621	0.2576	0.2582	0.2559	0.2561	0.2576	0.2525	0.2528	0.2544	0.2537	0.254	0.2514	0.2526	0.2507	0.25	0.2488	0.2475	0.2473	0.2491	0.0496	0.2464	0.2464	0.2465	0.2458	0.2466	0.2454	0.2466	0.2453	0.0292	0.2438	0.245	0.2462	0.2456	0.2462	0.2463	0.2448	0.2449	0.2446	0.0306	0.2556	0.2436	0.0272	0.2561	0.2445	0.039
OA-080-minor	0.2731	0.2704	0.2691	0.2682	0.2708	0.2658	0.2664	0.2644	0.2646	0.2664	0.2618	0.2614	0.2631	0.2624	0.2626	0.2603	0.2615	0.259	0.2591	0.2571	0.2567	0.2558	0.2579	0.0296	0.2552	0.2553	0.2556	0.255	0.255	0.2549	0.2556	0.2536	0.0146	0.2528	0.2537	0.2547	0.2536	0.2541	0.255	0.2532	0.2528	0.2524	0.0105	0.2634	0.2512	0.0078	0.2632	0.2529	0.0186
BUS-077-minor	0.2711	0.269	0.2672	0.2664	0.2688	0.2644	0.2644	0.2626	0.2622	0.2642	0.26	0.26	0.2613	0.2604	0.2605	0.2586	0.2595	0.2577	0.2576	0.2554	0.2548	0.2539	0.2561	0.0266	0.2537	0.2531	0.2538	0.2533	0.2528	0.2523	0.2538	0.2522	0.0201	0.2511	0.2523	0.2528	0.2524	0.2525	0.2529	0.2522	0.2517	0.2505	0.0063	0.2621	0.25	0.006	0.2618	0.2515	0.0133
EB-015-minor	0.2714	0.2693	0.2675	0.2667	0.269	0.2646	0.2648	0.2628	0.2625	0.2642	0.2603	0.2603	0.2616	0.2608	0.2609	0.2589	0.2598	0.2581	0.2579	0.2557	0.2551	0.2542	0.2564	0.0262	0.254	0.2534	0.2541	0.2536	0.2532	0.2524	0.2542	0.2525	0.0195	0.2514	0.2527	0.2531	0.2527	0.2528	0.2533	0.2525	0.252	0.2508	0.0059	0.2621	0.2503	0.0057	0.2621	0.2518	0.0129
CLO-185-minor	0.2653	0.2626	0.2608	0.2601	0.2624	0.2577	0.2583	0.2562	0.2565	0.2575	0.2526	0.2529	0.2547	0.254	0.2542	0.2518	0.2528	0.2509	0.2504	0.2489	0.2478	0.2477	0.2492	0.0488	0.2468	0.2467	0.2468	0.2461	0.247	0.2453	0.2469	0.2454	0.0284	0.2441	0.2453	0.2466	0.2459	0.2465	0.2467	0.2452	0.2453	0.2449	0.0298	0.2556	0.2439	0.0266	0.2561	0.2446	0.0383
TF-041-minor	0.2659	0.2629	0.2611	0.2603	0.2627	0.2579	0.2586	0.2566	0.2568	0.2574	0.2528	0.2531	0.2551	0.2544	0.2544	0.2521	0.2531	0.2512	0.2508	0.2493	0.2478	0.248	0.2498	0.0484	0.2473	0.2469	0.2472	0.2465	0.2473	0.2451	0.2473	0.2456	0.0287	0.2446	0.2457	0.247	0.2465	0.2469	0.2471	0.2454	0.2457	0.2449	0.0296	0.2558	0.2443	0.0261	0.2562	0.245	0.038
EBG-048-minor	0.0648	0.0628	0.0603	0.0594	0.0599	0.0573	0.0548	0.0501	0.05	0.0628	0.0484	0.0486	0.0478	0.0473	0.0478	0.0454	0.0444	0.0447	0.041	0.0374	0.0353	0.0351	0.0335	0.263	0.0311	0.0294	0.0283	0.0281	0.0267	0.0442	0.0258	0.0259	0.2519	0.0233	0.0231	0.0225	0.0228	0.0233	0.022	0.0224	0.0205	0.0195	0.2493	0.1409	0.0164	0.2406	0.1392	0.0075	0.2539
CLO-035-minor	0.2661	0.2634	0.2616	0.2608	0.2632	0.2585	0.259	0.2569	0.2572	0.2583	0.2533	0.2536	0.2555	0.2548	0.2549	0.2525	0.2535	0.2516	0.2511	0.2496	0.2485	0.2484	0.2499	0.0489	0.2475	0.2474	0.2475	0.2469	0.2477	0.246	0.2477	0.2461	0.0283	0.2449	0.246	0.2473	0.2466	0.2472	0.2474	0.2459	0.246	0.2456	0.03	0.2559	0.2446	0.0264	0.2564	0.2453	0.0384
Me4.asex-minor	0.2623	0.2604	0.2589	0.2578	0.2603	0.2556	0.2561	0.254	0.2538	0.2549	0.2514	0.251	0.2527	0.2518	0.2517	0.2497	0.251	0.249	0.2489	0.2463	0.2458	0.2448	0.247	0.0249	0.2447	0.2442	0.2448	0.2441	0.2438	0.2431	0.2449	0.243	0.0195	0.2422	0.2429	0.2437	0.2432	0.2431	0.2438	0.2429	0.2425	0.2411	0.0061	0.2514	0.2405	0.0061	0.2516	0.2419	0.0135
TF-049-minor	0.2658	0.263	0.261	0.2604	0.2626	0.2581	0.2587	0.2565	0.2567	0.2578	0.2529	0.2532	0.255	0.2544	0.2545	0.252	0.2532	0.2513	0.2505	0.249	0.2478	0.2477	0.2493	0.0489	0.247	0.2467	0.247	0.2462	0.2472	0.2454	0.2471	0.2458	0.0289	0.2443	0.2454	0.2467	0.2463	0.2466	0.2468	0.2453	0.2454	0.2448	0.0301	0.2556	0.244	0.0265	0.256	0.2446	0.0385
EBG-108-minor	0.0661	0.0643	0.0618	0.0609	0.061	0.0584	0.056	0.0512	0.0513	0.0628	0.0498	0.0496	0.049	0.0486	0.0489	0.0466	0.0458	0.0458	0.0427	0.038	0.0362	0.0361	0.0347	0.2635	0.0322	0.0305	0.0295	0.0288	0.0278	0.0446	0.027	0.027	0.2522	0.0244	0.024	0.0238	0.0239	0.0242	0.0232	0.0215	0.021	0.0206	0.2497	0.1394	0.017	0.2411	0.1377	0.0079	0.2545
TF-086-minor	0.266	0.2632	0.2612	0.2604	0.2628	0.2583	0.2589	0.2567	0.2569	0.2577	0.2531	0.2534	0.2552	0.2544	0.2547	0.2522	0.2534	0.2515	0.2507	0.2492	0.248	0.2479	0.2495	0.0486	0.2472	0.2469	0.2471	0.2464	0.2474	0.2452	0.2473	0.2459	0.0287	0.2445	0.2456	0.2469	0.2465	0.2468	0.247	0.2455	0.2456	0.245	0.0298	0.2557	0.2442	0.0263	0.2561	0.2447	0.0382
EB-008-minor	0.2719	0.2698	0.2681	0.2673	0.2696	0.2651	0.2653	0.2633	0.263	0.2648	0.2608	0.2609	0.2622	0.2613	0.2614	0.2593	0.2603	0.2586	0.2584	0.2563	0.2557	0.2548	0.2569	0.0263	0.2547	0.2539	0.2548	0.2539	0.2537	0.2527	0.2549	0.2531	0.0201	0.252	0.2532	0.2535	0.2534	0.253	0.2538	0.2529	0.2525	0.2513	0.0066	0.2623	0.2505	0.0058	0.2627	0.252	0.0134
CLO-167-minor	0.2657	0.2628	0.2608	0.2602	0.2624	0.2579	0.2584	0.2561	0.2564	0.2577	0.2527	0.253	0.2547	0.2542	0.2543	0.2517	0.2529	0.251	0.2503	0.249	0.2478	0.2476	0.2493	0.0492	0.2467	0.2467	0.2468	0.2461	0.2469	0.2454	0.2469	0.2455	0.0288	0.2441	0.2452	0.2465	0.2459	0.2465	0.2466	0.2451	0.2452	0.2448	0.0302	0.2559	0.2438	0.0267	0.2564	0.2449	0.0385
POV-073-minor	0.2714	0.2694	0.2677	0.2667	0.269	0.2645	0.2649	0.2629	0.2625	0.2641	0.2604	0.2602	0.2617	0.2608	0.2609	0.259	0.2598	0.2582	0.2579	0.2557	0.2551	0.2544	0.2561	0.0262	0.2539	0.2534	0.2541	0.2537	0.2529	0.2527	0.254	0.2524	0.0191	0.2516	0.2528	0.2529	0.2526	0.2529	0.2533	0.2525	0.2518	0.2505	0.0057	0.262	0.2503	0.0051	0.2616	0.2518	0.0126
TF-100-minor	0.266	0.2632	0.2612	0.2606	0.2628	0.2583	0.2589	0.2567	0.2569	0.2577	0.2531	0.2534	0.2552	0.2545	0.2547	0.2522	0.2534	0.2515	0.2507	0.2492	0.248	0.2479	0.2495	0.0489	0.2474	0.2469	0.2471	0.2464	0.2474	0.2452	0.2473	0.2459	0.0289	0.2445	0.2456	0.2469	0.2465	0.2468	0.247	0.2455	0.2456	0.245	0.03	0.2556	0.2442	0.0264	0.256	0.2447	0.0383
RAP-033-minor	0.0598	0.0575	0.0551	0.0541	0.0539	0.0526	0.0493	0.0446	0.044	0.0617	0.0425	0.0428	0.041	0.0413	0.0412	0.0391	0.0383	0.0393	0.0347	0.0296	0.0279	0.0287	0.0268	0.2634	0.0242	0.0217	0.021	0.0194	0.0188	0.0431	0.0184	0.0179	0.2526	0.0156	0.0142	0.0149	0.0145	0.0141	0.0139	0.0139	0.0128	0.0109	0.2498	0.1425	0.0071	0.2413	0.1409	0.0145	0.2547
KAP-059-minor	0.2715	0.2696	0.2681	0.267	0.2694	0.265	0.2654	0.2633	0.2629	0.2643	0.2608	0.2608	0.2623	0.2614	0.2614	0.2595	0.2605	0.2588	0.2587	0.2564	0.2557	0.255	0.257	0.0271	0.2546	0.2539	0.2548	0.2541	0.254	0.2534	0.2549	0.2532	0.0199	0.2523	0.253	0.2539	0.2534	0.2535	0.254	0.2532	0.2527	0.2514	0.0067	0.2619	0.2509	0.006	0.2619	0.2525	0.0135
CLO-163-minor	0.2656	0.2627	0.2609	0.2602	0.2625	0.2578	0.2584	0.2563	0.2566	0.2576	0.2527	0.253	0.2548	0.2541	0.2543	0.2518	0.2528	0.2509	0.2504	0.2492	0.2479	0.2478	0.2495	0.0488	0.2468	0.2466	0.2469	0.2462	0.247	0.2454	0.247	0.2455	0.0284	0.2442	0.2454	0.2466	0.246	0.2466	0.2467	0.2453	0.2453	0.245	0.0297	0.2554	0.244	0.0262	0.2559	0.2447	0.038
PA2015-030-minor	0.2725	0.2699	0.2685	0.2676	0.2697	0.2654	0.2659	0.2638	0.2636	0.2649	0.2615	0.2612	0.2625	0.2613	0.2615	0.2596	0.2609	0.259	0.2586	0.2563	0.2556	0.2552	0.2568	0.0268	0.2546	0.254	0.2547	0.2541	0.2538	0.2534	0.2547	0.2531	0.0197	0.2522	0.253	0.2535	0.2533	0.2534	0.254	0.2529	0.2526	0.2513	0.0047	0.2628	0.2509	0.0064	0.2626	0.2523	0.0133
TF-091-minor	0.2656	0.2627	0.2608	0.2602	0.2624	0.2579	0.2586	0.2564	0.2565	0.2575	0.2528	0.2531	0.2548	0.2542	0.2543	0.2518	0.253	0.2511	0.2503	0.2489	0.2476	0.2476	0.2492	0.0482	0.247	0.2467	0.2468	0.246	0.247	0.2451	0.2469	0.2456	0.0283	0.2441	0.2453	0.2465	0.2461	0.2465	0.2466	0.2451	0.2452	0.2447	0.0294	0.2555	0.2439	0.0257	0.2559	0.2444	0.0376
CLO-038-minor	0.2653	0.2624	0.2606	0.2597	0.2622	0.2575	0.2581	0.256	0.2563	0.2573	0.2524	0.2527	0.2545	0.2536	0.254	0.2515	0.2526	0.2506	0.2501	0.2489	0.2476	0.2475	0.2492	0.0494	0.2465	0.2465	0.2466	0.2459	0.2468	0.2451	0.2467	0.2452	0.029	0.2439	0.2451	0.2464	0.2457	0.2463	0.2465	0.245	0.245	0.2447	0.0306	0.2555	0.2437	0.0271	0.256	0.2446	0.0389
PA2015-018-minor	0.2724	0.2698	0.2684	0.2675	0.2696	0.2653	0.2658	0.2637	0.2635	0.2648	0.2614	0.2611	0.2624	0.2612	0.2615	0.2595	0.2608	0.2589	0.2585	0.2562	0.2555	0.2551	0.2567	0.0268	0.2545	0.2539	0.2546	0.254	0.2537	0.2533	0.2547	0.253	0.0197	0.2521	0.253	0.2534	0.2532	0.2533	0.2539	0.2528	0.2525	0.2513	0.0047	0.2627	0.2508	0.0064	0.2625	0.2522	0.0133
TF-109-minor	0.2652	0.2623	0.2603	0.2596	0.2619	0.2574	0.258	0.2559	0.256	0.2572	0.2523	0.2526	0.2542	0.2535	0.2539	0.2513	0.2524	0.2505	0.2498	0.2484	0.2471	0.247	0.2489	0.0478	0.2462	0.246	0.2463	0.2454	0.2465	0.2448	0.2464	0.2451	0.0282	0.2436	0.2448	0.2461	0.2456	0.246	0.2462	0.2447	0.2447	0.2442	0.0291	0.2549	0.2434	0.0255	0.2554	0.2441	0.0374
CLO-063-minor	0.2655	0.2626	0.2606	0.2598	0.2622	0.2577	0.2582	0.2559	0.2564	0.2577	0.2525	0.2528	0.2545	0.2538	0.2541	0.2515	0.2527	0.2508	0.2501	0.2488	0.2476	0.2474	0.2491	0.0491	0.2465	0.2466	0.2466	0.2459	0.2467	0.2454	0.2467	0.2453	0.0287	0.2439	0.245	0.2463	0.2457	0.2462	0.2464	0.2449	0.245	0.2446	0.0302	0.2559	0.2436	0.0267	0.2564	0.2445	0.0384
PA2013-020-minor	0.2723	0.2697	0.2683	0.2674	0.2695	0.2652	0.2657	0.2636	0.2634	0.2647	0.2612	0.261	0.2623	0.2611	0.2613	0.2594	0.2607	0.2588	0.2584	0.2561	0.2554	0.255	0.2566	0.0268	0.2544	0.2538	0.2545	0.2539	0.2536	0.2532	0.2545	0.2529	0.0197	0.252	0.2528	0.2533	0.2531	0.2532	0.2538	0.2527	0.2524	0.2512	0.0047	0.2628	0.2507	0.0063	0.2626	0.2521	0.0133
TEX-071-minor	0.2713	0.2691	0.2675	0.2666	0.2689	0.2644	0.2647	0.2628	0.2624	0.264	0.2603	0.26	0.2615	0.2607	0.2607	0.2588	0.2597	0.258	0.2578	0.2555	0.2548	0.254	0.2562	0.0266	0.2538	0.2532	0.2537	0.2533	0.2528	0.2525	0.2538	0.2521	0.0196	0.251	0.2521	0.2525	0.2523	0.2523	0.2529	0.252	0.2516	0.2502	0.0061	0.2618	0.2497	0.006	0.2616	0.2513	0.011
CLO-098-minor	0.2654	0.2627	0.2607	0.2602	0.2623	0.2576	0.2584	0.2561	0.2564	0.2576	0.2527	0.253	0.2546	0.2539	0.2543	0.2517	0.2529	0.2508	0.2503	0.2488	0.2477	0.2474	0.2491	0.0484	0.2466	0.2466	0.2467	0.2458	0.2467	0.2454	0.2468	0.2453	0.0281	0.2438	0.245	0.2463	0.2456	0.2462	0.2464	0.2451	0.2451	0.2446	0.0294	0.2551	0.2436	0.026	0.2556	0.2445	0.0376
RAP-074-minor	0.0601	0.0573	0.0548	0.0535	0.0541	0.052	0.0487	0.044	0.0439	0.0622	0.0421	0.0425	0.0413	0.0408	0.0406	0.0388	0.0378	0.0388	0.0347	0.0298	0.0283	0.0284	0.0268	0.2629	0.0239	0.0214	0.0207	0.0198	0.0184	0.0428	0.018	0.0171	0.2522	0.0152	0.0141	0.0143	0.014	0.0142	0.0134	0.0137	0.0119	0.0101	0.2495	0.1423	0.007	0.2409	0.1408	0.014	0.2543
EBG-110-minor	0.0643	0.0619	0.0593	0.0584	0.0588	0.0561	0.0538	0.0489	0.0489	0.062	0.0475	0.0472	0.0464	0.0462	0.0465	0.0443	0.0432	0.0436	0.0404	0.0365	0.0343	0.034	0.0327	0.2628	0.0298	0.0281	0.0273	0.0269	0.0255	0.0433	0.0247	0.0246	0.2525	0.0221	0.0219	0.0214	0.0216	0.0221	0.0209	0.0211	0.0193	0.0184	0.2497	0.1421	0.0152	0.2408	0.1404	0.0064	0.2543
TF-111-minor	0.266	0.263	0.2612	0.2604	0.2628	0.2581	0.2587	0.2567	0.2569	0.2578	0.2529	0.2532	0.2552	0.2544	0.2545	0.2522	0.2532	0.2514	0.2507	0.2492	0.248	0.2481	0.2497	0.0485	0.2472	0.2469	0.2472	0.2464	0.2474	0.2454	0.2473	0.2458	0.0283	0.2445	0.2456	0.2471	0.2465	0.2469	0.247	0.2455	0.2456	0.245	0.0294	0.2558	0.2442	0.0259	0.2563	0.2448	0.0375
RAP-097-minor	0.0601	0.0573	0.0547	0.0538	0.054	0.0524	0.0492	0.0445	0.0441	0.0619	0.0423	0.0423	0.0415	0.0411	0.041	0.0392	0.0382	0.0386	0.0346	0.0297	0.0283	0.0285	0.0265	0.2631	0.0236	0.0219	0.0209	0.02	0.0188	0.0426	0.0183	0.0175	0.2524	0.0152	0.0144	0.0143	0.0143	0.0143	0.0137	0.0139	0.012	0.0104	0.2496	0.142	0.0069	0.2411	0.1405	0.0141	0.2544
PYR-034-minor	0.1551	0.1527	0.1525	0.1509	0.1517	0.1484	0.1486	0.1465	0.1473	0.144	0.1445	0.1456	0.1475	0.1454	0.1455	0.1441	0.1449	0.1446	0.1429	0.1421	0.1418	0.1414	0.1426	0.277	0.1425	0.1404	0.1421	0.1411	0.1422	0.1375	0.1426	0.1409	0.2638	0.1391	0.1421	0.1421	0.1426	0.1405	0.1414	0.1405	0.1428	0.1423	0.2615	0.0083	0.1413	0.2531	0.0059	0.1409	0.267
PA2013-085-minor	0.272	0.2699	0.2685	0.2675	0.2697	0.2651	0.2657	0.2635	0.2631	0.2647	0.2612	0.261	0.2625	0.2614	0.2617	0.2597	0.2604	0.2588	0.2589	0.2566	0.2556	0.2549	0.2571	0.0266	0.2547	0.2541	0.255	0.2542	0.2539	0.2532	0.2549	0.2531	0.02	0.2521	0.2532	0.2538	0.2536	0.2536	0.254	0.2532	0.2527	0.2515	0.0069	0.2624	0.2512	0.006	0.262	0.2528	0.011
EBG-082-minor	0.0651	0.0637	0.0612	0.0604	0.0602	0.0578	0.0555	0.0508	0.0506	0.063	0.0495	0.0495	0.0483	0.0479	0.0485	0.0462	0.0452	0.0453	0.042	0.0372	0.0363	0.036	0.0337	0.2638	0.0315	0.0301	0.0294	0.029	0.0277	0.0446	0.0264	0.0266	0.2531	0.0243	0.0237	0.0235	0.0236	0.0242	0.0231	0.0194	0.0205	0.0202	0.2503	0.1408	0.0159	0.2417	0.1391	0.0072	0.2551
POV-012-minor	0.271	0.269	0.2672	0.2663	0.2686	0.2641	0.2645	0.2625	0.2621	0.2638	0.26	0.2598	0.2613	0.2604	0.2605	0.2585	0.2594	0.2578	0.2575	0.2554	0.2548	0.254	0.2558	0.0265	0.2538	0.2533	0.254	0.2535	0.2526	0.2524	0.2539	0.2522	0.0193	0.2513	0.2524	0.2528	0.2524	0.2527	0.253	0.2524	0.2515	0.2504	0.0061	0.2619	0.2501	0.0054	0.2618	0.2517	0.0133
EBG-072-minor	0.0639	0.0634	0.0608	0.0593	0.0592	0.057	0.0546	0.0505	0.0497	0.0634	0.0491	0.0495	0.047	0.0479	0.0486	0.0466	0.0452	0.0457	0.0415	0.0369	0.0348	0.0357	0.0324	0.2633	0.0322	0.0298	0.029	0.0288	0.0275	0.0454	0.026	0.0267	0.2525	0.0247	0.023	0.0234	0.0233	0.0243	0.0231	0.0231	0.0219	0.0198	0.2498	0.1435	0.0177	0.241	0.1418	0.0081	0.2545
RAP-059-minor	0.0598	0.0573	0.0547	0.0536	0.0539	0.0516	0.0488	0.0441	0.0437	0.0622	0.0419	0.0423	0.0412	0.0406	0.0407	0.0387	0.0377	0.0386	0.0346	0.0294	0.0283	0.0282	0.0263	0.2629	0.0239	0.0214	0.0209	0.0196	0.0183	0.0428	0.0178	0.0171	0.2522	0.0151	0.014	0.0143	0.0139	0.0143	0.0132	0.0135	0.012	0.0102	0.2494	0.1424	0.0069	0.2409	0.1408	0.0139	0.2543
TF-043-minor	0.2661	0.2633	0.2613	0.2606	0.2629	0.2584	0.2591	0.2569	0.2571	0.2579	0.2533	0.2536	0.2553	0.2545	0.2548	0.2523	0.2535	0.2517	0.2508	0.2493	0.2481	0.2482	0.2497	0.0485	0.2473	0.247	0.2473	0.2465	0.2475	0.2455	0.2474	0.2461	0.0287	0.2446	0.2458	0.2472	0.2466	0.247	0.2471	0.2456	0.2457	0.2452	0.0297	0.256	0.2444	0.0262	0.2565	0.2449	0.038
HUQHES2.asex-minor	0.2654	0.2631	0.2616	0.2606	0.263	0.258	0.259	0.2568	0.2565	0.2578	0.2538	0.2538	0.2552	0.2545	0.2543	0.2522	0.2535	0.2514	0.2515	0.2493	0.2483	0.2471	0.2497	0.0253	0.2471	0.2465	0.2473	0.2466	0.2464	0.246	0.2472	0.2456	0.0219	0.2445	0.2456	0.2461	0.2456	0.246	0.2463	0.2455	0.245	0.2438	0.0083	0.2543	0.2432	0.0081	0.2541	0.2448	0.0125
PA2013-096-minor	0.2722	0.2697	0.2682	0.2673	0.2694	0.2651	0.2656	0.2635	0.2633	0.2646	0.2612	0.2609	0.2622	0.261	0.2613	0.2593	0.2606	0.2587	0.2583	0.256	0.2553	0.2549	0.2565	0.0267	0.2543	0.2537	0.2544	0.2538	0.2535	0.2531	0.2545	0.2528	0.0197	0.2519	0.2528	0.2532	0.253	0.2532	0.2537	0.2527	0.2523	0.2511	0.0047	0.2625	0.2506	0.0061	0.2623	0.252	0.0133
SH-055-minor	0.2751	0.2723	0.2709	0.2699	0.2726	0.2675	0.2683	0.2663	0.2665	0.2679	0.2638	0.2637	0.265	0.2643	0.2645	0.2625	0.2635	0.2611	0.2613	0.2592	0.2587	0.2578	0.2598	0.0301	0.2573	0.2573	0.2576	0.2568	0.2571	0.2562	0.2572	0.2556	0.0193	0.2547	0.2558	0.2567	0.256	0.2559	0.2569	0.2556	0.2551	0.2547	0.0116	0.2644	0.2536	0.0087	0.2648	0.2552	0.0202
CLO-018-minor	0.2658	0.263	0.2619	0.2608	0.2628	0.2583	0.259	0.2567	0.2565	0.2582	0.2539	0.2536	0.2555	0.2541	0.2541	0.2527	0.2536	0.252	0.2513	0.2494	0.2485	0.2478	0.2499	0.0282	0.2475	0.2462	0.2468	0.2467	0.2465	0.2464	0.2471	0.2453	0.0208	0.2443	0.2456	0.2461	0.2458	0.2458	0.2464	0.2458	0.2445	0.2442	0.0103	0.2541	0.2432	0.0046	0.254	0.2448	0.0182
POV-043-minor	0.272	0.2698	0.2682	0.2673	0.2696	0.2651	0.2656	0.2635	0.2631	0.2645	0.2609	0.2607	0.2622	0.2613	0.2613	0.2595	0.2604	0.2585	0.2586	0.2563	0.2554	0.2547	0.2568	0.0256	0.2544	0.2538	0.2547	0.2539	0.2536	0.253	0.2544	0.2527	0.0182	0.2516	0.2528	0.2533	0.2529	0.253	0.2536	0.2529	0.2525	0.2511	0.0051	0.2622	0.2507	0.0047	0.262	0.2521	0.0113
CLO-103-minor	0.2659	0.2632	0.2614	0.2607	0.263	0.2583	0.2589	0.2568	0.2571	0.2581	0.2532	0.2535	0.2553	0.2546	0.2548	0.2523	0.2534	0.2514	0.2509	0.2495	0.2484	0.2483	0.2498	0.0493	0.2473	0.2473	0.2474	0.2467	0.2476	0.2459	0.2475	0.246	0.0285	0.2447	0.2459	0.2472	0.2465	0.2471	0.2473	0.2458	0.2458	0.2455	0.0301	0.2561	0.2445	0.0265	0.2566	0.2452	0.0383
TF-042-minor	0.2656	0.2628	0.2608	0.2602	0.2623	0.2579	0.2585	0.2563	0.2565	0.2575	0.2527	0.253	0.2548	0.2542	0.2543	0.2518	0.253	0.2511	0.2503	0.2488	0.2476	0.2475	0.2492	0.049	0.2468	0.2467	0.2468	0.246	0.247	0.2451	0.2469	0.2455	0.0288	0.2441	0.2452	0.2465	0.2461	0.2465	0.2466	0.2451	0.2452	0.2446	0.03	0.2558	0.2438	0.0266	0.2562	0.2444	0.0383
JWP-028-minor	0.2764	0.2734	0.271	0.2695	0.2715	0.2669	0.2681	0.2657	0.2655	0.2648	0.2634	0.2631	0.2644	0.265	0.2635	0.2618	0.2628	0.2621	0.2598	0.2593	0.2594	0.2588	0.2587	0.244	0.2557	0.2564	0.2569	0.2559	0.2575	0.2544	0.2564	0.2568	0.2381	0.2555	0.256	0.2562	0.2563	0.2555	0.2554	0.2535	0.2566	0.2561	0.2341	0.2544	0.2546	0.2223	0.2545	0.2583	0.2402
PA2017-004-minor	0.2723	0.2698	0.2683	0.2674	0.2695	0.2652	0.2658	0.2636	0.2636	0.2647	0.2613	0.261	0.2623	0.2613	0.2614	0.2596	0.2607	0.2588	0.2586	0.2564	0.2557	0.2552	0.2568	0.0271	0.2546	0.254	0.2547	0.2541	0.2538	0.2534	0.2548	0.2532	0.0197	0.2522	0.2531	0.2535	0.2534	0.2535	0.2541	0.253	0.2526	0.2514	0.0048	0.2628	0.2509	0.0063	0.2626	0.2524	0.0134
TF-114-minor	0.2659	0.2631	0.2611	0.2605	0.2627	0.2582	0.2589	0.2567	0.2568	0.2577	0.2531	0.2534	0.2551	0.2545	0.2546	0.2521	0.2533	0.2514	0.2506	0.2492	0.2479	0.2479	0.2495	0.0489	0.2471	0.2468	0.2471	0.2463	0.2473	0.2453	0.2472	0.2459	0.029	0.2444	0.2456	0.2469	0.2464	0.2468	0.2469	0.2454	0.2455	0.245	0.0301	0.2554	0.2442	0.0267	0.2559	0.2447	0.0385
CLO-051-minor	0.2656	0.2627	0.2609	0.2601	0.2625	0.2578	0.2583	0.2562	0.2565	0.2575	0.2526	0.2529	0.2548	0.254	0.2542	0.2518	0.2528	0.2509	0.2504	0.2491	0.2478	0.2477	0.2494	0.0491	0.2468	0.2467	0.2468	0.2462	0.247	0.2453	0.2469	0.2454	0.0288	0.2442	0.2453	0.2466	0.246	0.2465	0.2467	0.2452	0.2453	0.2449	0.0301	0.2555	0.2439	0.0268	0.256	0.2448	0.0388
LPA-63-minor	0.2736	0.2714	0.2698	0.2689	0.2713	0.2668	0.2672	0.265	0.2648	0.2667	0.2624	0.2622	0.2637	0.2628	0.2628	0.261	0.2621	0.2602	0.2599	0.2577	0.257	0.2565	0.2584	0.0279	0.2561	0.2553	0.2562	0.2555	0.2556	0.2551	0.2563	0.2542	0.0189	0.2534	0.2545	0.2548	0.2546	0.2548	0.2552	0.254	0.254	0.2529	0.0082	0.2635	0.2521	0.0064	0.2633	0.2535	0.0172
BRA-005-minor	0.2622	0.2603	0.2587	0.2576	0.2598	0.2554	0.2556	0.2538	0.2536	0.2549	0.251	0.2508	0.2522	0.2518	0.2515	0.2496	0.2507	0.2486	0.2486	0.2465	0.2458	0.2446	0.247	0.0262	0.2449	0.244	0.245	0.244	0.2435	0.2433	0.2451	0.2431	0.0204	0.2423	0.2432	0.2436	0.2429	0.2433	0.2438	0.2428	0.2425	0.2413	0.0069	0.251	0.2407	0.0068	0.2513	0.2419	0.0142
JWP-038-minor	0.2765	0.2734	0.271	0.2696	0.2716	0.267	0.2682	0.2658	0.2655	0.2649	0.2635	0.2632	0.2645	0.2651	0.2636	0.2619	0.2628	0.2622	0.2598	0.2594	0.2595	0.2589	0.2588	0.2438	0.2558	0.2564	0.257	0.256	0.2575	0.2544	0.2565	0.2569	0.238	0.2556	0.2561	0.2562	0.2564	0.2556	0.2554	0.2536	0.2567	0.2562	0.2337	0.2542	0.2547	0.2221	0.2543	0.2583	0.2399
KAP-073-minor	0.2715	0.2696	0.2681	0.267	0.2694	0.265	0.2654	0.2633	0.263	0.2643	0.2608	0.2608	0.2621	0.2614	0.2614	0.2596	0.2605	0.2588	0.2585	0.2562	0.2555	0.2548	0.2568	0.0274	0.2544	0.2539	0.2546	0.2539	0.2538	0.2533	0.2547	0.2531	0.0202	0.2522	0.2528	0.2537	0.2535	0.2533	0.2539	0.253	0.2525	0.2512	0.007	0.2617	0.2508	0.0062	0.2617	0.2524	0.0137
BUS-076	0.2712	0.2691	0.2673	0.2665	0.2689	0.2645	0.2646	0.2627	0.2623	0.264	0.2601	0.2601	0.2614	0.2606	0.2607	0.2587	0.2596	0.2579	0.2577	0.2555	0.2549	0.254	0.2562	0.0263	0.2538	0.2532	0.2539	0.2534	0.253	0.2522	0.254	0.2523	0.02	0.2512	0.2524	0.2529	0.2525	0.2527	0.2531	0.2523	0.2518	0.2506	0.0061	0.262	0.2501	0.0057	0.2618	0.2516	0.0132
BUS-100	0.2713	0.2693	0.2674	0.2666	0.269	0.2646	0.2647	0.2628	0.2624	0.2641	0.2602	0.2602	0.2615	0.2607	0.2608	0.2588	0.2597	0.258	0.2578	0.2556	0.255	0.2541	0.2563	0.0263	0.2539	0.2533	0.254	0.2535	0.2531	0.2523	0.2541	0.2524	0.02	0.2513	0.2525	0.253	0.2526	0.2528	0.2532	0.2524	0.2519	0.2507	0.0061	0.262	0.2502	0.0057	0.2618	0.2517	0.0132
BUS-017	0.2715	0.2694	0.2676	0.2668	0.2692	0.2648	0.2649	0.263	0.2626	0.2643	0.2604	0.2604	0.2617	0.2609	0.2609	0.259	0.2599	0.2581	0.258	0.2558	0.2552	0.2543	0.2565	0.0263	0.2541	0.2535	0.2542	0.2537	0.2533	0.2524	0.2542	0.2526	0.0197	0.2515	0.2527	0.2532	0.2528	0.2529	0.2533	0.2526	0.2521	0.2509	0.0059	0.2622	0.2504	0.0057	0.262	0.2519	0.0129
BUS-086	0.2716	0.2695	0.2677	0.2669	0.2693	0.2649	0.2649	0.2631	0.2627	0.2644	0.2605	0.2605	0.2618	0.2609	0.261	0.2591	0.26	0.2582	0.2581	0.2559	0.2553	0.2544	0.2566	0.0265	0.2542	0.2536	0.2543	0.2537	0.2533	0.2525	0.2543	0.2527	0.0202	0.2516	0.2528	0.2533	0.2529	0.253	0.2534	0.2527	0.2522	0.2509	0.0063	0.2621	0.2505	0.0059	0.2619	0.252	0.0134
BUS-090	0.2715	0.2694	0.2676	0.2668	0.2692	0.2648	0.2649	0.263	0.2626	0.2643	0.2604	0.2604	0.2617	0.2609	0.2609	0.259	0.2599	0.2581	0.258	0.2558	0.2552	0.2543	0.2565	0.0263	0.2541	0.2535	0.2542	0.2537	0.2533	0.2524	0.2542	0.2526	0.0197	0.2515	0.2527	0.2532	0.2528	0.2529	0.2533	0.2526	0.2521	0.2509	0.0059	0.2622	0.2504	0.0057	0.262	0.2519	0.0129
BUS-054	0.2712	0.2691	0.2673	0.2665	0.2689	0.2645	0.2646	0.2627	0.2623	0.264	0.2601	0.2601	0.2614	0.2606	0.2607	0.2587	0.2596	0.2579	0.2577	0.2555	0.2549	0.254	0.2562	0.0263	0.2538	0.2532	0.2539	0.2534	0.253	0.2522	0.254	0.2523	0.0201	0.2512	0.2524	0.2529	0.2525	0.2527	0.2531	0.2523	0.2518	0.2506	0.0063	0.2621	0.2501	0.0058	0.2619	0.2516	0.0133
BUS-041	0.2713	0.2692	0.2674	0.2666	0.269	0.2646	0.2646	0.2628	0.2624	0.2644	0.2602	0.2602	0.2615	0.2606	0.2607	0.2588	0.2597	0.2579	0.2578	0.2556	0.255	0.2541	0.2563	0.0266	0.2539	0.2533	0.254	0.2535	0.253	0.2525	0.254	0.2524	0.02	0.2513	0.2525	0.253	0.2526	0.2527	0.2531	0.2524	0.2519	0.2506	0.0061	0.2622	0.2502	0.006	0.262	0.2517	0.0132
BUS-043	0.2714	0.2693	0.2675	0.2667	0.2691	0.2647	0.2648	0.2629	0.2625	0.2642	0.2603	0.2603	0.2616	0.2607	0.2608	0.2589	0.2598	0.258	0.2579	0.2557	0.2551	0.2542	0.2564	0.0263	0.254	0.2534	0.2541	0.2536	0.2532	0.2524	0.2541	0.2525	0.0198	0.2514	0.2526	0.2531	0.2527	0.2528	0.2532	0.2525	0.252	0.2508	0.0059	0.2622	0.2503	0.0057	0.2619	0.2518	0.013
BUS-110	0.2715	0.2694	0.2676	0.2668	0.2692	0.2648	0.2649	0.263	0.2626	0.2643	0.2604	0.2604	0.2617	0.2609	0.2609	0.259	0.2599	0.2581	0.258	0.2558	0.2552	0.2543	0.2565	0.0263	0.2541	0.2535	0.2542	0.2537	0.2533	0.2524	0.2542	0.2526	0.0198	0.2515	0.2527	0.2532	0.2528	0.2529	0.2533	0.2526	0.2521	0.2509	0.0059	0.2623	0.2504	0.0058	0.2621	0.2519	0.013
BUS-074	0.2714	0.2693	0.2675	0.2667	0.2691	0.2647	0.2648	0.2629	0.2625	0.2642	0.2603	0.2603	0.2616	0.2607	0.2608	0.2589	0.2598	0.258	0.2579	0.2557	0.2551	0.2542	0.2564	0.0263	0.254	0.2534	0.2541	0.2536	0.2532	0.2524	0.2541	0.2525	0.0198	0.2514	0.2526	0.2531	0.2527	0.2528	0.2532	0.2525	0.252	0.2508	0.0059	0.2622	0.2503	0.0057	0.2619	0.2518	0.013
BUS-039	0.2714	0.2693	0.2675	0.2667	0.2691	0.2647	0.2647	0.2629	0.2625	0.2642	0.2603	0.2603	0.2616	0.2607	0.2608	0.2589	0.2598	0.258	0.2579	0.2557	0.2551	0.2542	0.2564	0.0263	0.254	0.2534	0.2541	0.2536	0.2532	0.2523	0.2541	0.2525	0.0198	0.2514	0.2526	0.2531	0.2527	0.2528	0.2532	0.2525	0.252	0.2508	0.0059	0.2624	0.2503	0.0058	0.2622	0.2518	0.013
BUS-070	0.2714	0.2693	0.2675	0.2667	0.2691	0.2647	0.2647	0.2629	0.2625	0.2642	0.2603	0.2603	0.2616	0.2607	0.2608	0.2589	0.2598	0.258	0.2579	0.2557	0.2551	0.2542	0.2564	0.0263	0.254	0.2534	0.2541	0.2536	0.2532	0.2523	0.2541	0.2525	0.0198	0.2514	0.2526	0.2531	0.2527	0.2528	0.2532	0.2525	0.252	0.2508	0.0059	0.2624	0.2503	0.0058	0.2622	0.2518	0.013
BUS-044	0.2713	0.2693	0.2674	0.2666	0.269	0.2646	0.2647	0.2628	0.2624	0.2641	0.2602	0.2602	0.2615	0.2607	0.2608	0.2588	0.2597	0.258	0.2578	0.2556	0.255	0.2541	0.2563	0.0263	0.2539	0.2533	0.254	0.2535	0.2531	0.2523	0.2541	0.2524	0.02	0.2513	0.2525	0.253	0.2526	0.2528	0.2532	0.2524	0.2519	0.2507	0.0061	0.262	0.2502	0.0057	0.2618	0.2517	0.0132
BUS-055	0.2715	0.2694	0.2676	0.2668	0.2692	0.2648	0.2649	0.263	0.2626	0.2643	0.2604	0.2604	0.2617	0.2609	0.2609	0.259	0.2599	0.2581	0.258	0.2558	0.2552	0.2543	0.2565	0.0263	0.2541	0.2535	0.2542	0.2537	0.2533	0.2524	0.2542	0.2526	0.0198	0.2515	0.2527	0.2532	0.2528	0.2529	0.2533	0.2526	0.2521	0.2509	0.0059	0.2622	0.2504	0.0058	0.262	0.2519	0.013
BUS-085	0.2715	0.2694	0.2676	0.2668	0.2692	0.2648	0.2648	0.263	0.2626	0.2643	0.2604	0.2604	0.2617	0.2608	0.2609	0.259	0.2599	0.2581	0.258	0.2558	0.2552	0.2543	0.2565	0.0263	0.2541	0.2535	0.2542	0.2536	0.2532	0.2524	0.2542	0.2526	0.0199	0.2515	0.2527	0.2532	0.2528	0.2529	0.2533	0.2526	0.2521	0.2508	0.006	0.2622	0.2504	0.0058	0.262	0.2519	0.0131
BUS-093	0.2716	0.2695	0.2677	0.2669	0.2693	0.2649	0.265	0.2631	0.2627	0.2644	0.2605	0.2605	0.2618	0.261	0.2611	0.2591	0.26	0.2583	0.2581	0.2559	0.2553	0.2544	0.2566	0.0263	0.2542	0.2536	0.2543	0.2538	0.2534	0.2526	0.2544	0.2527	0.0198	0.2516	0.2528	0.2533	0.2529	0.253	0.2535	0.2527	0.2522	0.251	0.0059	0.2624	0.2505	0.0058	0.2622	0.252	0.013
BUS-104	0.2715	0.2694	0.2676	0.2668	0.2692	0.2648	0.2649	0.263	0.2626	0.2643	0.2604	0.2604	0.2617	0.2609	0.2609	0.259	0.2599	0.2581	0.258	0.2558	0.2552	0.2543	0.2565	0.0263	0.2541	0.2535	0.2542	0.2537	0.2533	0.2524	0.2542	0.2526	0.0198	0.2515	0.2527	0.2532	0.2528	0.2529	0.2533	0.2526	0.2521	0.2509	0.0059	0.2622	0.2504	0.0058	0.262	0.2519	0.013
BUS-096	0.2713	0.2693	0.2674	0.2666	0.269	0.2646	0.2647	0.2628	0.2624	0.2641	0.2602	0.2602	0.2615	0.2607	0.2608	0.2588	0.2597	0.258	0.2578	0.2556	0.255	0.2541	0.2563	0.0263	0.2539	0.2533	0.254	0.2535	0.2531	0.2523	0.2541	0.2524	0.0201	0.2513	0.2525	0.253	0.2526	0.2528	0.2532	0.2524	0.2519	0.2507	0.0062	0.262	0.2502	0.0057	0.2618	0.2517	0.0133
BUS-073	0.2713	0.2693	0.2674	0.2666	0.269	0.2646	0.2647	0.2628	0.2624	0.2641	0.2602	0.2602	0.2615	0.2607	0.2608	0.2588	0.2597	0.258	0.2578	0.2556	0.255	0.2541	0.2563	0.0263	0.2539	0.2533	0.254	0.2535	0.2531	0.2523	0.2541	0.2524	0.0201	0.2513	0.2525	0.253	0.2526	0.2528	0.2532	0.2524	0.2519	0.2507	0.0062	0.262	0.2502	0.0057	0.2618	0.2517	0.0133
BUS-078	0.2713	0.2692	0.2674	0.2666	0.269	0.2646	0.2646	0.2629	0.2625	0.2641	0.2603	0.2603	0.2615	0.2607	0.2607	0.2589	0.2598	0.2579	0.2579	0.2556	0.2551	0.2542	0.2563	0.0263	0.2539	0.2534	0.2541	0.2536	0.2532	0.2524	0.2541	0.2525	0.02	0.2514	0.2526	0.2531	0.2527	0.2528	0.2532	0.2525	0.252	0.2508	0.0061	0.2622	0.2503	0.0058	0.2619	0.2518	0.0132
BUS-056	0.2715	0.2694	0.2676	0.2668	0.2692	0.2648	0.2649	0.263	0.2626	0.2643	0.2604	0.2604	0.2615	0.2609	0.2609	0.2588	0.2599	0.2582	0.2578	0.2556	0.2552	0.2541	0.2565	0.0263	0.2539	0.2533	0.254	0.2535	0.2531	0.2523	0.2541	0.2524	0.02	0.2515	0.2525	0.253	0.2526	0.2528	0.2532	0.2524	0.2519	0.2507	0.0061	0.262	0.2502	0.0058	0.2618	0.2517	0.0132
BUS-019	0.2714	0.2693	0.2675	0.2667	0.2691	0.2647	0.2648	0.2629	0.2625	0.2642	0.2605	0.2603	0.2616	0.2609	0.261	0.2589	0.2598	0.2582	0.2581	0.2559	0.2551	0.2544	0.2566	0.0263	0.254	0.2534	0.2543	0.2538	0.2533	0.2525	0.2543	0.2527	0.0198	0.2516	0.2528	0.2531	0.2529	0.253	0.2534	0.2527	0.2522	0.2509	0.0059	0.2623	0.2505	0.0058	0.2621	0.252	0.013
BUS-004	0.2714	0.2693	0.2675	0.2667	0.2691	0.2647	0.2648	0.2629	0.2625	0.2642	0.2605	0.2603	0.2616	0.2609	0.261	0.2589	0.2598	0.2582	0.2581	0.2559	0.2551	0.2544	0.2566	0.0263	0.254	0.2534	0.2543	0.2538	0.2533	0.2525	0.2543	0.2527	0.0198	0.2516	0.2528	0.2531	0.2529	0.253	0.2534	0.2527	0.2522	0.2509	0.0059	0.2623	0.2505	0.0058	0.2621	0.252	0.013
BUS-020	0.2715	0.2694	0.2676	0.2668	0.2692	0.2648	0.2649	0.263	0.2626	0.2643	0.2604	0.2604	0.2615	0.2609	0.2609	0.2588	0.2599	0.2581	0.2578	0.2556	0.2552	0.2541	0.2565	0.0263	0.2539	0.2533	0.254	0.2535	0.2531	0.2523	0.254	0.2524	0.0199	0.2515	0.2525	0.253	0.2526	0.2528	0.2532	0.2524	0.2519	0.2507	0.006	0.2621	0.2502	0.0058	0.2619	0.2517	0.0131
BUS-105	0.2714	0.2693	0.2675	0.2667	0.2691	0.2647	0.2648	0.2629	0.2625	0.2642	0.2603	0.2603	0.2616	0.2608	0.2608	0.2589	0.2598	0.2581	0.2579	0.2557	0.2551	0.2542	0.2564	0.0263	0.254	0.2534	0.2541	0.2536	0.2532	0.2524	0.2541	0.2525	0.0198	0.2514	0.2526	0.2531	0.2527	0.2528	0.2532	0.2525	0.252	0.2508	0.0059	0.2622	0.2503	0.0058	0.262	0.2518	0.013
BUS-005	0.2712	0.2692	0.2674	0.2665	0.2689	0.2645	0.2646	0.2627	0.2623	0.264	0.2601	0.2602	0.2615	0.2606	0.2607	0.2587	0.2596	0.2579	0.2577	0.2556	0.2549	0.254	0.2562	0.0263	0.2538	0.2532	0.2539	0.2534	0.253	0.2522	0.254	0.2524	0.0201	0.2513	0.2525	0.2529	0.2525	0.2527	0.2531	0.2524	0.2518	0.2506	0.0062	0.2621	0.2501	0.0058	0.2619	0.2516	0.0133
BUS-034	0.2715	0.2694	0.2676	0.2668	0.2692	0.2648	0.2649	0.263	0.2626	0.2643	0.2604	0.2604	0.2617	0.2609	0.2609	0.259	0.2599	0.2581	0.258	0.2558	0.2552	0.2543	0.2565	0.0263	0.2541	0.2535	0.2542	0.2537	0.2533	0.2524	0.2542	0.2526	0.0198	0.2515	0.2527	0.2532	0.2528	0.2529	0.2533	0.2526	0.2521	0.2509	0.0059	0.2622	0.2504	0.0058	0.262	0.2519	0.013
BUS-095	0.2715	0.2694	0.2676	0.2668	0.2692	0.2648	0.2648	0.263	0.2626	0.2643	0.2604	0.2604	0.2617	0.2608	0.2609	0.259	0.2599	0.2581	0.258	0.2558	0.2552	0.2543	0.2565	0.0263	0.2541	0.2535	0.2542	0.2536	0.2532	0.2524	0.2542	0.2526	0.0199	0.2515	0.2527	0.2532	0.2528	0.2529	0.2533	0.2526	0.2521	0.2508	0.006	0.2622	0.2504	0.0058	0.262	0.2519	0.0131
BUS-081	0.2716	0.2695	0.2677	0.2669	0.2693	0.2649	0.2649	0.2631	0.2627	0.2644	0.2605	0.2605	0.2618	0.2609	0.261	0.2591	0.26	0.2582	0.2581	0.2559	0.2553	0.2544	0.2566	0.0263	0.2542	0.2536	0.2543	0.2538	0.2533	0.2525	0.2543	0.2527	0.0198	0.2516	0.2528	0.2533	0.2529	0.253	0.2534	0.2527	0.2522	0.2509	0.0059	0.2623	0.2505	0.0058	0.2621	0.252	0.013
BUS-002	0.2715	0.2694	0.2676	0.2668	0.2692	0.2648	0.2648	0.263	0.2626	0.2643	0.2604	0.2604	0.2617	0.2608	0.2609	0.259	0.2599	0.2581	0.258	0.2558	0.2552	0.2543	0.2565	0.0263	0.2541	0.2535	0.2542	0.2537	0.2532	0.2524	0.2542	0.2526	0.0199	0.2515	0.2527	0.2532	0.2528	0.2529	0.2533	0.2526	0.2521	0.2509	0.006	0.2622	0.2504	0.0058	0.262	0.2519	0.0131
BUS-109	0.2715	0.2694	0.2676	0.2668	0.2692	0.2648	0.2649	0.263	0.2626	0.2643	0.2604	0.2604	0.2617	0.2609	0.2609	0.259	0.2599	0.2581	0.258	0.2558	0.2552	0.2543	0.2565	0.0263	0.2541	0.2535	0.2542	0.2537	0.2533	0.2524	0.2542	0.2526	0.0198	0.2515	0.2527	0.2532	0.2528	0.2529	0.2533	0.2526	0.2521	0.2509	0.0059	0.2622	0.2504	0.0058	0.262	0.2519	0.013
BUS-091	0.2716	0.2695	0.2677	0.2669	0.2693	0.2649	0.265	0.2631	0.2627	0.2644	0.2605	0.2605	0.2616	0.261	0.261	0.2589	0.26	0.2582	0.2579	0.2557	0.2553	0.2542	0.2566	0.0263	0.254	0.2534	0.2541	0.2536	0.2532	0.2524	0.2542	0.2525	0.0198	0.2516	0.2526	0.2531	0.2527	0.2528	0.2532	0.2525	0.252	0.2508	0.0059	0.2622	0.2503	0.0058	0.262	0.2518	0.013
BUS-052	0.2713	0.2693	0.2674	0.2666	0.269	0.2646	0.2647	0.2628	0.2624	0.2641	0.2602	0.2602	0.2615	0.2607	0.2608	0.2588	0.2597	0.258	0.2578	0.2556	0.255	0.2541	0.2563	0.0263	0.2539	0.2533	0.254	0.2535	0.2531	0.2523	0.2541	0.2524	0.0202	0.2513	0.2525	0.253	0.2526	0.2528	0.2532	0.2524	0.2519	0.2507	0.0063	0.262	0.2502	0.0057	0.2618	0.2517	0.0134
BUS-077	0.2715	0.2694	0.2676	0.2668	0.2692	0.2648	0.2649	0.263	0.2626	0.2643	0.2604	0.2604	0.2617	0.2609	0.2609	0.259	0.2599	0.2582	0.258	0.2558	0.2552	0.2543	0.2565	0.0263	0.2541	0.2535	0.2542	0.2537	0.2533	0.2524	0.2542	0.2526	0.0199	0.2515	0.2527	0.2532	0.2528	0.2529	0.2533	0.2526	0.2521	0.2509	0.006	0.2623	0.2504	0.0058	0.2621	0.2519	0.0131
BUS-025	0.2714	0.2693	0.2675	0.2667	0.2691	0.2647	0.2648	0.2629	0.2625	0.2642	0.2603	0.2603	0.2616	0.2608	0.2608	0.2589	0.2598	0.2581	0.2579	0.2557	0.2551	0.2542	0.2564	0.0263	0.254	0.2534	0.2541	0.2536	0.2532	0.2524	0.2542	0.2525	0.0198	0.2514	0.2526	0.2531	0.2527	0.2528	0.2532	0.2525	0.252	0.2508	0.0059	0.2622	0.2503	0.0058	0.262	0.2518	0.013
BUS-061	0.2716	0.2695	0.2677	0.2669	0.2693	0.2649	0.265	0.2631	0.2627	0.2644	0.2605	0.2605	0.2618	0.261	0.261	0.2591	0.26	0.2582	0.2581	0.2559	0.2553	0.2544	0.2566	0.0263	0.2542	0.2536	0.2543	0.2538	0.2534	0.2525	0.2543	0.2527	0.0198	0.2516	0.2528	0.2533	0.2529	0.253	0.2534	0.2527	0.2522	0.2509	0.0059	0.2624	0.2505	0.0058	0.2622	0.252	0.013
BUS-060	0.2715	0.2694	0.2676	0.2668	0.2692	0.2648	0.2648	0.263	0.2626	0.2643	0.2604	0.2604	0.2617	0.2608	0.2609	0.259	0.2599	0.2581	0.258	0.2558	0.2552	0.2543	0.2565	0.0263	0.2541	0.2535	0.2542	0.2537	0.2532	0.2524	0.2542	0.2526	0.0199	0.2515	0.2527	0.2532	0.2528	0.2529	0.2533	0.2526	0.2521	0.2509	0.006	0.2622	0.2504	0.0058	0.262	0.2519	0.0131
BUS-075	0.2715	0.2694	0.2676	0.2668	0.2692	0.2648	0.2649	0.263	0.2626	0.2643	0.2604	0.2604	0.2617	0.2609	0.261	0.259	0.2599	0.2582	0.258	0.2558	0.2552	0.2543	0.2565	0.0263	0.2541	0.2535	0.2542	0.2537	0.2533	0.2525	0.2543	0.2526	0.0198	0.2515	0.2527	0.2532	0.2528	0.2529	0.2533	0.2526	0.2521	0.2509	0.0059	0.2624	0.2504	0.0058	0.2622	0.2519	0.013
BUS-024	0.2715	0.2694	0.2676	0.2668	0.2692	0.2648	0.2649	0.263	0.2626	0.2643	0.2604	0.2604	0.2615	0.2609	0.2609	0.2588	0.2599	0.2581	0.2578	0.2556	0.2552	0.2541	0.2565	0.0263	0.2539	0.2533	0.254	0.2535	0.2531	0.2523	0.254	0.2524	0.0199	0.2515	0.2525	0.253	0.2526	0.2528	0.2532	0.2524	0.2519	0.2507	0.006	0.2621	0.2502	0.0058	0.2619	0.2517	0.0131
BUS-010	0.2715	0.2694	0.2676	0.2668	0.2692	0.2648	0.2649	0.263	0.2626	0.2643	0.2604	0.2604	0.2617	0.2608	0.2609	0.259	0.2599	0.2581	0.258	0.2558	0.2552	0.2543	0.2565	0.0263	0.2541	0.2535	0.2542	0.2537	0.2532	0.2524	0.2542	0.2526	0.0199	0.2515	0.2527	0.2532	0.2528	0.2529	0.2533	0.2526	0.2521	0.2509	0.006	0.2622	0.2504	0.0058	0.262	0.2519	0.0131
CHQ-084	0.2717	0.2697	0.2685	0.2674	0.2695	0.265	0.2655	0.2636	0.2632	0.2644	0.2612	0.2606	0.2621	0.2612	0.2615	0.2598	0.2607	0.2588	0.2586	0.2563	0.2556	0.255	0.257	0.0263	0.2546	0.254	0.2547	0.254	0.2536	0.2531	0.2547	0.2529	0.0197	0.252	0.253	0.2533	0.2533	0.2532	0.2538	0.2529	0.2524	0.2511	0.0063	0.2624	0.2507	0.0055	0.2622	0.2523	0.013
CHQ-079	0.2716	0.2696	0.2684	0.2673	0.2694	0.2649	0.2654	0.2635	0.2631	0.2643	0.2612	0.2605	0.262	0.2612	0.2614	0.2597	0.2606	0.2587	0.2585	0.2562	0.2555	0.2549	0.2569	0.0262	0.2545	0.2539	0.2546	0.254	0.2535	0.253	0.2546	0.2528	0.0196	0.2519	0.2529	0.2532	0.2532	0.2531	0.2537	0.2528	0.2523	0.2511	0.0063	0.2624	0.2506	0.0054	0.2622	0.2522	0.0129
CHQ-065	0.2716	0.2696	0.2684	0.2673	0.2694	0.2649	0.2654	0.2635	0.2631	0.2643	0.2612	0.2605	0.262	0.2612	0.2614	0.2597	0.2606	0.2587	0.2585	0.2562	0.2555	0.2549	0.2569	0.0262	0.2545	0.2539	0.2546	0.254	0.2535	0.253	0.2546	0.2528	0.0196	0.2519	0.2529	0.2532	0.2532	0.2531	0.2537	0.2528	0.2523	0.2511	0.0063	0.2624	0.2506	0.0054	0.2622	0.2522	0.0129
CHQ-003	0.2717	0.2697	0.2685	0.2674	0.2695	0.265	0.2655	0.2636	0.2632	0.2644	0.2612	0.2606	0.2621	0.2612	0.2615	0.2598	0.2607	0.2588	0.2586	0.2563	0.2556	0.255	0.257	0.0263	0.2546	0.254	0.2547	0.254	0.2536	0.2531	0.2547	0.2529	0.0197	0.252	0.253	0.2533	0.2533	0.2532	0.2538	0.2529	0.2524	0.2511	0.0063	0.2624	0.2507	0.0055	0.2622	0.2523	0.013
CHQ-104	0.2717	0.2697	0.2685	0.2674	0.2695	0.265	0.2655	0.2636	0.2632	0.2644	0.2612	0.2606	0.2621	0.2612	0.2615	0.2598	0.2607	0.2588	0.2586	0.2563	0.2556	0.255	0.257	0.0263	0.2546	0.254	0.2547	0.2541	0.2536	0.2531	0.2547	0.2529	0.0197	0.252	0.253	0.2533	0.2533	0.2532	0.2538	0.2529	0.2524	0.2511	0.0064	0.2625	0.2507	0.0056	0.2622	0.2523	0.0131
CHQ-054	0.2717	0.2697	0.2685	0.2674	0.2695	0.265	0.2655	0.2636	0.2632	0.2644	0.2612	0.2606	0.2621	0.2612	0.2615	0.2598	0.2607	0.2588	0.2586	0.2563	0.2556	0.255	0.257	0.0263	0.2546	0.254	0.2547	0.2541	0.2536	0.2531	0.2547	0.2529	0.0197	0.252	0.253	0.2533	0.2533	0.2532	0.2538	0.2529	0.2524	0.2511	0.0063	0.2625	0.2507	0.0055	0.2622	0.2523	0.013
CHQ-100	0.2716	0.2696	0.2684	0.2673	0.2694	0.2649	0.2654	0.2635	0.2631	0.2643	0.2612	0.2605	0.262	0.2612	0.2614	0.2597	0.2606	0.2587	0.2585	0.2562	0.2555	0.2549	0.2569	0.0263	0.2545	0.2539	0.2546	0.254	0.2535	0.253	0.2546	0.2528	0.0197	0.2519	0.2529	0.2532	0.2532	0.2531	0.2537	0.2528	0.2523	0.2511	0.0063	0.2624	0.2506	0.0055	0.2622	0.2522	0.013
CHQ-144	0.2717	0.2697	0.2685	0.2674	0.2695	0.265	0.2655	0.2636	0.2632	0.2644	0.2613	0.2606	0.2621	0.2613	0.2615	0.2598	0.2607	0.2588	0.2586	0.2563	0.2556	0.255	0.257	0.0263	0.2546	0.254	0.2547	0.2541	0.2536	0.2531	0.2547	0.2529	0.0197	0.252	0.253	0.2533	0.2533	0.2532	0.2538	0.2529	0.2524	0.2512	0.0063	0.2625	0.2507	0.0055	0.2623	0.2523	0.013
CHQ-139	0.2717	0.2697	0.2685	0.2674	0.2695	0.265	0.2655	0.2636	0.2632	0.2644	0.2612	0.2606	0.2621	0.2612	0.2615	0.2598	0.2607	0.2588	0.2586	0.2563	0.2556	0.255	0.257	0.0263	0.2546	0.254	0.2547	0.254	0.2536	0.2531	0.2547	0.2529	0.0197	0.252	0.253	0.2533	0.2533	0.2532	0.2538	0.2529	0.2524	0.2511	0.0063	0.2624	0.2507	0.0055	0.2622	0.2523	0.013
CHQ-060	0.2717	0.2697	0.2685	0.2674	0.2695	0.265	0.2655	0.2636	0.2632	0.2644	0.2613	0.2606	0.2621	0.2613	0.2615	0.2598	0.2607	0.2588	0.2586	0.2563	0.2556	0.255	0.257	0.0263	0.2546	0.254	0.2547	0.2541	0.2536	0.2531	0.2547	0.2529	0.0197	0.252	0.253	0.2533	0.2533	0.2532	0.2538	0.2529	0.2524	0.2512	0.0063	0.2625	0.2507	0.0055	0.2623	0.2523	0.013
CHQ-070	0.2717	0.2697	0.2685	0.2674	0.2695	0.265	0.2655	0.2636	0.2632	0.2644	0.2613	0.2606	0.2621	0.2613	0.2615	0.2598	0.2607	0.2588	0.2586	0.2563	0.2556	0.255	0.257	0.0263	0.2546	0.254	0.2547	0.2541	0.2536	0.2531	0.2547	0.2529	0.0197	0.252	0.253	0.2533	0.2533	0.2532	0.2538	0.2529	0.2524	0.2512	0.0063	0.2625	0.2507	0.0055	0.2623	0.2523	0.0129
CHQ-034	0.2718	0.2698	0.2686	0.2675	0.2696	0.2651	0.2656	0.2636	0.2633	0.2645	0.2613	0.2607	0.2622	0.2613	0.2616	0.2599	0.2607	0.2589	0.2587	0.2564	0.2557	0.2551	0.2571	0.0263	0.2547	0.254	0.2547	0.2541	0.2536	0.2532	0.2548	0.253	0.0197	0.2521	0.2531	0.2534	0.2534	0.2533	0.2539	0.253	0.2525	0.2512	0.0064	0.2625	0.2508	0.0056	0.2623	0.2524	0.0131
CHQ-031	0.2716	0.2696	0.2684	0.2673	0.2694	0.2649	0.2654	0.2635	0.2631	0.2643	0.2612	0.2605	0.262	0.2612	0.2614	0.2597	0.2606	0.2587	0.2585	0.2562	0.2555	0.2549	0.2569	0.0262	0.2545	0.2539	0.2546	0.254	0.2535	0.253	0.2546	0.2528	0.0197	0.2519	0.2529	0.2532	0.2532	0.2531	0.2537	0.2528	0.2523	0.2511	0.0062	0.2624	0.2506	0.0054	0.2622	0.2522	0.013
CHQ-078	0.2714	0.2697	0.2682	0.2671	0.2692	0.2649	0.2653	0.2635	0.2629	0.2642	0.261	0.2604	0.2619	0.261	0.2612	0.2595	0.2604	0.2585	0.2583	0.256	0.2553	0.2547	0.2567	0.0262	0.2543	0.2537	0.2544	0.2538	0.2533	0.2528	0.2544	0.2526	0.0197	0.2517	0.2528	0.253	0.253	0.253	0.2536	0.2526	0.2521	0.2509	0.0064	0.2624	0.2504	0.0054	0.2622	0.252	0.0131
CHQ-150	0.2716	0.2696	0.2684	0.2673	0.2694	0.2649	0.2654	0.2635	0.2631	0.2643	0.2612	0.2605	0.262	0.2612	0.2614	0.2597	0.2606	0.2587	0.2585	0.2562	0.2555	0.2549	0.2569	0.0262	0.2545	0.2539	0.2546	0.254	0.2535	0.253	0.2546	0.2528	0.0197	0.2519	0.2529	0.2532	0.2532	0.2531	0.2537	0.2528	0.2523	0.2511	0.0063	0.2624	0.2506	0.0054	0.2622	0.2522	0.013
CHQ-129	0.2716	0.2697	0.2684	0.2673	0.2694	0.2649	0.2654	0.2635	0.2631	0.2644	0.2612	0.2606	0.262	0.2612	0.2615	0.2597	0.2606	0.2587	0.2585	0.2562	0.2555	0.2549	0.2569	0.0262	0.2545	0.2539	0.2546	0.254	0.2535	0.253	0.2546	0.2528	0.0197	0.2519	0.2529	0.2532	0.2532	0.2532	0.2537	0.2528	0.2523	0.2511	0.0063	0.2624	0.2506	0.0054	0.2622	0.2522	0.013
CHQ-101	0.2717	0.2697	0.2685	0.2674	0.2695	0.265	0.2655	0.2636	0.2632	0.2644	0.2613	0.2606	0.2621	0.2613	0.2615	0.2598	0.2607	0.2588	0.2586	0.2563	0.2556	0.255	0.257	0.0263	0.2546	0.254	0.2547	0.2541	0.2536	0.2531	0.2547	0.2529	0.0197	0.252	0.253	0.2533	0.2533	0.2532	0.2538	0.2529	0.2524	0.2512	0.0063	0.2623	0.2507	0.0055	0.2621	0.2523	0.013
CHQ-134	0.2717	0.2697	0.2685	0.2674	0.2695	0.265	0.2655	0.2636	0.2632	0.2644	0.2613	0.2606	0.2621	0.2613	0.2615	0.2598	0.2607	0.2588	0.2586	0.2563	0.2556	0.255	0.257	0.0263	0.2546	0.254	0.2547	0.2541	0.2536	0.2531	0.2547	0.2529	0.0197	0.252	0.253	0.2533	0.2533	0.2532	0.2538	0.2529	0.2524	0.2512	0.0063	0.2623	0.2507	0.0055	0.2621	0.2523	0.013
CHQ-143	0.2717	0.2697	0.2685	0.2674	0.2695	0.265	0.2655	0.2636	0.2632	0.2644	0.2612	0.2606	0.2621	0.2612	0.2615	0.2598	0.2607	0.2588	0.2586	0.2563	0.2556	0.255	0.257	0.0263	0.2546	0.254	0.2547	0.2541	0.2536	0.2531	0.2547	0.2529	0.0197	0.252	0.253	0.2533	0.2533	0.2532	0.2538	0.2529	0.2524	0.2511	0.0063	0.2625	0.2507	0.0055	0.2622	0.2523	0.013
CHQ-125	0.2718	0.2698	0.2686	0.2675	0.2696	0.2651	0.2656	0.2637	0.2633	0.2645	0.2614	0.2607	0.2622	0.2614	0.2616	0.2599	0.2608	0.2589	0.2587	0.2564	0.2557	0.2551	0.2571	0.0263	0.2547	0.2541	0.2548	0.2542	0.2536	0.2532	0.2548	0.253	0.0197	0.2521	0.2531	0.2534	0.2534	0.2533	0.2539	0.253	0.2525	0.2513	0.0064	0.2626	0.2508	0.0056	0.2624	0.2524	0.0131
CHQ-073	0.2718	0.2694	0.268	0.2671	0.2692	0.265	0.2652	0.2632	0.2629	0.2646	0.2607	0.2605	0.2618	0.2609	0.2612	0.2591	0.2602	0.2583	0.2579	0.2556	0.2553	0.2545	0.2563	0.0265	0.2541	0.2536	0.2544	0.2536	0.2532	0.2531	0.2544	0.2528	0.0192	0.2515	0.2527	0.2532	0.253	0.2529	0.2533	0.2524	0.2521	0.2508	0.0048	0.2625	0.2504	0.006	0.2623	0.2518	0.0128
CHQ-142	0.2719	0.2696	0.2682	0.2673	0.2694	0.2652	0.2654	0.2634	0.263	0.2648	0.2609	0.2607	0.262	0.2611	0.2614	0.2593	0.2603	0.2585	0.2581	0.2558	0.2555	0.2547	0.2565	0.0265	0.2542	0.2538	0.2545	0.2537	0.2534	0.2533	0.2546	0.253	0.0192	0.2517	0.2529	0.2534	0.2532	0.2531	0.2535	0.2526	0.2522	0.251	0.0048	0.2627	0.2506	0.006	0.2625	0.252	0.0128
CHQ-061	0.2718	0.2695	0.2681	0.2672	0.2693	0.2651	0.2653	0.2633	0.263	0.2647	0.2608	0.2606	0.2619	0.261	0.2613	0.2592	0.2603	0.2584	0.258	0.2557	0.2554	0.2546	0.2564	0.0264	0.2542	0.2537	0.2544	0.2536	0.2533	0.2532	0.2545	0.2529	0.0191	0.2516	0.2528	0.2533	0.2531	0.253	0.2534	0.2525	0.2522	0.2509	0.0048	0.2626	0.2505	0.0059	0.2624	0.2519	0.0127
EB-027	0.2716	0.2694	0.2679	0.2671	0.2692	0.265	0.2649	0.2632	0.2629	0.2644	0.2607	0.2605	0.262	0.2611	0.2612	0.2593	0.2602	0.2584	0.2581	0.2561	0.2553	0.2544	0.2566	0.0261	0.2544	0.2537	0.2544	0.2537	0.2535	0.2527	0.2545	0.2529	0.0195	0.2518	0.253	0.2535	0.2531	0.253	0.2536	0.2529	0.2524	0.2511	0.0059	0.2622	0.2507	0.0056	0.262	0.2522	0.0128
EB-012	0.2716	0.2694	0.2679	0.2671	0.2692	0.265	0.2649	0.2632	0.2629	0.2644	0.2607	0.2605	0.262	0.2611	0.2612	0.2593	0.2602	0.2584	0.2581	0.2561	0.2553	0.2544	0.2566	0.0261	0.2544	0.2537	0.2544	0.2537	0.2535	0.2527	0.2545	0.2529	0.0193	0.2518	0.253	0.2535	0.2531	0.253	0.2536	0.2529	0.2524	0.2511	0.0057	0.2624	0.2507	0.0056	0.2622	0.2522	0.0127
EB-107	0.2716	0.2694	0.2679	0.2671	0.2692	0.265	0.2649	0.2632	0.2629	0.2644	0.2607	0.2605	0.262	0.2611	0.2612	0.2593	0.2602	0.2584	0.2581	0.2561	0.2553	0.2544	0.2566	0.0261	0.2544	0.2537	0.2544	0.2537	0.2535	0.2527	0.2545	0.2529	0.0193	0.2518	0.253	0.2535	0.2531	0.253	0.2536	0.2529	0.2524	0.2511	0.0057	0.2624	0.2507	0.0056	0.2622	0.2522	0.0127
EB-056	0.2724	0.2705	0.2689	0.2679	0.2702	0.2657	0.2661	0.2641	0.2637	0.265	0.2616	0.2615	0.2628	0.2618	0.2622	0.2601	0.261	0.2594	0.2591	0.2567	0.2563	0.2555	0.2571	0.0259	0.255	0.2545	0.2553	0.2545	0.2543	0.2534	0.2554	0.2533	0.0193	0.2526	0.2533	0.2538	0.2537	0.2537	0.2542	0.2535	0.2528	0.2516	0.0058	0.2631	0.2509	0.0054	0.263	0.2525	0.0127
EB-020	0.2719	0.2698	0.2681	0.2673	0.2696	0.2651	0.2653	0.2633	0.263	0.2648	0.2608	0.2609	0.2622	0.2613	0.2614	0.2593	0.2603	0.2586	0.2584	0.2563	0.2557	0.2548	0.2569	0.0264	0.2547	0.2539	0.2548	0.2539	0.2537	0.2527	0.2549	0.2531	0.0197	0.252	0.2532	0.2535	0.2535	0.253	0.2538	0.2529	0.2525	0.2513	0.0062	0.2626	0.2505	0.0058	0.263	0.2522	0.013
EB-005	0.2715	0.2693	0.2678	0.267	0.2691	0.2649	0.2648	0.2631	0.2628	0.2643	0.2606	0.2604	0.2619	0.261	0.2611	0.2592	0.2601	0.2583	0.258	0.256	0.2552	0.2543	0.2565	0.0261	0.2543	0.2536	0.2544	0.2537	0.2534	0.2526	0.2544	0.2528	0.0194	0.2517	0.2529	0.2534	0.253	0.2529	0.2535	0.2528	0.2523	0.251	0.0058	0.2623	0.2506	0.0056	0.2621	0.2521	0.0127
EB-088	0.2714	0.2692	0.2677	0.2669	0.269	0.2648	0.2647	0.263	0.2627	0.2642	0.2605	0.2603	0.2618	0.2609	0.261	0.2591	0.26	0.2582	0.2579	0.2559	0.2551	0.2542	0.2564	0.0261	0.2542	0.2536	0.2543	0.2536	0.2533	0.2525	0.2543	0.2527	0.0195	0.2516	0.2528	0.2533	0.2529	0.2528	0.2534	0.2527	0.2521	0.2509	0.0059	0.2622	0.2505	0.0056	0.262	0.252	0.0128
EB-082	0.272	0.2699	0.2682	0.2674	0.2697	0.2652	0.2654	0.2634	0.2631	0.2649	0.2609	0.261	0.2623	0.2614	0.2615	0.2594	0.2604	0.2587	0.2585	0.2564	0.2558	0.2548	0.257	0.0263	0.2548	0.254	0.2549	0.254	0.2538	0.2528	0.255	0.2532	0.0196	0.252	0.2533	0.2535	0.2535	0.2531	0.2539	0.253	0.2526	0.2514	0.0061	0.2625	0.2506	0.0058	0.2629	0.2521	0.0129
EB-057	0.2715	0.2695	0.268	0.267	0.2693	0.2651	0.2648	0.2633	0.2628	0.2645	0.2606	0.2604	0.2619	0.2612	0.2613	0.2592	0.2601	0.2583	0.2582	0.256	0.2552	0.2545	0.2567	0.0261	0.2544	0.2538	0.2545	0.2538	0.2534	0.2528	0.2546	0.2528	0.0194	0.2517	0.2529	0.2536	0.253	0.2531	0.2535	0.253	0.2523	0.251	0.0058	0.2623	0.2508	0.0056	0.2621	0.2521	0.0127
EB-001	0.2728	0.2707	0.269	0.2681	0.2704	0.2659	0.2663	0.2643	0.2639	0.2658	0.2618	0.2615	0.2629	0.262	0.2622	0.2603	0.2612	0.2594	0.2595	0.257	0.2563	0.2555	0.2577	0.0274	0.2555	0.2547	0.2554	0.255	0.2545	0.2541	0.2554	0.2536	0.0196	0.2529	0.2536	0.2545	0.2538	0.2538	0.2547	0.2535	0.2529	0.252	0.0067	0.2627	0.2512	0.0065	0.2625	0.2532	0.0137
EB-075	0.272	0.2699	0.2682	0.2674	0.2697	0.2652	0.2654	0.2634	0.2631	0.2649	0.2609	0.261	0.2623	0.2614	0.2615	0.2594	0.2604	0.2587	0.2585	0.2564	0.2558	0.2548	0.257	0.0263	0.2548	0.254	0.2549	0.254	0.2538	0.2528	0.255	0.2532	0.0196	0.252	0.2533	0.2535	0.2535	0.2531	0.2539	0.253	0.2526	0.2514	0.0061	0.2625	0.2506	0.0058	0.2629	0.2521	0.0129
EB-083	0.2714	0.2692	0.2677	0.2669	0.269	0.2648	0.2647	0.263	0.2627	0.2642	0.2605	0.2603	0.2618	0.2609	0.261	0.2591	0.26	0.2582	0.2579	0.2559	0.2551	0.2542	0.2564	0.026	0.2542	0.2536	0.2543	0.2536	0.2533	0.2525	0.2543	0.2527	0.0194	0.2516	0.2528	0.2533	0.2529	0.2528	0.2534	0.2527	0.2521	0.2509	0.0058	0.2622	0.2505	0.0055	0.262	0.252	0.0127
EB-089	0.2729	0.2708	0.2691	0.2682	0.2705	0.266	0.2664	0.2644	0.264	0.2659	0.2619	0.2616	0.2629	0.2621	0.2623	0.2604	0.2613	0.2595	0.2596	0.2571	0.2564	0.2556	0.2578	0.0274	0.2556	0.2548	0.2555	0.2551	0.2545	0.2542	0.2555	0.2537	0.02	0.253	0.2536	0.2546	0.2539	0.2539	0.2548	0.2535	0.253	0.2521	0.007	0.2628	0.2513	0.0065	0.2626	0.2533	0.0141
EB-130	0.2717	0.2695	0.268	0.2672	0.2693	0.2651	0.265	0.2633	0.263	0.2645	0.2608	0.2606	0.2621	0.2612	0.2613	0.2594	0.2603	0.2585	0.2582	0.2562	0.2554	0.2545	0.2567	0.0261	0.2544	0.2538	0.2545	0.2538	0.2536	0.2528	0.2546	0.253	0.0194	0.2519	0.2531	0.2536	0.2532	0.2531	0.2537	0.253	0.2524	0.2512	0.0058	0.2625	0.2508	0.0056	0.2623	0.2523	0.0127
EB-119	0.2715	0.2693	0.2678	0.267	0.2691	0.2649	0.2649	0.2631	0.2628	0.2643	0.2606	0.2604	0.2619	0.261	0.2611	0.2592	0.2601	0.2583	0.258	0.256	0.2552	0.2543	0.2565	0.0261	0.2543	0.2537	0.2544	0.2537	0.2534	0.2526	0.2544	0.2528	0.0195	0.2517	0.2529	0.2534	0.253	0.2529	0.2535	0.2528	0.2523	0.251	0.0059	0.2624	0.2506	0.0056	0.2621	0.2521	0.0128
EB-069	0.2717	0.2695	0.268	0.2672	0.2693	0.265	0.265	0.2632	0.263	0.2645	0.2607	0.2606	0.2621	0.2612	0.2613	0.2594	0.2603	0.2585	0.2582	0.2562	0.2554	0.2545	0.2567	0.0261	0.2544	0.2538	0.2545	0.2538	0.2536	0.2528	0.2546	0.253	0.0194	0.2519	0.2531	0.2536	0.2532	0.2531	0.2537	0.253	0.2524	0.2512	0.0058	0.2625	0.2508	0.0056	0.2623	0.2523	0.0127
EB-054	0.2715	0.2693	0.2678	0.267	0.2691	0.2649	0.2648	0.2631	0.2628	0.2643	0.2606	0.2604	0.2619	0.261	0.2611	0.2592	0.2601	0.2583	0.258	0.256	0.2552	0.2543	0.2565	0.0261	0.2543	0.2536	0.2544	0.2537	0.2534	0.2526	0.2544	0.2528	0.0194	0.2517	0.2529	0.2534	0.253	0.2529	0.2535	0.2528	0.2523	0.251	0.0058	0.2623	0.2506	0.0056	0.2621	0.2521	0.0127
EB-018	0.2715	0.2693	0.2678	0.267	0.2691	0.2649	0.2648	0.263	0.2628	0.2643	0.2606	0.2604	0.2619	0.261	0.2611	0.2592	0.2601	0.2583	0.258	0.256	0.2552	0.2543	0.2565	0.0261	0.2543	0.2536	0.2544	0.2536	0.2534	0.2526	0.2544	0.2528	0.0194	0.2517	0.2529	0.2534	0.253	0.2529	0.2535	0.2528	0.2522	0.251	0.0058	0.2623	0.2506	0.0056	0.2621	0.2521	0.0127
EB-049	0.2724	0.2704	0.2688	0.2678	0.2702	0.2656	0.266	0.264	0.2636	0.2649	0.2615	0.2615	0.2628	0.2619	0.2622	0.2601	0.2609	0.2593	0.2592	0.2566	0.2563	0.2554	0.2572	0.0258	0.2549	0.2546	0.2552	0.2544	0.2542	0.2535	0.2554	0.2535	0.0191	0.2525	0.2534	0.254	0.2538	0.2536	0.2543	0.2534	0.2529	0.2515	0.0057	0.2631	0.2511	0.0053	0.263	0.2527	0.0126
EB-123	0.2717	0.2695	0.268	0.2672	0.2693	0.265	0.265	0.2632	0.2629	0.2645	0.2607	0.2606	0.2621	0.2612	0.2613	0.2594	0.2603	0.2585	0.2582	0.2562	0.2554	0.2545	0.2567	0.0261	0.2544	0.2538	0.2545	0.2538	0.2536	0.2528	0.2546	0.253	0.0194	0.2519	0.2531	0.2536	0.2532	0.2531	0.2537	0.253	0.2524	0.2512	0.0058	0.2625	0.2508	0.0056	0.2623	0.2523	0.0127
EB-059	0.2717	0.2695	0.268	0.2672	0.2693	0.265	0.265	0.2632	0.263	0.2645	0.2607	0.2606	0.2621	0.2612	0.2613	0.2594	0.2603	0.2585	0.2582	0.2562	0.2554	0.2545	0.2567	0.0261	0.2544	0.2538	0.2545	0.2538	0.2536	0.2528	0.2546	0.253	0.0194	0.2519	0.2531	0.2536	0.2532	0.2531	0.2537	0.253	0.2524	0.2512	0.0058	0.2625	0.2508	0.0056	0.2623	0.2523	0.0127
EB-110	0.2722	0.2702	0.2686	0.2677	0.27	0.2655	0.2658	0.2638	0.2634	0.2648	0.2613	0.2613	0.2626	0.2617	0.262	0.2599	0.2608	0.2591	0.2591	0.2564	0.2561	0.2553	0.2571	0.0258	0.2548	0.2544	0.255	0.2542	0.254	0.2533	0.2552	0.2533	0.0191	0.2524	0.2532	0.2538	0.2537	0.2534	0.2541	0.2532	0.2527	0.2513	0.0056	0.2627	0.2509	0.0053	0.2627	0.2525	0.0125
EB-131	0.2715	0.2693	0.2678	0.267	0.2691	0.2649	0.2648	0.263	0.2628	0.2643	0.2606	0.2604	0.2619	0.261	0.2611	0.2592	0.2601	0.2583	0.258	0.256	0.2552	0.2543	0.2565	0.0261	0.2543	0.2536	0.2544	0.2536	0.2534	0.2526	0.2544	0.2528	0.0194	0.2517	0.2529	0.2534	0.253	0.2529	0.2535	0.2528	0.2522	0.251	0.0058	0.2623	0.2506	0.0056	0.2621	0.2521	0.0127
EB-093	0.2715	0.2693	0.2678	0.267	0.2691	0.2649	0.2648	0.2631	0.2628	0.2643	0.2606	0.2604	0.2619	0.261	0.2611	0.2592	0.2601	0.2583	0.258	0.256	0.2552	0.2543	0.2565	0.0261	0.2543	0.2536	0.2544	0.2536	0.2534	0.2526	0.2544	0.2528	0.0194	0.2517	0.2529	0.2534	0.253	0.2529	0.2535	0.2528	0.2523	0.251	0.0058	0.2623	0.2506	0.0056	0.2621	0.2521	0.0127
EB-010	0.2728	0.2707	0.269	0.2681	0.2704	0.2659	0.2663	0.2643	0.2639	0.2658	0.2618	0.2615	0.2629	0.262	0.2622	0.2603	0.2612	0.2594	0.2595	0.257	0.2563	0.2555	0.2577	0.0274	0.2555	0.2547	0.2554	0.255	0.2545	0.2541	0.2554	0.2536	0.0196	0.2529	0.2536	0.2545	0.2538	0.2538	0.2547	0.2535	0.2529	0.252	0.0067	0.2627	0.2512	0.0065	0.2625	0.2532	0.0137
EB-058	0.2724	0.2704	0.2688	0.2678	0.2702	0.2656	0.266	0.264	0.2636	0.2649	0.2615	0.2615	0.2628	0.2619	0.2622	0.2601	0.2609	0.2593	0.2592	0.2566	0.2563	0.2554	0.2572	0.0258	0.2549	0.2546	0.2552	0.2544	0.2542	0.2535	0.2554	0.2535	0.0191	0.2525	0.2534	0.254	0.2538	0.2536	0.2543	0.2534	0.2529	0.2515	0.0057	0.2631	0.2511	0.0053	0.263	0.2527	0.0126
EB-086	0.2716	0.2694	0.2679	0.2671	0.2692	0.265	0.2649	0.2631	0.2629	0.2644	0.2607	0.2605	0.262	0.2611	0.2612	0.2593	0.2602	0.2584	0.2581	0.2561	0.2553	0.2544	0.2566	0.0262	0.2544	0.2537	0.2544	0.2537	0.2535	0.2527	0.2545	0.2529	0.0197	0.2518	0.253	0.2535	0.2531	0.253	0.2536	0.2529	0.2523	0.2511	0.0061	0.2623	0.2507	0.0057	0.2621	0.2522	0.0131
EB-099	0.2715	0.2693	0.2678	0.267	0.2691	0.2649	0.2648	0.263	0.2628	0.2643	0.2606	0.2604	0.2619	0.261	0.2611	0.2592	0.2601	0.2583	0.258	0.256	0.2552	0.2543	0.2565	0.0261	0.2543	0.2536	0.2544	0.2536	0.2534	0.2526	0.2544	0.2528	0.0195	0.2517	0.2529	0.2534	0.253	0.2529	0.2535	0.2528	0.2522	0.251	0.0059	0.2624	0.2506	0.0056	0.2622	0.2521	0.0128
EB-062	0.2721	0.27	0.2683	0.2674	0.2698	0.2653	0.2655	0.2635	0.2632	0.265	0.261	0.2611	0.2624	0.2615	0.2616	0.2595	0.2605	0.2588	0.2586	0.2565	0.2559	0.2549	0.2571	0.0265	0.2549	0.2541	0.255	0.2541	0.2539	0.2529	0.2551	0.2532	0.0197	0.2521	0.2534	0.2536	0.2536	0.2532	0.254	0.2531	0.2527	0.2515	0.0063	0.2627	0.2507	0.0059	0.2631	0.2522	0.0131
EB-031	0.2718	0.2697	0.268	0.2671	0.2695	0.265	0.2652	0.2632	0.2629	0.2647	0.2607	0.2608	0.2621	0.2612	0.2613	0.2592	0.2602	0.2585	0.2583	0.2562	0.2556	0.2547	0.2568	0.0263	0.2546	0.2538	0.2547	0.2538	0.2536	0.2526	0.2548	0.253	0.0197	0.2519	0.2531	0.2533	0.2533	0.2529	0.2537	0.2528	0.2524	0.2512	0.0063	0.2623	0.2504	0.0058	0.2627	0.2519	0.0131
EB-113	0.2714	0.2695	0.2678	0.2669	0.2692	0.2647	0.2651	0.2631	0.2627	0.264	0.2608	0.2604	0.2619	0.2612	0.2611	0.2591	0.26	0.2586	0.2581	0.2559	0.2553	0.2545	0.2566	0.0259	0.2542	0.2537	0.2544	0.2537	0.2534	0.2526	0.2545	0.2527	0.0191	0.2517	0.2525	0.2533	0.2531	0.2529	0.2535	0.2525	0.2522	0.2508	0.0057	0.2619	0.2504	0.0049	0.2619	0.252	0.0124
EB-011	0.2717	0.2695	0.268	0.2672	0.2693	0.265	0.265	0.2632	0.263	0.2645	0.2607	0.2606	0.2621	0.2612	0.2613	0.2594	0.2603	0.2585	0.2582	0.2562	0.2554	0.2545	0.2567	0.0261	0.2544	0.2538	0.2545	0.2538	0.2536	0.2528	0.2546	0.253	0.0194	0.2519	0.2531	0.2536	0.2532	0.2531	0.2537	0.253	0.2524	0.2512	0.0058	0.2625	0.2508	0.0056	0.2623	0.2523	0.0127
EB-109	0.2719	0.2698	0.2681	0.2672	0.2696	0.2651	0.2653	0.2633	0.263	0.2648	0.2608	0.2609	0.2622	0.2613	0.2614	0.2593	0.2603	0.2586	0.2584	0.2563	0.2556	0.2548	0.2569	0.0263	0.2547	0.2539	0.2548	0.2539	0.2537	0.2527	0.2549	0.2531	0.0197	0.252	0.2532	0.2534	0.2534	0.253	0.2538	0.2529	0.2525	0.2513	0.0062	0.2624	0.2505	0.0058	0.2628	0.252	0.013
EB-095	0.2717	0.2695	0.268	0.2672	0.2693	0.2651	0.265	0.2633	0.263	0.2645	0.2608	0.2606	0.2621	0.2612	0.2613	0.2594	0.2603	0.2585	0.2582	0.2562	0.2554	0.2545	0.2567	0.0261	0.2544	0.2538	0.2545	0.2538	0.2536	0.2528	0.2546	0.253	0.0194	0.2519	0.2531	0.2536	0.2532	0.2531	0.2537	0.253	0.2524	0.2512	0.0058	0.2625	0.2508	0.0056	0.2623	0.2523	0.0127
EB-006	0.2717	0.2694	0.2679	0.2671	0.2692	0.2651	0.2649	0.2631	0.263	0.2646	0.2607	0.2607	0.262	0.2611	0.2612	0.2593	0.2602	0.2584	0.2581	0.2561	0.2553	0.2544	0.2566	0.0262	0.2543	0.2537	0.2544	0.2537	0.2535	0.2529	0.2545	0.2529	0.0195	0.2518	0.253	0.2535	0.2531	0.253	0.2536	0.2529	0.2523	0.2511	0.0057	0.2624	0.2507	0.0057	0.2622	0.2522	0.0128
EB-129	0.2719	0.2697	0.268	0.2672	0.2695	0.265	0.2652	0.2632	0.263	0.2647	0.2607	0.2608	0.2621	0.2612	0.2613	0.2592	0.2603	0.2585	0.2584	0.2562	0.2556	0.2547	0.2568	0.0263	0.2546	0.2538	0.2547	0.2538	0.2536	0.2526	0.2548	0.253	0.0199	0.2519	0.2531	0.2534	0.2534	0.2529	0.2537	0.2528	0.2524	0.2512	0.0064	0.2622	0.2504	0.0058	0.2626	0.2519	0.0132
EB-068	0.2715	0.2693	0.2678	0.267	0.2691	0.2649	0.2648	0.2631	0.2628	0.2643	0.2606	0.2604	0.2619	0.261	0.2611	0.2592	0.2601	0.2583	0.258	0.256	0.2552	0.2543	0.2565	0.0261	0.2543	0.2536	0.2544	0.2537	0.2534	0.2526	0.2544	0.2528	0.0195	0.2517	0.2529	0.2534	0.253	0.2529	0.2535	0.2528	0.2523	0.251	0.0059	0.2623	0.2506	0.0056	0.262	0.2521	0.0129
EB-025	0.2719	0.2698	0.2681	0.2672	0.2696	0.2651	0.2653	0.2633	0.263	0.2648	0.2608	0.2609	0.2622	0.2613	0.2614	0.2593	0.2603	0.2586	0.2584	0.2563	0.2556	0.2548	0.2569	0.0263	0.2547	0.2539	0.2548	0.2539	0.2537	0.2527	0.2549	0.2531	0.0197	0.252	0.2532	0.2534	0.2534	0.253	0.2538	0.2529	0.2525	0.2513	0.0062	0.2624	0.2505	0.0058	0.2628	0.252	0.013
EB-016	0.2717	0.2695	0.268	0.2672	0.2693	0.265	0.265	0.2632	0.2629	0.2645	0.2607	0.2606	0.2621	0.2612	0.2613	0.2594	0.2603	0.2585	0.2582	0.2562	0.2554	0.2545	0.2567	0.0261	0.2544	0.2538	0.2545	0.2538	0.2536	0.2528	0.2546	0.253	0.0194	0.2519	0.2531	0.2536	0.2532	0.2531	0.2537	0.253	0.2524	0.2512	0.0058	0.2625	0.2508	0.0056	0.2623	0.2523	0.0127
EB-028	0.2717	0.2696	0.2681	0.2672	0.2694	0.2651	0.2651	0.2633	0.263	0.2646	0.2608	0.2607	0.2622	0.2613	0.2614	0.2595	0.2603	0.2586	0.2583	0.2563	0.2555	0.2546	0.2567	0.0262	0.2545	0.2539	0.2546	0.2539	0.2537	0.2529	0.2547	0.2531	0.0196	0.252	0.2532	0.2536	0.2532	0.2532	0.2538	0.2531	0.2525	0.2513	0.006	0.2626	0.2508	0.0057	0.2624	0.2524	0.0129
EB-122	0.2713	0.2692	0.2677	0.2669	0.269	0.2647	0.2647	0.2629	0.2626	0.2642	0.2604	0.2603	0.2618	0.2609	0.261	0.2591	0.2599	0.2582	0.2579	0.2559	0.2551	0.2542	0.2564	0.0261	0.2541	0.2535	0.2542	0.2535	0.2533	0.2525	0.2543	0.2527	0.0195	0.2516	0.2528	0.2532	0.2529	0.2528	0.2534	0.2527	0.2521	0.2509	0.0059	0.2622	0.2505	0.0056	0.262	0.252	0.0129
EB-125	0.2717	0.2695	0.268	0.2672	0.2693	0.2651	0.265	0.2633	0.263	0.2645	0.2608	0.2606	0.2621	0.2612	0.2613	0.2594	0.2603	0.2585	0.2582	0.2562	0.2554	0.2545	0.2567	0.0261	0.2544	0.2538	0.2545	0.2538	0.2536	0.2528	0.2546	0.253	0.0194	0.2519	0.2531	0.2536	0.2532	0.2531	0.2537	0.253	0.2524	0.2512	0.0058	0.2625	0.2508	0.0056	0.2623	0.2523	0.0127
EB-117	0.272	0.2703	0.2685	0.2675	0.2698	0.2654	0.2657	0.2637	0.2634	0.265	0.2612	0.2611	0.2625	0.2616	0.2617	0.2598	0.2607	0.259	0.2587	0.2564	0.2557	0.255	0.2571	0.0264	0.2547	0.2541	0.2548	0.2542	0.2537	0.2533	0.2549	0.2531	0.0192	0.2522	0.2532	0.2537	0.2535	0.2534	0.254	0.2531	0.2525	0.2513	0.0061	0.2621	0.2509	0.0057	0.2621	0.2525	0.0128
EB-094	0.2729	0.2708	0.2692	0.2682	0.2705	0.266	0.2664	0.2644	0.264	0.2657	0.2619	0.2617	0.263	0.2621	0.2624	0.2604	0.2613	0.2595	0.2596	0.2571	0.2564	0.2556	0.2578	0.0276	0.2556	0.2548	0.2555	0.2551	0.2546	0.254	0.2556	0.2537	0.0198	0.253	0.2537	0.2546	0.2539	0.2539	0.2548	0.2536	0.253	0.2522	0.0069	0.2626	0.2513	0.0067	0.2624	0.2533	0.0139
EB-112	0.2718	0.2696	0.2681	0.2673	0.2694	0.2651	0.2651	0.2633	0.263	0.2646	0.2608	0.2607	0.2622	0.2613	0.2614	0.2595	0.2603	0.2586	0.2583	0.2563	0.2555	0.2546	0.2568	0.0261	0.2545	0.2539	0.2546	0.2539	0.2537	0.2529	0.2547	0.2531	0.0195	0.252	0.2532	0.2536	0.2533	0.2532	0.2538	0.2531	0.2525	0.2513	0.0059	0.2626	0.2509	0.0056	0.2624	0.2524	0.0128
EB-127	0.2716	0.2694	0.2679	0.2671	0.2692	0.265	0.2649	0.2632	0.2629	0.2644	0.2607	0.2605	0.262	0.2611	0.2612	0.2593	0.2602	0.2584	0.2581	0.2561	0.2553	0.2544	0.2566	0.0261	0.2544	0.2537	0.2544	0.2537	0.2535	0.2527	0.2545	0.2529	0.0195	0.2518	0.253	0.2535	0.2531	0.253	0.2536	0.2529	0.2524	0.2511	0.0059	0.2622	0.2507	0.0056	0.262	0.2522	0.0128
EB-008	0.272	0.2698	0.2681	0.2673	0.2696	0.2652	0.2653	0.2634	0.263	0.2648	0.2609	0.2609	0.2622	0.2613	0.2614	0.2593	0.2604	0.2586	0.2585	0.2563	0.2557	0.2548	0.2569	0.0265	0.2547	0.2539	0.2548	0.2539	0.2537	0.2527	0.2549	0.2531	0.02	0.252	0.2532	0.2535	0.2535	0.253	0.2538	0.2529	0.2525	0.2513	0.0065	0.2625	0.2505	0.0059	0.2628	0.252	0.0133
EB-084	0.2719	0.2698	0.2681	0.2673	0.2696	0.2651	0.2653	0.2633	0.263	0.2648	0.2608	0.2609	0.2622	0.2613	0.2614	0.2593	0.2603	0.2586	0.2584	0.2563	0.2557	0.2548	0.2569	0.0264	0.2547	0.2539	0.2548	0.2539	0.2537	0.2527	0.2549	0.2531	0.0197	0.252	0.2532	0.2535	0.2535	0.253	0.2538	0.2529	0.2525	0.2513	0.0062	0.2626	0.2505	0.0058	0.263	0.2522	0.013
KAP-007	0.2713	0.2694	0.2679	0.2668	0.2692	0.2648	0.2652	0.2631	0.2627	0.2641	0.2606	0.2606	0.2619	0.2612	0.2612	0.2594	0.2603	0.2586	0.2583	0.256	0.2553	0.2546	0.2566	0.027	0.2542	0.2537	0.2544	0.2537	0.2536	0.2531	0.2545	0.2529	0.0196	0.252	0.2526	0.2535	0.2532	0.2531	0.2537	0.2528	0.2523	0.251	0.0065	0.2615	0.2506	0.0058	0.2615	0.2521	0.0133
KAP-026	0.2713	0.2694	0.2679	0.2668	0.2692	0.2648	0.2652	0.2631	0.2627	0.2641	0.2606	0.2606	0.2619	0.2612	0.2612	0.2594	0.2603	0.2586	0.2583	0.256	0.2553	0.2546	0.2566	0.0271	0.2542	0.2537	0.2544	0.2537	0.2536	0.2531	0.2545	0.2529	0.0197	0.252	0.2526	0.2535	0.2532	0.2531	0.2537	0.2528	0.2523	0.251	0.0065	0.2615	0.2506	0.0058	0.2615	0.2521	0.0133
KAP-005	0.2713	0.2694	0.2679	0.2668	0.2692	0.2648	0.2652	0.2631	0.2627	0.2641	0.2606	0.2606	0.2619	0.2612	0.2612	0.2594	0.2603	0.2586	0.2583	0.256	0.2553	0.2546	0.2566	0.0271	0.2542	0.2537	0.2544	0.2537	0.2536	0.2531	0.2545	0.2529	0.0197	0.252	0.2526	0.2535	0.2532	0.2531	0.2537	0.2528	0.2523	0.251	0.0065	0.2615	0.2506	0.0058	0.2615	0.2521	0.0133
KAP-003	0.2714	0.2695	0.268	0.2669	0.2693	0.265	0.2653	0.2632	0.2629	0.2642	0.2607	0.2607	0.262	0.2613	0.2613	0.2595	0.2604	0.2587	0.2584	0.2561	0.2554	0.2547	0.2567	0.0271	0.2543	0.2538	0.2545	0.2538	0.2537	0.2532	0.2546	0.253	0.0197	0.252	0.2527	0.2536	0.2534	0.2532	0.2538	0.2529	0.2524	0.2511	0.0065	0.2616	0.2507	0.0058	0.2616	0.2523	0.0133
KAP-010	0.2714	0.2695	0.268	0.2669	0.2693	0.265	0.2653	0.2632	0.2629	0.2642	0.2607	0.2607	0.262	0.2613	0.2613	0.2595	0.2604	0.2587	0.2584	0.2561	0.2554	0.2547	0.2567	0.0271	0.2543	0.2538	0.2545	0.2538	0.2537	0.2532	0.2546	0.253	0.0197	0.252	0.2527	0.2536	0.2534	0.2532	0.2538	0.2529	0.2524	0.2511	0.0065	0.2616	0.2507	0.0058	0.2616	0.2523	0.0133
KAP-006	0.2713	0.2693	0.2679	0.2668	0.2694	0.2648	0.2652	0.2631	0.2627	0.2643	0.2606	0.2606	0.2619	0.2614	0.2611	0.2593	0.2603	0.2586	0.2585	0.2561	0.2555	0.2546	0.2568	0.0272	0.2542	0.2537	0.2544	0.2539	0.2538	0.2532	0.2545	0.2529	0.0197	0.2519	0.2526	0.2537	0.2534	0.2531	0.2538	0.2529	0.2525	0.2512	0.0066	0.2615	0.2507	0.006	0.2615	0.2521	0.0134
KAP-103	0.2713	0.2694	0.2679	0.2668	0.2692	0.2649	0.2652	0.2631	0.2628	0.2641	0.2606	0.2606	0.2619	0.2612	0.2612	0.2594	0.2603	0.2587	0.2583	0.256	0.2553	0.2546	0.2567	0.0271	0.2542	0.2537	0.2544	0.2537	0.2536	0.2531	0.2545	0.2529	0.0198	0.252	0.2526	0.2536	0.2533	0.2531	0.2537	0.2528	0.2523	0.251	0.0066	0.2615	0.2506	0.0059	0.2615	0.2522	0.0134
KAP-054	0.2713	0.2695	0.2679	0.2669	0.2694	0.2649	0.2652	0.2632	0.2628	0.2643	0.2606	0.2606	0.2619	0.2614	0.2612	0.2594	0.2603	0.2587	0.2585	0.2562	0.2555	0.2546	0.2568	0.0272	0.2542	0.2537	0.2544	0.2539	0.2538	0.2533	0.2545	0.2529	0.0197	0.252	0.2526	0.2537	0.2535	0.2531	0.2539	0.253	0.2525	0.2512	0.0067	0.2616	0.2508	0.006	0.2616	0.2522	0.0135
KAP-033	0.2714	0.2695	0.268	0.2669	0.2693	0.265	0.2653	0.2632	0.2629	0.2642	0.2607	0.2607	0.262	0.2613	0.2613	0.2595	0.2604	0.2587	0.2584	0.2561	0.2554	0.2547	0.2567	0.0273	0.2543	0.2538	0.2545	0.2538	0.2537	0.2532	0.2546	0.253	0.0199	0.2521	0.2527	0.2536	0.2534	0.2532	0.2538	0.2529	0.2524	0.2511	0.0067	0.2614	0.2507	0.006	0.2614	0.2523	0.0135
KAP-092	0.2716	0.2697	0.2682	0.2671	0.2695	0.2651	0.2655	0.2634	0.263	0.2644	0.2609	0.2609	0.2622	0.2615	0.2615	0.2597	0.2606	0.2589	0.2586	0.2563	0.2556	0.2549	0.2569	0.0273	0.2545	0.254	0.2547	0.254	0.2539	0.2534	0.2548	0.2532	0.02	0.2523	0.2529	0.2538	0.2536	0.2534	0.254	0.2531	0.2526	0.2513	0.0068	0.2618	0.2509	0.0061	0.2618	0.2524	0.0136
KAP-029	0.2715	0.2696	0.2681	0.267	0.2694	0.265	0.2654	0.2633	0.263	0.2643	0.2608	0.2608	0.2621	0.2614	0.2614	0.2596	0.2605	0.2588	0.2585	0.2562	0.2555	0.2548	0.2568	0.0271	0.2544	0.2539	0.2546	0.2539	0.2538	0.2533	0.2547	0.2531	0.0198	0.2522	0.2528	0.2537	0.2535	0.2533	0.2539	0.253	0.2525	0.2512	0.0066	0.2617	0.2508	0.0059	0.2617	0.2524	0.0134
KAP-056	0.2715	0.2696	0.2681	0.267	0.2694	0.265	0.2654	0.2633	0.2629	0.2643	0.2608	0.2608	0.2621	0.2614	0.2614	0.2595	0.2605	0.2588	0.2585	0.2562	0.2555	0.2548	0.2568	0.0272	0.2544	0.2537	0.2546	0.2537	0.2536	0.2532	0.2547	0.2529	0.0198	0.2521	0.2526	0.2535	0.2532	0.2531	0.2537	0.2528	0.2525	0.251	0.0066	0.2616	0.2506	0.006	0.2616	0.2523	0.0134
KAP-091	0.2721	0.2699	0.2684	0.2675	0.2698	0.2653	0.2658	0.2637	0.2633	0.2645	0.2612	0.2609	0.2624	0.2615	0.2616	0.2597	0.2606	0.2589	0.2589	0.2566	0.2557	0.2549	0.2571	0.0271	0.2547	0.2541	0.2551	0.2542	0.254	0.253	0.255	0.2532	0.0202	0.2521	0.2533	0.254	0.2534	0.2537	0.2539	0.2534	0.2527	0.2516	0.007	0.2619	0.2512	0.0066	0.2617	0.2526	0.011
KAP-063	0.2716	0.2696	0.2681	0.2671	0.2695	0.2651	0.2654	0.2634	0.263	0.2643	0.2608	0.2608	0.2621	0.2614	0.2614	0.2596	0.2606	0.2589	0.2585	0.2562	0.2555	0.2548	0.2568	0.0274	0.2544	0.2539	0.2546	0.254	0.2538	0.2533	0.2547	0.2531	0.0201	0.2522	0.2528	0.2537	0.2535	0.2533	0.2539	0.253	0.2525	0.2512	0.0067	0.2619	0.2508	0.0062	0.2619	0.2524	0.0137
KAP-104	0.2714	0.2695	0.268	0.2669	0.2695	0.2649	0.2653	0.2632	0.2628	0.2644	0.2607	0.2607	0.262	0.2615	0.2613	0.2595	0.2604	0.2587	0.2586	0.2563	0.2556	0.2547	0.2569	0.0274	0.2543	0.2538	0.2545	0.254	0.2539	0.2533	0.2546	0.253	0.0199	0.252	0.2527	0.2538	0.2535	0.2532	0.254	0.2531	0.2526	0.2513	0.0068	0.2616	0.2508	0.0062	0.2616	0.2522	0.0136
KAP-100	0.2712	0.2693	0.2678	0.2667	0.2691	0.2647	0.2651	0.263	0.2626	0.264	0.2605	0.2605	0.2618	0.2611	0.2611	0.2593	0.2602	0.2585	0.2582	0.2559	0.2552	0.2545	0.2565	0.0271	0.2541	0.2536	0.2543	0.2536	0.2535	0.253	0.2544	0.2528	0.0197	0.2519	0.2525	0.2534	0.2532	0.253	0.2536	0.2527	0.2522	0.2509	0.0064	0.2616	0.2505	0.0059	0.2616	0.252	0.0133
KAP-014	0.2712	0.2693	0.2678	0.2667	0.2691	0.2647	0.2651	0.263	0.2626	0.264	0.2605	0.2605	0.2618	0.2611	0.2611	0.2593	0.2602	0.2586	0.2582	0.2559	0.2552	0.2545	0.2565	0.0271	0.2541	0.2536	0.2543	0.2536	0.2535	0.253	0.2544	0.2528	0.0197	0.2519	0.2525	0.2534	0.2532	0.253	0.2536	0.2527	0.2522	0.2509	0.0065	0.2616	0.2505	0.0059	0.2616	0.2521	0.0133
KAP-039	0.2721	0.2699	0.2684	0.2675	0.2698	0.2653	0.2658	0.2637	0.2633	0.2645	0.2612	0.2609	0.2624	0.2615	0.2616	0.2597	0.2606	0.2589	0.2589	0.2566	0.2557	0.2549	0.2571	0.0271	0.2547	0.2541	0.2551	0.2542	0.254	0.253	0.255	0.2532	0.0202	0.2521	0.2533	0.254	0.2534	0.2537	0.2539	0.2534	0.2527	0.2516	0.007	0.2619	0.2512	0.0066	0.2617	0.2526	0.011
KAP-114	0.2713	0.2694	0.2679	0.2668	0.2694	0.2648	0.2652	0.2631	0.2627	0.2645	0.2606	0.2606	0.2619	0.2614	0.2612	0.2594	0.2603	0.2586	0.2585	0.2562	0.2555	0.2546	0.2568	0.0273	0.2542	0.2537	0.2544	0.2539	0.2538	0.2534	0.2545	0.2529	0.0197	0.252	0.2526	0.2537	0.2534	0.2531	0.2539	0.253	0.2525	0.2512	0.0067	0.2617	0.2507	0.006	0.2617	0.2523	0.0135
KAP-034	0.2715	0.2695	0.2681	0.267	0.2694	0.265	0.2654	0.2633	0.2629	0.2643	0.2608	0.2608	0.2621	0.2614	0.2613	0.2595	0.2605	0.2588	0.2585	0.2562	0.2555	0.2548	0.2568	0.0272	0.2544	0.2539	0.2546	0.2539	0.2538	0.2532	0.2547	0.253	0.0198	0.2521	0.2528	0.2537	0.2534	0.2533	0.2539	0.2529	0.2525	0.2512	0.0066	0.2617	0.2507	0.006	0.2617	0.2523	0.0134
KAP-096	0.2712	0.2693	0.2678	0.2667	0.2693	0.2647	0.2651	0.263	0.2626	0.2642	0.2605	0.2605	0.2618	0.2613	0.2611	0.2593	0.2602	0.2585	0.2584	0.2561	0.2554	0.2545	0.2567	0.0271	0.2541	0.2536	0.2543	0.2538	0.2537	0.2531	0.2544	0.2528	0.0196	0.2519	0.2525	0.2536	0.2533	0.253	0.2538	0.2529	0.2524	0.2511	0.0065	0.2614	0.2506	0.0059	0.2614	0.252	0.0133
KAP-017	0.2713	0.2694	0.2679	0.2668	0.2694	0.2648	0.2652	0.2631	0.2627	0.2643	0.2606	0.2606	0.2619	0.2614	0.2612	0.2594	0.2603	0.2587	0.2585	0.2562	0.2555	0.2546	0.2568	0.0271	0.2542	0.2537	0.2544	0.2539	0.2538	0.2532	0.2545	0.2529	0.0197	0.252	0.2526	0.2537	0.2534	0.2531	0.2539	0.253	0.2525	0.2512	0.0066	0.2615	0.2508	0.0059	0.2615	0.2522	0.0134
KAP-042	0.2713	0.2694	0.2679	0.2668	0.2694	0.2648	0.2652	0.2631	0.2627	0.2643	0.2606	0.2606	0.2619	0.2614	0.2612	0.2594	0.2603	0.2587	0.2585	0.2562	0.2555	0.2546	0.2568	0.0271	0.2542	0.2537	0.2544	0.2539	0.2538	0.2532	0.2545	0.2529	0.0197	0.252	0.2526	0.2537	0.2534	0.2531	0.2539	0.253	0.2525	0.2512	0.0066	0.2615	0.2508	0.0059	0.2615	0.2522	0.0134
KAP-047	0.2713	0.2695	0.2679	0.2668	0.2692	0.2649	0.2652	0.2631	0.2628	0.2641	0.2606	0.2606	0.2619	0.2612	0.2612	0.2594	0.2603	0.2587	0.2583	0.256	0.2553	0.2546	0.2567	0.0273	0.2542	0.2537	0.2544	0.2537	0.2536	0.2531	0.2545	0.2529	0.0199	0.252	0.2526	0.2536	0.2533	0.2531	0.2537	0.2528	0.2523	0.251	0.0067	0.2616	0.2506	0.006	0.2616	0.2522	0.0133
KAP-075	0.2712	0.2693	0.2678	0.2667	0.2693	0.2647	0.2651	0.263	0.2626	0.2642	0.2605	0.2605	0.2618	0.2613	0.2611	0.2593	0.2602	0.2585	0.2584	0.2561	0.2554	0.2545	0.2567	0.0271	0.2541	0.2536	0.2543	0.2538	0.2537	0.2531	0.2544	0.2528	0.0196	0.2519	0.2525	0.2536	0.2533	0.253	0.2538	0.2529	0.2524	0.2511	0.0065	0.2614	0.2506	0.0059	0.2614	0.252	0.0133
KAP-087	0.2713	0.2694	0.2679	0.2669	0.2693	0.2649	0.2652	0.2632	0.2628	0.2641	0.2606	0.2606	0.2619	0.2612	0.2612	0.2594	0.2604	0.2587	0.2583	0.256	0.2553	0.2546	0.2567	0.0272	0.2542	0.2537	0.2544	0.2537	0.2536	0.2531	0.2545	0.2529	0.0199	0.252	0.2526	0.2536	0.2533	0.2531	0.2537	0.2528	0.2524	0.251	0.0065	0.2618	0.2506	0.006	0.2618	0.2522	0.0135
KAP-083	0.2713	0.2694	0.2679	0.2668	0.2692	0.2648	0.2652	0.2631	0.2628	0.2641	0.2606	0.2606	0.2619	0.2612	0.2612	0.2594	0.2603	0.2587	0.2583	0.256	0.2553	0.2546	0.2566	0.0271	0.2542	0.2537	0.2544	0.2537	0.2536	0.2531	0.2545	0.2529	0.0198	0.252	0.2526	0.2535	0.2533	0.2531	0.2537	0.2528	0.2523	0.251	0.0065	0.2617	0.2506	0.0059	0.2617	0.2522	0.0134
KAP-045	0.2712	0.2693	0.2678	0.2667	0.2693	0.2648	0.2651	0.263	0.2627	0.2642	0.2605	0.2605	0.2618	0.2613	0.2611	0.2593	0.2603	0.2586	0.2584	0.2561	0.2554	0.2545	0.2567	0.0272	0.2541	0.2536	0.2543	0.2538	0.2537	0.2532	0.2544	0.2528	0.0197	0.2519	0.2525	0.2536	0.2534	0.253	0.2538	0.2529	0.2524	0.2511	0.0067	0.2614	0.2507	0.006	0.2614	0.2521	0.0135
KAP-081	0.2713	0.2694	0.2679	0.2668	0.2692	0.2648	0.2652	0.2631	0.2628	0.2641	0.2606	0.2606	0.2619	0.2612	0.2612	0.2594	0.2603	0.2587	0.2583	0.256	0.2553	0.2546	0.2566	0.0271	0.2542	0.2537	0.2544	0.2537	0.2536	0.2531	0.2545	0.2529	0.0198	0.252	0.2526	0.2535	0.2533	0.2531	0.2537	0.2528	0.2523	0.251	0.0065	0.2617	0.2506	0.0059	0.2617	0.2522	0.0134
KAP-070	0.2717	0.2697	0.2682	0.2672	0.2697	0.2652	0.2655	0.2634	0.2631	0.2646	0.2609	0.2609	0.2622	0.2617	0.2615	0.2597	0.2605	0.259	0.2588	0.2565	0.2558	0.2549	0.2571	0.0275	0.2545	0.254	0.2547	0.254	0.2541	0.2534	0.2548	0.253	0.02	0.2521	0.2527	0.2538	0.2538	0.2532	0.254	0.2531	0.2526	0.2515	0.0069	0.2618	0.2509	0.0063	0.2618	0.2523	0.0137
KAP-105	0.2714	0.2695	0.268	0.2669	0.2695	0.265	0.2653	0.2632	0.2629	0.2644	0.2607	0.2607	0.262	0.2615	0.2613	0.2595	0.2604	0.2587	0.2586	0.2563	0.2556	0.2547	0.2569	0.0272	0.2543	0.2538	0.2545	0.254	0.2539	0.2534	0.2546	0.253	0.0197	0.2521	0.2527	0.2538	0.2536	0.2532	0.254	0.2531	0.2526	0.2513	0.0067	0.2616	0.2509	0.006	0.2616	0.2523	0.0135
KAP-057	0.2715	0.2696	0.2681	0.267	0.2694	0.265	0.2654	0.2634	0.263	0.2643	0.2608	0.2608	0.2621	0.2614	0.2614	0.2596	0.2605	0.2589	0.2585	0.2562	0.2555	0.2548	0.2568	0.0273	0.2544	0.2539	0.2546	0.2539	0.2538	0.2533	0.2547	0.2531	0.02	0.2522	0.2528	0.2537	0.2535	0.2533	0.2539	0.253	0.2525	0.2512	0.0067	0.2617	0.2508	0.006	0.2617	0.2524	0.0134
KAP-051	0.2714	0.2695	0.268	0.2669	0.2693	0.265	0.2653	0.2632	0.2629	0.2642	0.2607	0.2607	0.262	0.2613	0.2613	0.2595	0.2604	0.2587	0.2584	0.2561	0.2554	0.2547	0.2567	0.0272	0.2543	0.2538	0.2545	0.2538	0.2537	0.2532	0.2546	0.253	0.0199	0.2521	0.2527	0.2536	0.2534	0.2532	0.2538	0.2529	0.2524	0.2511	0.0067	0.2616	0.2507	0.006	0.2616	0.2523	0.0133
KAP-041	0.2714	0.2695	0.268	0.2669	0.2695	0.2649	0.2653	0.2632	0.2628	0.2644	0.2607	0.2607	0.262	0.2615	0.2613	0.2595	0.2604	0.2587	0.2586	0.2563	0.2556	0.2547	0.2569	0.0272	0.2543	0.2538	0.2545	0.254	0.2539	0.2533	0.2546	0.253	0.0197	0.252	0.2527	0.2538	0.2535	0.2532	0.254	0.2531	0.2526	0.2513	0.0067	0.2616	0.2508	0.006	0.2616	0.2522	0.0135
KAP-059	0.2714	0.2695	0.268	0.2669	0.2693	0.265	0.2653	0.2632	0.2629	0.2642	0.2607	0.2607	0.262	0.2613	0.2613	0.2595	0.2604	0.2587	0.2584	0.2561	0.2554	0.2547	0.2567	0.0272	0.2543	0.2538	0.2545	0.2538	0.2537	0.2532	0.2546	0.253	0.0199	0.2521	0.2527	0.2536	0.2534	0.2532	0.2538	0.2529	0.2524	0.2511	0.0067	0.2616	0.2507	0.006	0.2616	0.2523	0.0133
KAP-020	0.2714	0.2695	0.268	0.267	0.2693	0.265	0.2653	0.2633	0.2629	0.2642	0.2607	0.2607	0.262	0.2613	0.2613	0.2593	0.2605	0.2588	0.2584	0.2561	0.2554	0.2547	0.2568	0.0272	0.2543	0.2538	0.2545	0.2538	0.2537	0.2532	0.2546	0.253	0.0199	0.2521	0.2527	0.2536	0.2534	0.2532	0.2538	0.2529	0.2524	0.2511	0.0065	0.2618	0.2507	0.006	0.2618	0.2523	0.0135
KAP-024	0.2715	0.2696	0.2681	0.267	0.2694	0.2651	0.2654	0.2634	0.263	0.2643	0.2608	0.2608	0.2621	0.2614	0.2614	0.2596	0.2606	0.2589	0.2585	0.2562	0.2555	0.2548	0.2568	0.0273	0.2544	0.2539	0.2546	0.2539	0.2538	0.2533	0.2547	0.2531	0.02	0.2522	0.2528	0.2537	0.2535	0.2533	0.2539	0.253	0.2525	0.2512	0.0067	0.2617	0.2508	0.006	0.2617	0.2524	0.0135
KAP-061	0.2713	0.2694	0.2679	0.2668	0.2694	0.2648	0.2652	0.2631	0.2628	0.2643	0.2606	0.2606	0.2619	0.2614	0.2612	0.2594	0.2603	0.2587	0.2585	0.2562	0.2555	0.2546	0.2568	0.0273	0.2542	0.2537	0.2544	0.2539	0.2538	0.2532	0.2545	0.2529	0.0198	0.252	0.2526	0.2537	0.2534	0.2531	0.2539	0.253	0.2525	0.2512	0.0067	0.2615	0.2508	0.006	0.2615	0.2522	0.0134
KAP-079	0.2713	0.2693	0.2679	0.2668	0.2694	0.2648	0.2652	0.2631	0.2627	0.2643	0.2606	0.2606	0.2619	0.2614	0.2611	0.2593	0.2603	0.2586	0.2585	0.2561	0.2555	0.2546	0.2568	0.0273	0.2542	0.2537	0.2544	0.2539	0.2538	0.2532	0.2545	0.2528	0.0198	0.2519	0.2526	0.2537	0.2534	0.2531	0.2538	0.2529	0.2525	0.2512	0.0067	0.2617	0.2507	0.0061	0.2617	0.2521	0.0135
KAP-040	0.2715	0.2696	0.2681	0.267	0.2696	0.2651	0.2654	0.2634	0.263	0.2645	0.2608	0.2608	0.2621	0.2616	0.2614	0.2596	0.2606	0.2589	0.2587	0.2564	0.2557	0.2548	0.257	0.0274	0.2544	0.2539	0.2546	0.2541	0.254	0.2535	0.2547	0.2531	0.02	0.2522	0.2528	0.2539	0.2536	0.2533	0.2541	0.2532	0.2527	0.2514	0.0069	0.2617	0.251	0.0062	0.2617	0.2524	0.0137
KAP-038	0.2714	0.2695	0.268	0.2669	0.2695	0.265	0.2653	0.2632	0.2629	0.2644	0.2607	0.2607	0.262	0.2615	0.2613	0.2595	0.2604	0.2587	0.2586	0.2563	0.2556	0.2547	0.2569	0.0272	0.2543	0.2538	0.2545	0.254	0.2539	0.2533	0.2546	0.253	0.0197	0.252	0.2527	0.2538	0.2535	0.2532	0.254	0.2531	0.2526	0.2513	0.0067	0.2616	0.2509	0.006	0.2616	0.2523	0.0135
KAP-037	0.2713	0.2695	0.2679	0.2668	0.2692	0.2649	0.2652	0.2631	0.2628	0.2641	0.2606	0.2606	0.2619	0.2612	0.2612	0.2594	0.2603	0.2587	0.2583	0.256	0.2553	0.2546	0.2567	0.0273	0.2542	0.2537	0.2544	0.2537	0.2536	0.2531	0.2545	0.2529	0.0199	0.252	0.2526	0.2536	0.2533	0.2531	0.2537	0.2528	0.2523	0.251	0.0067	0.2616	0.2506	0.006	0.2616	0.2522	0.0133
KAP-053	0.2716	0.2696	0.2681	0.2671	0.2695	0.2651	0.2654	0.2634	0.263	0.2643	0.2608	0.2608	0.2621	0.2614	0.2614	0.2596	0.2606	0.2589	0.2585	0.2562	0.2555	0.2548	0.2568	0.0274	0.2544	0.2539	0.2546	0.254	0.2538	0.2533	0.2547	0.2531	0.0201	0.2522	0.2528	0.2537	0.2535	0.2533	0.2539	0.253	0.2525	0.2512	0.0067	0.2619	0.2508	0.0062	0.2619	0.2524	0.0137
LPA-60	0.2726	0.2705	0.2689	0.268	0.2705	0.2658	0.2663	0.2641	0.2635	0.2654	0.2614	0.2614	0.2627	0.262	0.2623	0.26	0.2609	0.2594	0.2593	0.2569	0.2564	0.2553	0.2575	0.027	0.2551	0.2541	0.255	0.2544	0.2537	0.2539	0.2549	0.2531	0.0201	0.2522	0.2532	0.2539	0.2533	0.2534	0.254	0.2536	0.2528	0.2515	0.0068	0.2628	0.251	0.0063	0.2624	0.2527	0.0079
LPA-112	0.2729	0.2708	0.2691	0.2682	0.2705	0.266	0.2664	0.2644	0.264	0.2655	0.2619	0.2618	0.2631	0.2623	0.2625	0.2606	0.2615	0.2598	0.2596	0.2571	0.2564	0.2556	0.2578	0.0262	0.2556	0.255	0.2555	0.2547	0.2546	0.2542	0.2554	0.2537	0.0196	0.2528	0.2538	0.2545	0.2543	0.254	0.2546	0.2537	0.2532	0.2521	0.0064	0.2628	0.2517	0.0056	0.2626	0.2529	0.0129
LPA-105	0.2727	0.2706	0.269	0.2681	0.2705	0.2658	0.2664	0.2642	0.2636	0.2653	0.2615	0.2615	0.2628	0.2621	0.2624	0.2601	0.2609	0.2595	0.2594	0.257	0.2564	0.2554	0.2576	0.027	0.2552	0.2542	0.2551	0.2545	0.2538	0.2538	0.255	0.2532	0.0201	0.2523	0.2533	0.254	0.2534	0.2535	0.2541	0.2537	0.2529	0.2516	0.0068	0.2629	0.2511	0.0063	0.2625	0.2526	0.0079
LPA-114	0.2722	0.27	0.2683	0.2673	0.2695	0.2649	0.2655	0.2633	0.2629	0.2645	0.2608	0.2606	0.2621	0.2612	0.2613	0.2594	0.2603	0.2586	0.2587	0.2564	0.2554	0.2546	0.2569	0.0265	0.2543	0.2537	0.2546	0.2538	0.2535	0.253	0.2545	0.2527	0.0195	0.2516	0.2528	0.2534	0.2532	0.2532	0.2536	0.2529	0.2523	0.2511	0.0064	0.2622	0.2507	0.006	0.2622	0.2523	0.0108
LPA-116	0.2722	0.27	0.2683	0.2673	0.2695	0.2649	0.2655	0.2633	0.2629	0.2645	0.2608	0.2606	0.2621	0.2612	0.2613	0.2594	0.2603	0.2586	0.2587	0.2564	0.2554	0.2546	0.2569	0.0265	0.2543	0.2537	0.2546	0.2538	0.2535	0.253	0.2545	0.2527	0.0195	0.2516	0.2528	0.2534	0.2532	0.2532	0.2536	0.2529	0.2523	0.2511	0.0064	0.2622	0.2507	0.006	0.2622	0.2523	0.0108
LPA-21	0.2726	0.2705	0.2689	0.268	0.2705	0.2658	0.2663	0.2641	0.2635	0.2654	0.2614	0.2614	0.2627	0.262	0.2623	0.26	0.2609	0.2594	0.2593	0.2569	0.2564	0.2553	0.2575	0.0269	0.2551	0.2541	0.255	0.2544	0.2537	0.2539	0.2549	0.2531	0.0201	0.2522	0.2532	0.2539	0.2533	0.2534	0.254	0.2536	0.2528	0.2515	0.0067	0.2628	0.251	0.0063	0.2624	0.2527	0.0079
LPA-113	0.2726	0.2704	0.2688	0.2679	0.2704	0.2657	0.2662	0.264	0.2635	0.2654	0.2614	0.2613	0.2626	0.2619	0.2622	0.2599	0.2608	0.2593	0.2592	0.2568	0.2563	0.2553	0.2574	0.0268	0.255	0.254	0.2549	0.2543	0.2536	0.2538	0.2548	0.253	0.02	0.2521	0.2531	0.2538	0.2532	0.2533	0.2539	0.2535	0.2528	0.2514	0.0067	0.2627	0.2509	0.0062	0.2623	0.2526	0.0079
LPA-67	0.2726	0.2705	0.2689	0.268	0.2705	0.2658	0.2663	0.2641	0.2635	0.2654	0.2614	0.2614	0.2627	0.262	0.2623	0.26	0.2609	0.2594	0.2593	0.2569	0.2564	0.2553	0.2575	0.0269	0.2551	0.2541	0.255	0.2544	0.2537	0.2539	0.2549	0.2531	0.0201	0.2522	0.2532	0.2539	0.2533	0.2534	0.254	0.2536	0.2528	0.2515	0.0067	0.2628	0.251	0.0063	0.2624	0.2527	0.0079
LPA-121	0.2726	0.2704	0.2688	0.2679	0.2704	0.2657	0.2662	0.264	0.2635	0.2654	0.2614	0.2613	0.2626	0.2619	0.2622	0.2599	0.2608	0.2593	0.2592	0.2568	0.2563	0.2553	0.2574	0.0268	0.255	0.254	0.2549	0.2543	0.2536	0.2538	0.2548	0.253	0.02	0.2521	0.2531	0.2538	0.2532	0.2533	0.2539	0.2535	0.2528	0.2514	0.0067	0.2627	0.2509	0.0062	0.2623	0.2526	0.0079
LPA-85	0.2728	0.2706	0.269	0.2681	0.2706	0.2658	0.2664	0.2642	0.2636	0.2655	0.2615	0.2615	0.2628	0.2621	0.2624	0.2601	0.261	0.2595	0.2594	0.257	0.2565	0.2554	0.2576	0.027	0.2552	0.2542	0.2551	0.2545	0.2538	0.254	0.255	0.2532	0.0201	0.2523	0.2533	0.254	0.2534	0.2535	0.2541	0.2537	0.2529	0.2516	0.0068	0.2629	0.2511	0.0063	0.2625	0.2528	0.0079
LPA-117	0.2725	0.2697	0.2683	0.2672	0.2695	0.2656	0.2655	0.2636	0.2632	0.2653	0.2611	0.261	0.2621	0.2611	0.2615	0.2594	0.2605	0.2586	0.2584	0.2563	0.2556	0.255	0.257	0.0271	0.2544	0.254	0.2547	0.2541	0.2536	0.2536	0.2549	0.2531	0.0195	0.252	0.253	0.2535	0.2533	0.2532	0.2538	0.2529	0.2526	0.2513	0.0054	0.2629	0.2507	0.0065	0.2627	0.2527	0.0136
LPA-22	0.2723	0.2701	0.2684	0.2675	0.2696	0.2651	0.2656	0.2634	0.263	0.2646	0.2609	0.2607	0.2622	0.2613	0.2614	0.2595	0.2604	0.2587	0.2588	0.2566	0.2555	0.2547	0.257	0.0266	0.2544	0.2538	0.2547	0.2539	0.2536	0.2531	0.2546	0.2528	0.0196	0.2517	0.2529	0.2536	0.2534	0.2533	0.2537	0.253	0.2524	0.2512	0.0065	0.2623	0.2508	0.006	0.2623	0.2524	0.0109
LPA-44	0.2725	0.2705	0.2688	0.2678	0.2703	0.2656	0.2662	0.264	0.2634	0.2654	0.2613	0.2613	0.2626	0.2619	0.2622	0.2599	0.2607	0.2593	0.2592	0.2568	0.2562	0.2552	0.2574	0.0271	0.255	0.254	0.2549	0.2543	0.2536	0.2539	0.2548	0.253	0.0202	0.2521	0.2531	0.2537	0.2532	0.2533	0.2539	0.2535	0.2527	0.2514	0.0069	0.2628	0.2509	0.0064	0.2623	0.2526	0.008
LPA-100	0.2727	0.2706	0.269	0.2681	0.2705	0.2658	0.2664	0.2642	0.2636	0.2655	0.2615	0.2615	0.2628	0.2621	0.2624	0.2601	0.2609	0.2595	0.2594	0.257	0.2564	0.2554	0.2576	0.027	0.2552	0.2542	0.2551	0.2545	0.2538	0.254	0.255	0.2532	0.02	0.2523	0.2533	0.254	0.2534	0.2535	0.2541	0.2537	0.2529	0.2516	0.0067	0.2629	0.2511	0.0063	0.2625	0.2528	0.0079
LPA-48	0.2728	0.2706	0.269	0.2681	0.2706	0.2658	0.2664	0.2642	0.2637	0.2655	0.2615	0.2615	0.2628	0.2621	0.2624	0.2601	0.261	0.2595	0.2594	0.257	0.2565	0.2555	0.2576	0.027	0.2552	0.2542	0.2551	0.2545	0.2538	0.254	0.255	0.2532	0.0201	0.2523	0.2533	0.254	0.2534	0.2535	0.2541	0.2537	0.2529	0.2516	0.0068	0.2629	0.2511	0.0063	0.2625	0.2528	0.0079
LPA-50	0.2727	0.2706	0.269	0.2681	0.2705	0.2658	0.2664	0.2642	0.2636	0.2655	0.2615	0.2615	0.2628	0.2621	0.2624	0.2601	0.2609	0.2595	0.2594	0.257	0.2564	0.2554	0.2576	0.027	0.2552	0.2542	0.2551	0.2545	0.2538	0.254	0.255	0.2532	0.0201	0.2523	0.2533	0.254	0.2534	0.2535	0.2541	0.2537	0.2529	0.2516	0.0068	0.2629	0.2511	0.0063	0.2625	0.2528	0.0079
LPA-18	0.2726	0.2704	0.2688	0.2679	0.2704	0.2657	0.2662	0.264	0.2635	0.2654	0.2614	0.2613	0.2626	0.2619	0.2622	0.2599	0.2608	0.2593	0.2592	0.2568	0.2563	0.2553	0.2574	0.0269	0.255	0.254	0.2549	0.2543	0.2536	0.2538	0.2548	0.253	0.0199	0.2521	0.2531	0.2538	0.2532	0.2533	0.2539	0.2535	0.2528	0.2514	0.0067	0.2627	0.2509	0.0063	0.2623	0.2526	0.008
LPA-90	0.2728	0.2707	0.2691	0.2681	0.2706	0.2659	0.2665	0.2643	0.2637	0.2656	0.2616	0.2616	0.2629	0.2622	0.2625	0.2602	0.2611	0.2596	0.2595	0.2571	0.2565	0.2555	0.2577	0.0271	0.2553	0.2543	0.2552	0.2546	0.2539	0.2541	0.2551	0.2533	0.0202	0.2524	0.2534	0.254	0.2535	0.2536	0.2542	0.2538	0.253	0.2517	0.0069	0.263	0.2512	0.0064	0.2626	0.2529	0.008
LPA-92	0.2727	0.2706	0.269	0.2681	0.2705	0.2658	0.2664	0.2642	0.2636	0.2655	0.2615	0.2615	0.2628	0.2621	0.2624	0.2601	0.2609	0.2595	0.2594	0.257	0.2564	0.2554	0.2576	0.027	0.2552	0.2542	0.2551	0.2545	0.2538	0.254	0.255	0.2532	0.0201	0.2523	0.2533	0.254	0.2534	0.2535	0.2541	0.2537	0.2529	0.2516	0.0068	0.2629	0.2511	0.0063	0.2625	0.2528	0.0079
LPA-26	0.2728	0.2706	0.269	0.2681	0.2706	0.2658	0.2664	0.2642	0.2637	0.2655	0.2615	0.2615	0.2628	0.2621	0.2624	0.2601	0.261	0.2595	0.2594	0.257	0.2565	0.2555	0.2576	0.027	0.2552	0.2542	0.2551	0.2545	0.2538	0.254	0.255	0.2532	0.0201	0.2523	0.2533	0.254	0.2534	0.2535	0.2541	0.2537	0.2529	0.2516	0.0068	0.2629	0.2511	0.0063	0.2625	0.2528	0.0079
LPA-42	0.2729	0.2705	0.2691	0.2684	0.2705	0.2664	0.2663	0.2646	0.2642	0.2657	0.2621	0.2618	0.2631	0.2622	0.2624	0.2604	0.2615	0.2596	0.2592	0.2571	0.2563	0.2557	0.2579	0.0271	0.2554	0.2547	0.2556	0.2548	0.2541	0.2544	0.2556	0.2536	0.0197	0.2525	0.2537	0.2544	0.2541	0.2539	0.2545	0.2538	0.2533	0.2519	0.0055	0.2633	0.2514	0.0066	0.263	0.253	0.0135
LPA-73	0.2729	0.2708	0.2692	0.2682	0.2707	0.266	0.2666	0.2644	0.2638	0.2657	0.2617	0.2617	0.263	0.2623	0.2626	0.2603	0.2611	0.2597	0.2596	0.2571	0.2566	0.2556	0.2578	0.0271	0.2554	0.2544	0.2553	0.2547	0.254	0.2542	0.2552	0.2534	0.0203	0.2525	0.2535	0.2541	0.2536	0.2537	0.2543	0.2539	0.2531	0.2518	0.0069	0.2629	0.2513	0.0065	0.2625	0.2529	0.008
LPA-84	0.2735	0.2708	0.2693	0.2682	0.2705	0.2666	0.2666	0.2646	0.264	0.2659	0.2621	0.262	0.2631	0.2621	0.2625	0.2604	0.2613	0.2596	0.2594	0.2571	0.2566	0.256	0.258	0.0273	0.2554	0.2548	0.2555	0.2551	0.2544	0.254	0.2557	0.2539	0.0199	0.2528	0.2538	0.2543	0.2541	0.254	0.2546	0.2537	0.2534	0.2523	0.0055	0.2634	0.2515	0.0067	0.2632	0.2535	0.0135
LPA-68	0.2728	0.2706	0.269	0.2681	0.2706	0.2658	0.2664	0.2642	0.2636	0.2655	0.2615	0.2615	0.2628	0.2621	0.2624	0.2601	0.261	0.2595	0.2594	0.257	0.2565	0.2554	0.2576	0.027	0.2552	0.2542	0.2551	0.2545	0.2538	0.254	0.255	0.2532	0.0201	0.2523	0.2533	0.254	0.2534	0.2535	0.2541	0.2537	0.2529	0.2516	0.0068	0.2629	0.2511	0.0063	0.2625	0.2528	0.0079
LPA-78	0.2728	0.2707	0.2691	0.2681	0.2707	0.2659	0.2665	0.2643	0.2637	0.2656	0.2616	0.2616	0.2629	0.2622	0.2625	0.2602	0.2611	0.2596	0.2595	0.2571	0.2565	0.2555	0.2577	0.0271	0.2553	0.2543	0.2552	0.2546	0.2539	0.2541	0.2551	0.2533	0.0202	0.2524	0.2534	0.254	0.2535	0.2536	0.2542	0.2538	0.253	0.2517	0.0069	0.263	0.2512	0.0064	0.2626	0.2529	0.008
LPA-70	0.2727	0.2705	0.2689	0.268	0.2705	0.2658	0.2663	0.2641	0.2636	0.2654	0.2615	0.2614	0.2627	0.262	0.2623	0.26	0.2609	0.2594	0.2593	0.2569	0.2564	0.2554	0.2575	0.027	0.2551	0.2542	0.2551	0.2544	0.2538	0.2539	0.2549	0.2531	0.0201	0.2522	0.2532	0.2539	0.2533	0.2534	0.254	0.2536	0.2529	0.2515	0.0068	0.263	0.251	0.0063	0.2625	0.2527	0.0079
LPA-49	0.2728	0.2706	0.269	0.2681	0.2706	0.2658	0.2664	0.2642	0.2637	0.2655	0.2615	0.2615	0.2628	0.2621	0.2624	0.2601	0.261	0.2595	0.2594	0.257	0.2565	0.2555	0.2576	0.027	0.2552	0.2542	0.2551	0.2545	0.2538	0.254	0.255	0.2532	0.0201	0.2523	0.2533	0.254	0.2534	0.2535	0.2541	0.2537	0.2529	0.2516	0.0068	0.2629	0.2511	0.0063	0.2625	0.2528	0.0079
LPA-29	0.2725	0.2697	0.2683	0.2674	0.2695	0.2656	0.2655	0.2636	0.2632	0.265	0.2609	0.261	0.2621	0.2612	0.2615	0.2594	0.2605	0.2586	0.2584	0.2562	0.2556	0.255	0.257	0.0274	0.2544	0.254	0.2547	0.2541	0.2536	0.2535	0.2547	0.2529	0.0197	0.252	0.2528	0.2535	0.2531	0.2532	0.2538	0.2528	0.2524	0.2512	0.0055	0.2634	0.2507	0.0066	0.2631	0.2526	0.0138
LPA-57	0.2727	0.2706	0.269	0.2681	0.2705	0.2658	0.2664	0.2642	0.2636	0.2654	0.2615	0.2615	0.2628	0.2621	0.2624	0.26	0.2609	0.2595	0.2594	0.257	0.2564	0.2554	0.2576	0.027	0.2552	0.2542	0.2551	0.2545	0.2538	0.2539	0.255	0.2532	0.0201	0.2523	0.2533	0.254	0.2534	0.2535	0.2541	0.2537	0.2529	0.2516	0.0068	0.2628	0.2511	0.0063	0.2624	0.2528	0.0079
LPA-11	0.2728	0.2706	0.269	0.2681	0.2706	0.2658	0.2664	0.2642	0.2637	0.2655	0.2615	0.2615	0.2628	0.2621	0.2624	0.2601	0.261	0.2595	0.2594	0.257	0.2565	0.2555	0.2576	0.0271	0.2552	0.2542	0.2551	0.2545	0.2538	0.254	0.255	0.2532	0.0201	0.2523	0.2533	0.254	0.2534	0.2535	0.2541	0.2537	0.2529	0.2516	0.0068	0.2629	0.2511	0.0065	0.2625	0.2528	0.0082
LPA-64	0.2726	0.2705	0.2689	0.268	0.2705	0.2658	0.2663	0.2641	0.2635	0.2654	0.2614	0.2614	0.2627	0.262	0.2623	0.26	0.2609	0.2594	0.2593	0.2569	0.2564	0.2553	0.2575	0.0269	0.2551	0.2541	0.255	0.2544	0.2537	0.2539	0.2549	0.2531	0.0201	0.2522	0.2532	0.2539	0.2533	0.2534	0.254	0.2536	0.2528	0.2515	0.0067	0.2628	0.251	0.0063	0.2624	0.2527	0.008
LPA-52	0.2723	0.27	0.2684	0.2675	0.27	0.2653	0.2658	0.2638	0.2634	0.2649	0.2614	0.2611	0.2626	0.2617	0.2618	0.2599	0.2607	0.2589	0.259	0.2568	0.256	0.2551	0.2573	0.027	0.2549	0.2542	0.2553	0.2543	0.254	0.2536	0.2551	0.253	0.0199	0.2525	0.2535	0.2539	0.2535	0.2537	0.2541	0.2534	0.2529	0.2515	0.0068	0.2623	0.2512	0.0065	0.2623	0.2528	0.0109
LPA-3	0.2728	0.2706	0.269	0.2681	0.2706	0.2658	0.2664	0.2642	0.2636	0.2655	0.2615	0.2615	0.2628	0.2621	0.2624	0.2601	0.261	0.2595	0.2594	0.257	0.2565	0.2554	0.2576	0.027	0.2552	0.2542	0.2551	0.2545	0.2538	0.254	0.255	0.2532	0.0201	0.2523	0.2533	0.254	0.2534	0.2535	0.2541	0.2537	0.2529	0.2516	0.0068	0.2629	0.2511	0.0063	0.2625	0.2528	0.0079
LPA-62	0.2746	0.2723	0.2708	0.2697	0.2724	0.2676	0.268	0.2658	0.2658	0.2673	0.263	0.263	0.2645	0.2637	0.2637	0.2618	0.2629	0.261	0.2609	0.2587	0.2582	0.2575	0.2592	0.0311	0.2571	0.2564	0.2576	0.2565	0.2568	0.2557	0.2577	0.2555	0.0218	0.2544	0.2557	0.256	0.2556	0.2562	0.2562	0.2556	0.2551	0.2543	0.0113	0.2645	0.2534	0.0096	0.2643	0.2546	0.0204
LPA-56	0.2745	0.2722	0.2703	0.2696	0.2721	0.2673	0.2675	0.2653	0.2653	0.2674	0.2624	0.2627	0.264	0.2634	0.2632	0.2613	0.2623	0.2605	0.2603	0.2581	0.2572	0.2568	0.2586	0.0319	0.256	0.2554	0.2566	0.2558	0.2558	0.2551	0.2567	0.2543	0.0223	0.2535	0.2548	0.255	0.2548	0.2551	0.2553	0.2546	0.254	0.2538	0.0124	0.2641	0.2524	0.0102	0.2635	0.2537	0.0213
LPA-71	0.273	0.2703	0.2689	0.2677	0.2702	0.2661	0.2661	0.2641	0.2635	0.2654	0.2616	0.2617	0.2627	0.2616	0.2624	0.2599	0.2608	0.2594	0.2591	0.2567	0.2565	0.2559	0.2577	0.0278	0.2551	0.2547	0.2552	0.2548	0.2541	0.2539	0.2556	0.2536	0.0202	0.2527	0.2538	0.254	0.2538	0.2538	0.2545	0.2536	0.2533	0.2521	0.0058	0.2635	0.2513	0.0071	0.2633	0.2534	0.0137
LPA-109	0.2743	0.2722	0.2705	0.2696	0.2721	0.2674	0.268	0.2657	0.2652	0.2672	0.2629	0.263	0.2644	0.2635	0.2638	0.2616	0.2625	0.2611	0.2608	0.2585	0.258	0.2568	0.259	0.0309	0.2566	0.2556	0.2564	0.2558	0.2552	0.2556	0.2564	0.2546	0.0238	0.2536	0.2549	0.2553	0.2548	0.2549	0.2555	0.2551	0.2543	0.253	0.0103	0.2644	0.2524	0.0099	0.264	0.2541	0.0042
LPA-15	0.2746	0.2723	0.2708	0.2697	0.2725	0.2676	0.268	0.2658	0.2658	0.2673	0.263	0.263	0.2645	0.2637	0.2637	0.2618	0.2629	0.261	0.2609	0.2587	0.2582	0.2575	0.2592	0.031	0.2571	0.2564	0.2576	0.2565	0.2568	0.2557	0.2577	0.2555	0.0217	0.2544	0.2557	0.256	0.2556	0.2562	0.2562	0.2556	0.2551	0.2543	0.0111	0.2645	0.2534	0.0095	0.2643	0.2546	0.0202
LPA-6	0.2746	0.2723	0.2709	0.2697	0.2725	0.2676	0.2681	0.2658	0.2658	0.2673	0.263	0.263	0.2645	0.2637	0.2637	0.2618	0.2629	0.261	0.2609	0.2587	0.2582	0.2575	0.2592	0.031	0.2571	0.2565	0.2576	0.2565	0.2568	0.2557	0.2577	0.2555	0.0217	0.2544	0.2557	0.256	0.2556	0.2562	0.2562	0.2556	0.2552	0.2543	0.0111	0.2646	0.2534	0.0095	0.2643	0.2546	0.0202
LPA-110	0.2747	0.2723	0.2705	0.2698	0.2723	0.2675	0.2677	0.2655	0.2655	0.2676	0.2626	0.2629	0.2642	0.2635	0.2633	0.2615	0.2625	0.2607	0.2605	0.2583	0.2574	0.257	0.2588	0.0316	0.2562	0.2556	0.2567	0.256	0.256	0.2553	0.2569	0.2544	0.022	0.2537	0.255	0.2552	0.255	0.2553	0.2555	0.2548	0.2542	0.254	0.0121	0.2643	0.2526	0.01	0.2637	0.2539	0.021
LPA-61	0.2746	0.2723	0.2708	0.2697	0.2725	0.2676	0.268	0.2658	0.2658	0.2673	0.263	0.263	0.2645	0.2637	0.2637	0.2618	0.2629	0.261	0.2609	0.2587	0.2582	0.2575	0.2592	0.031	0.2571	0.2564	0.2576	0.2565	0.2568	0.2557	0.2577	0.2555	0.0217	0.2544	0.2557	0.256	0.2556	0.2562	0.2562	0.2556	0.2551	0.2543	0.0111	0.2645	0.2534	0.0095	0.2643	0.2546	0.0202
LPA-95	0.2748	0.2723	0.2705	0.2696	0.2723	0.2675	0.2677	0.2656	0.2656	0.2677	0.2627	0.263	0.2643	0.2634	0.2634	0.2616	0.2623	0.2608	0.2606	0.2584	0.2573	0.2569	0.2587	0.0318	0.2561	0.2555	0.2567	0.2559	0.2559	0.2554	0.2568	0.2544	0.0222	0.2536	0.2549	0.2551	0.2549	0.2552	0.2554	0.2547	0.2541	0.2539	0.0123	0.2642	0.2525	0.0102	0.2636	0.2538	0.0212
LPA-54	0.2746	0.2722	0.2704	0.2697	0.2722	0.2674	0.2676	0.2654	0.2654	0.2675	0.2625	0.2628	0.2641	0.2634	0.2633	0.2614	0.2624	0.2606	0.2604	0.2582	0.2573	0.2569	0.2587	0.0317	0.2561	0.2555	0.2566	0.2559	0.2559	0.2552	0.2568	0.2544	0.0221	0.2536	0.2549	0.2551	0.2549	0.2552	0.2554	0.2547	0.2541	0.2539	0.0122	0.2642	0.2525	0.01	0.2636	0.2538	0.0211
LPA-41	0.2747	0.2724	0.2705	0.2697	0.2722	0.2674	0.2677	0.2655	0.2655	0.2676	0.2626	0.2629	0.2642	0.2635	0.2634	0.2615	0.2624	0.2607	0.2605	0.2583	0.2574	0.257	0.2588	0.0318	0.2562	0.2556	0.2568	0.256	0.256	0.2553	0.2569	0.2544	0.0221	0.2537	0.255	0.2552	0.255	0.2553	0.2555	0.2548	0.2542	0.254	0.0122	0.2643	0.2526	0.0101	0.2637	0.2539	0.0212
LPA-35	0.2748	0.2725	0.271	0.2699	0.2726	0.2678	0.2682	0.266	0.266	0.2675	0.2632	0.2632	0.2647	0.2639	0.2639	0.262	0.2631	0.2612	0.2611	0.2589	0.2584	0.2577	0.2594	0.0312	0.2573	0.2567	0.2578	0.2567	0.257	0.2559	0.2579	0.2557	0.0219	0.2546	0.2559	0.2562	0.2558	0.2564	0.2564	0.2558	0.2553	0.2545	0.0113	0.2646	0.2536	0.0097	0.2645	0.2548	0.0204
LPA-45	0.2746	0.2723	0.2704	0.2696	0.2722	0.2673	0.2676	0.2654	0.2654	0.2675	0.2625	0.2628	0.2642	0.2635	0.2633	0.2614	0.2623	0.2607	0.2604	0.2582	0.2573	0.2569	0.2587	0.0318	0.2561	0.2555	0.2567	0.2559	0.2559	0.2552	0.2568	0.2544	0.0222	0.2536	0.2549	0.2551	0.2549	0.2552	0.2555	0.2547	0.2541	0.2539	0.0123	0.2642	0.2525	0.0102	0.2636	0.2538	0.0211
LPA-91	0.2746	0.2722	0.2704	0.2697	0.2722	0.2674	0.2676	0.2654	0.2654	0.2675	0.2625	0.2628	0.2641	0.2634	0.2633	0.2614	0.2624	0.2606	0.2604	0.2582	0.2573	0.2569	0.2587	0.0317	0.2561	0.2555	0.2566	0.2559	0.2559	0.2552	0.2568	0.2544	0.0221	0.2536	0.2549	0.2551	0.2549	0.2552	0.2554	0.2547	0.2541	0.2539	0.0122	0.2642	0.2525	0.01	0.2636	0.2538	0.0211
LPA-63	0.2747	0.2724	0.2709	0.2698	0.2725	0.2677	0.2681	0.2659	0.2659	0.2674	0.2631	0.2631	0.2646	0.2638	0.2638	0.2619	0.263	0.2611	0.261	0.2588	0.2583	0.2576	0.2593	0.031	0.2572	0.2566	0.2577	0.2566	0.2569	0.2558	0.2578	0.2556	0.0217	0.2545	0.2558	0.2561	0.2557	0.2563	0.2563	0.2557	0.2552	0.2544	0.0112	0.2646	0.2535	0.0096	0.2644	0.2547	0.0203
LPA-74	0.2748	0.2725	0.2705	0.2698	0.2723	0.2675	0.2677	0.2656	0.2656	0.2677	0.2627	0.263	0.2643	0.2637	0.2635	0.2616	0.2625	0.2608	0.2606	0.2584	0.2575	0.2571	0.2589	0.0318	0.2563	0.2557	0.2568	0.2561	0.2561	0.2554	0.257	0.2546	0.0222	0.2538	0.2551	0.2553	0.2551	0.2554	0.2556	0.2549	0.2543	0.2541	0.0123	0.2644	0.2527	0.0102	0.2638	0.254	0.0212
LPB-089	0.2727	0.2706	0.269	0.2681	0.2705	0.2658	0.2662	0.2643	0.2639	0.2654	0.2618	0.2618	0.263	0.2622	0.2625	0.2605	0.2614	0.2597	0.2595	0.257	0.2563	0.2555	0.2577	0.0262	0.2555	0.2549	0.2553	0.2546	0.2545	0.2541	0.2553	0.2536	0.0193	0.2527	0.2538	0.2544	0.2542	0.2539	0.2546	0.2536	0.2531	0.2521	0.0064	0.2629	0.2515	0.0055	0.2628	0.2528	0.0131
LPB-043	0.2722	0.2698	0.2684	0.2675	0.2695	0.2654	0.2655	0.2636	0.2632	0.2651	0.2613	0.2608	0.2621	0.2611	0.2614	0.2594	0.2605	0.2586	0.2585	0.256	0.2554	0.255	0.2566	0.0266	0.2542	0.2538	0.2545	0.2539	0.2534	0.2536	0.2546	0.2527	0.0191	0.2518	0.2527	0.2533	0.253	0.2532	0.2536	0.2528	0.2522	0.251	0.0035	0.2626	0.2505	0.0061	0.2625	0.2523	0.0133
LPB-067	0.2719	0.2698	0.2684	0.2672	0.2694	0.265	0.2652	0.2634	0.263	0.2648	0.2609	0.2605	0.2622	0.2613	0.2614	0.2595	0.2603	0.2587	0.2583	0.2562	0.2553	0.2545	0.2566	0.0267	0.2544	0.2538	0.2545	0.2537	0.2534	0.2532	0.2548	0.2528	0.02	0.252	0.2531	0.2535	0.2533	0.2529	0.2539	0.253	0.2524	0.2512	0.0067	0.2626	0.2506	0.0059	0.2624	0.2525	0.0137
LPB-119	0.2722	0.2698	0.2684	0.2675	0.2696	0.2655	0.2656	0.2637	0.2633	0.265	0.2613	0.2609	0.2622	0.2612	0.2614	0.2595	0.2606	0.2587	0.2585	0.256	0.2555	0.2551	0.2567	0.0266	0.2543	0.2539	0.2546	0.254	0.2535	0.2535	0.2546	0.2528	0.0191	0.2519	0.2528	0.2534	0.253	0.2533	0.2537	0.2528	0.2523	0.2511	0.0033	0.2625	0.2506	0.006	0.2624	0.2522	0.0131
LPB-070	0.2718	0.2697	0.2683	0.2671	0.2693	0.2649	0.2651	0.2633	0.2629	0.2649	0.2608	0.2604	0.2621	0.2612	0.2613	0.2594	0.2602	0.2586	0.2582	0.2561	0.2554	0.2545	0.2565	0.0272	0.2543	0.2537	0.2544	0.2538	0.2535	0.2533	0.2547	0.2529	0.0203	0.252	0.2532	0.2536	0.2532	0.253	0.2538	0.2531	0.2525	0.2513	0.0071	0.263	0.2507	0.0065	0.2628	0.2526	0.0142
LPB-078	0.2722	0.2698	0.2684	0.2675	0.2696	0.2655	0.2656	0.2637	0.2633	0.265	0.2613	0.2609	0.2622	0.2612	0.2614	0.2595	0.2606	0.2587	0.2585	0.256	0.2555	0.2551	0.2567	0.0266	0.2543	0.2539	0.2546	0.254	0.2535	0.2535	0.2546	0.2528	0.0191	0.2519	0.2528	0.2534	0.253	0.2533	0.2537	0.2528	0.2523	0.2511	0.0033	0.2625	0.2506	0.006	0.2624	0.2522	0.0131
LPB-021	0.2722	0.2698	0.2684	0.2675	0.2697	0.2655	0.2656	0.2637	0.2634	0.2651	0.2613	0.261	0.2623	0.2612	0.2615	0.2596	0.2607	0.2588	0.2585	0.2561	0.2556	0.2552	0.2568	0.0267	0.2544	0.254	0.2547	0.2541	0.2536	0.2536	0.2547	0.2529	0.0192	0.252	0.2528	0.2535	0.2531	0.2534	0.2538	0.2529	0.2524	0.2512	0.0034	0.2626	0.2507	0.006	0.2625	0.2523	0.0132
LPB-122	0.2723	0.2699	0.2685	0.2676	0.2697	0.2656	0.2657	0.2637	0.2634	0.2651	0.2614	0.261	0.2623	0.2612	0.2615	0.2596	0.2607	0.2588	0.2586	0.2561	0.2556	0.2552	0.2568	0.0267	0.2544	0.254	0.2547	0.2541	0.2536	0.2536	0.2547	0.2529	0.0192	0.252	0.2528	0.2535	0.2531	0.2534	0.2538	0.2529	0.2524	0.2512	0.0034	0.2626	0.2507	0.006	0.2625	0.2523	0.0132
LPB-066	0.2727	0.2706	0.269	0.2681	0.2705	0.2658	0.2662	0.2643	0.2639	0.2654	0.2618	0.2618	0.263	0.2622	0.2625	0.2605	0.2614	0.2597	0.2595	0.257	0.2563	0.2555	0.2577	0.0262	0.2555	0.2549	0.2553	0.2546	0.2545	0.2541	0.2553	0.2536	0.0193	0.2527	0.2538	0.2544	0.2542	0.2539	0.2546	0.2536	0.2531	0.2521	0.0064	0.2629	0.2515	0.0055	0.2628	0.2528	0.0131
LPB-053	0.2717	0.2696	0.2681	0.267	0.2691	0.2648	0.265	0.2632	0.2628	0.2647	0.2607	0.2603	0.262	0.2611	0.2612	0.2592	0.2601	0.2585	0.258	0.256	0.2553	0.2544	0.2564	0.027	0.2542	0.2536	0.2543	0.2537	0.2534	0.2532	0.2546	0.2528	0.0201	0.2518	0.253	0.2535	0.2531	0.2529	0.2536	0.2529	0.2524	0.2512	0.0069	0.2627	0.2505	0.0062	0.2625	0.2525	0.014
LPB-111	0.2727	0.2705	0.2689	0.268	0.2705	0.2658	0.2663	0.2641	0.2637	0.2656	0.2615	0.2614	0.2627	0.262	0.2623	0.26	0.2609	0.2594	0.2593	0.2571	0.2562	0.2554	0.2573	0.0272	0.2551	0.2543	0.2552	0.2543	0.2539	0.254	0.2551	0.2533	0.0201	0.2524	0.2534	0.254	0.2533	0.2536	0.254	0.2536	0.2528	0.2513	0.0071	0.2627	0.251	0.0065	0.2626	0.2527	0.009
LPB-123	0.2721	0.2699	0.2683	0.2676	0.2695	0.2654	0.2655	0.2636	0.2632	0.2649	0.2615	0.2608	0.2623	0.2613	0.2613	0.2596	0.2607	0.2586	0.2584	0.2561	0.2556	0.2552	0.2568	0.0267	0.2544	0.254	0.2547	0.2541	0.2536	0.2534	0.2547	0.2529	0.0192	0.252	0.2528	0.2535	0.2531	0.2534	0.2538	0.2529	0.2524	0.2512	0.0034	0.2626	0.2507	0.006	0.2625	0.2523	0.0132
LPB-084	0.2718	0.2697	0.2682	0.2671	0.2693	0.2649	0.2651	0.2633	0.2629	0.2648	0.2608	0.2604	0.2621	0.2612	0.2613	0.2593	0.2602	0.2586	0.2581	0.2561	0.2554	0.2545	0.2565	0.0272	0.2543	0.2537	0.2544	0.2538	0.2535	0.2533	0.2547	0.2529	0.0203	0.2519	0.2532	0.2536	0.2532	0.253	0.2538	0.253	0.2525	0.2513	0.0071	0.263	0.2506	0.0065	0.2628	0.2526	0.0142
LPB-028	0.2718	0.2697	0.2683	0.2671	0.2693	0.2649	0.2651	0.2633	0.2629	0.2649	0.2608	0.2604	0.2621	0.2612	0.2613	0.2594	0.2602	0.2586	0.2582	0.2561	0.2554	0.2545	0.2565	0.0272	0.2543	0.2537	0.2544	0.2538	0.2535	0.2533	0.2547	0.2529	0.0203	0.252	0.2532	0.2536	0.2532	0.253	0.2538	0.2531	0.2525	0.2513	0.0071	0.263	0.2507	0.0065	0.2628	0.2526	0.0142
LPB-006	0.2717	0.2696	0.2682	0.267	0.2692	0.2648	0.265	0.2632	0.2628	0.2647	0.2607	0.2603	0.262	0.2611	0.2612	0.2593	0.2601	0.2585	0.2581	0.256	0.2553	0.2544	0.2564	0.0271	0.2542	0.2536	0.2543	0.2537	0.2534	0.2532	0.2546	0.2528	0.0203	0.2519	0.2531	0.2535	0.2532	0.2529	0.2537	0.253	0.2524	0.2512	0.0071	0.2629	0.2506	0.0064	0.2627	0.2525	0.0141
LPB-125	0.2725	0.2704	0.2688	0.2679	0.2704	0.2656	0.2662	0.264	0.2636	0.2655	0.2613	0.2613	0.2626	0.2619	0.2622	0.2599	0.2608	0.2593	0.2592	0.257	0.2561	0.2552	0.2572	0.0271	0.255	0.2542	0.2551	0.2541	0.2538	0.254	0.255	0.2532	0.02	0.2523	0.2533	0.254	0.2532	0.2535	0.2539	0.2535	0.2528	0.2512	0.0069	0.2626	0.2509	0.0064	0.2624	0.2526	0.0088
LPB-024	0.2717	0.2696	0.2682	0.267	0.2692	0.2648	0.265	0.2632	0.2628	0.2647	0.2607	0.2603	0.262	0.2611	0.2612	0.2593	0.2601	0.2585	0.2581	0.256	0.2553	0.2544	0.2564	0.0271	0.2542	0.2536	0.2543	0.2537	0.2534	0.2532	0.2546	0.2528	0.0203	0.2519	0.2531	0.2535	0.2532	0.2529	0.2537	0.253	0.2524	0.2512	0.0071	0.2629	0.2506	0.0064	0.2627	0.2525	0.0141
LPB-087	0.2723	0.2699	0.2685	0.2676	0.2697	0.2656	0.2657	0.2638	0.2634	0.2651	0.2615	0.261	0.2623	0.2613	0.2615	0.2596	0.2607	0.2588	0.2586	0.2561	0.2556	0.2552	0.2568	0.0267	0.2544	0.254	0.2547	0.2541	0.2536	0.2536	0.2547	0.2529	0.0192	0.252	0.2528	0.2535	0.2531	0.2534	0.2538	0.2529	0.2524	0.2512	0.0034	0.2626	0.2507	0.006	0.2625	0.2523	0.0132
LPB-099	0.2718	0.2697	0.2682	0.2671	0.2693	0.2649	0.2651	0.2633	0.2629	0.2648	0.2608	0.2604	0.2621	0.2612	0.2613	0.2593	0.2602	0.2586	0.2581	0.2561	0.2554	0.2545	0.2565	0.0272	0.2543	0.2537	0.2544	0.2538	0.2535	0.2533	0.2547	0.2528	0.0203	0.2519	0.2532	0.2536	0.2532	0.253	0.2538	0.253	0.2525	0.2513	0.0071	0.263	0.2506	0.0065	0.2628	0.2526	0.0141
LPB-009	0.2717	0.2696	0.2682	0.267	0.2692	0.2648	0.265	0.2632	0.2628	0.2647	0.2607	0.2603	0.262	0.2611	0.2612	0.2593	0.2601	0.2585	0.2581	0.256	0.2553	0.2544	0.2564	0.0273	0.2542	0.2536	0.2543	0.2537	0.2534	0.2532	0.2546	0.2528	0.0204	0.2519	0.2531	0.2535	0.2532	0.2529	0.2537	0.253	0.2524	0.2512	0.0072	0.2629	0.2506	0.0065	0.2627	0.2525	0.0142
LPB-012	0.2723	0.2699	0.2685	0.2676	0.2697	0.2656	0.2657	0.2637	0.2634	0.2651	0.2614	0.261	0.2623	0.2612	0.2615	0.2596	0.2607	0.2588	0.2586	0.2561	0.2556	0.2552	0.2568	0.0267	0.2544	0.254	0.2547	0.2541	0.2536	0.2536	0.2547	0.2529	0.0192	0.252	0.2528	0.2535	0.2531	0.2534	0.2538	0.2529	0.2524	0.2512	0.0034	0.2626	0.2507	0.006	0.2625	0.2523	0.0131
LPB-059	0.2718	0.2697	0.2683	0.2671	0.2693	0.2649	0.2651	0.2633	0.2629	0.2649	0.2608	0.2604	0.2621	0.2612	0.2613	0.2594	0.2602	0.2586	0.2582	0.2561	0.2554	0.2545	0.2565	0.0272	0.2543	0.2537	0.2544	0.2538	0.2535	0.2533	0.2547	0.2529	0.0203	0.252	0.2532	0.2536	0.2532	0.253	0.2538	0.2531	0.2525	0.2513	0.0071	0.263	0.2507	0.0065	0.2628	0.2526	0.0142
LPB-080	0.2718	0.2697	0.2685	0.2674	0.2693	0.265	0.2653	0.2635	0.2631	0.2649	0.261	0.2606	0.2621	0.2612	0.2615	0.2595	0.2604	0.2588	0.2583	0.2563	0.2554	0.2546	0.2567	0.0268	0.2545	0.2539	0.2546	0.2538	0.2535	0.2533	0.2549	0.2529	0.0201	0.2521	0.2532	0.2534	0.2534	0.253	0.254	0.2531	0.2525	0.2513	0.0067	0.2627	0.2507	0.006	0.2625	0.2526	0.0138
LPB-088	0.2724	0.27	0.2686	0.2677	0.2698	0.2657	0.2658	0.2639	0.2635	0.2652	0.2616	0.2611	0.2624	0.2614	0.2616	0.2597	0.2608	0.2589	0.2587	0.2562	0.2557	0.2553	0.2569	0.0267	0.2545	0.2541	0.2548	0.2542	0.2537	0.2537	0.2548	0.253	0.0193	0.2521	0.253	0.2536	0.2532	0.2535	0.2539	0.253	0.2525	0.2513	0.0035	0.2627	0.2508	0.0061	0.2626	0.2524	0.0133
LPB-047	0.2723	0.2699	0.2685	0.2676	0.2696	0.2655	0.2656	0.2637	0.2633	0.265	0.2614	0.2609	0.2622	0.2612	0.2615	0.2595	0.2606	0.2587	0.2586	0.256	0.2555	0.2551	0.2567	0.0267	0.2543	0.2539	0.2546	0.254	0.2535	0.2535	0.2547	0.2528	0.0192	0.2519	0.2528	0.2534	0.2531	0.2533	0.2537	0.2529	0.2523	0.2511	0.0034	0.2626	0.2506	0.006	0.2625	0.2522	0.0132
LPB-085	0.2718	0.2697	0.2683	0.2672	0.2693	0.2649	0.2651	0.2633	0.2629	0.2649	0.2608	0.2604	0.2621	0.2612	0.2613	0.2594	0.2603	0.2586	0.2582	0.2561	0.2554	0.2546	0.2565	0.0272	0.2543	0.2537	0.2544	0.2538	0.2535	0.2533	0.2547	0.2529	0.0203	0.252	0.2532	0.2536	0.2532	0.253	0.2538	0.2531	0.2525	0.2513	0.0071	0.263	0.2507	0.0065	0.2628	0.2526	0.0142
LPB-003	0.2724	0.2701	0.2686	0.2678	0.27	0.2654	0.266	0.2639	0.2635	0.2648	0.2612	0.2613	0.2626	0.2618	0.2619	0.2599	0.2608	0.2591	0.2592	0.2567	0.256	0.2553	0.2572	0.0272	0.2548	0.2544	0.2553	0.2545	0.2542	0.2536	0.2551	0.2533	0.0199	0.2524	0.2534	0.2539	0.2537	0.2538	0.2542	0.2535	0.2531	0.2518	0.0067	0.2634	0.2513	0.0065	0.263	0.2529	0.011
LPB-104	0.2718	0.2697	0.2682	0.2671	0.2693	0.2649	0.2651	0.2633	0.2629	0.2648	0.2608	0.2604	0.2621	0.2612	0.2613	0.2593	0.2602	0.2586	0.2581	0.2561	0.2554	0.2545	0.2565	0.0272	0.2543	0.2537	0.2544	0.2538	0.2535	0.2533	0.2547	0.2529	0.0203	0.2519	0.2532	0.2536	0.2532	0.253	0.2538	0.253	0.2525	0.2513	0.0071	0.263	0.2506	0.0065	0.2628	0.2526	0.0142
LPB-026	0.2717	0.2696	0.2682	0.267	0.2692	0.2648	0.265	0.2632	0.2628	0.2647	0.2607	0.2603	0.262	0.2611	0.2612	0.2593	0.2601	0.2585	0.2581	0.256	0.2553	0.2544	0.2564	0.027	0.2542	0.2536	0.2543	0.2537	0.2534	0.2532	0.2546	0.2528	0.0201	0.2519	0.2531	0.2535	0.2532	0.2529	0.2537	0.253	0.2524	0.2512	0.0069	0.2627	0.2506	0.0062	0.2626	0.2525	0.0139
LPB-124	0.2722	0.2701	0.2684	0.2677	0.2698	0.2653	0.2659	0.2637	0.2633	0.2648	0.2611	0.2611	0.2624	0.2616	0.2618	0.2597	0.2606	0.259	0.259	0.2565	0.2558	0.2551	0.257	0.0271	0.2546	0.2542	0.2551	0.2543	0.254	0.2534	0.255	0.2531	0.0197	0.2522	0.2532	0.2537	0.2535	0.2536	0.254	0.2533	0.2529	0.2516	0.0066	0.2632	0.2511	0.0064	0.2628	0.2527	0.0109
LPB-093	0.2723	0.2699	0.2685	0.2676	0.2697	0.2655	0.2657	0.2637	0.2634	0.2651	0.2614	0.261	0.2623	0.2612	0.2615	0.2596	0.2607	0.2588	0.2586	0.2561	0.2556	0.2552	0.2568	0.0267	0.2544	0.254	0.2547	0.2541	0.2536	0.2536	0.2547	0.2529	0.0191	0.252	0.2528	0.2535	0.2531	0.2534	0.2538	0.2529	0.2524	0.2512	0.0034	0.2626	0.2507	0.006	0.2625	0.2523	0.0132
LPB-010	0.2727	0.2705	0.2689	0.268	0.2705	0.2658	0.2663	0.2641	0.2637	0.2656	0.2614	0.2614	0.2627	0.262	0.2623	0.26	0.2609	0.2594	0.2593	0.2571	0.2562	0.2554	0.2573	0.0272	0.2551	0.2543	0.2552	0.2542	0.2539	0.254	0.2551	0.2533	0.0201	0.2524	0.2534	0.254	0.2533	0.2536	0.254	0.2536	0.2528	0.2513	0.007	0.2627	0.251	0.0065	0.2625	0.2527	0.0089
LPB-054	0.2723	0.2699	0.2685	0.2676	0.2697	0.2656	0.2657	0.2638	0.2634	0.2651	0.2615	0.261	0.2623	0.2613	0.2615	0.2596	0.2607	0.2588	0.2586	0.2561	0.2556	0.2552	0.2568	0.0267	0.2544	0.254	0.2547	0.2541	0.2536	0.2536	0.2547	0.2529	0.0192	0.252	0.2528	0.2535	0.2531	0.2534	0.2538	0.2529	0.2524	0.2512	0.0034	0.2626	0.2507	0.006	0.2625	0.2523	0.0132
LPB-035	0.2723	0.2699	0.2685	0.2676	0.2697	0.2656	0.2657	0.2637	0.2634	0.2651	0.2614	0.261	0.2623	0.2612	0.2615	0.2596	0.2607	0.2588	0.2586	0.2561	0.2556	0.2552	0.2568	0.0267	0.2544	0.254	0.2547	0.2541	0.2536	0.2536	0.2547	0.2529	0.0192	0.252	0.2528	0.2535	0.2531	0.2534	0.2538	0.2529	0.2524	0.2512	0.0034	0.2624	0.2507	0.006	0.2623	0.2523	0.0132
LPB-031	0.2722	0.2701	0.2684	0.2677	0.2698	0.2653	0.2659	0.2637	0.2633	0.2648	0.2611	0.2611	0.2624	0.2616	0.2618	0.2597	0.2606	0.259	0.259	0.2565	0.2558	0.2551	0.257	0.0271	0.2546	0.2542	0.2551	0.2543	0.254	0.2534	0.255	0.2531	0.0197	0.2522	0.2532	0.2537	0.2535	0.2536	0.254	0.2533	0.2529	0.2516	0.0066	0.2632	0.2511	0.0064	0.2628	0.2527	0.0109
LPB-049	0.2722	0.2698	0.2684	0.2675	0.2696	0.2654	0.2656	0.2636	0.2633	0.265	0.2613	0.2609	0.2622	0.2611	0.2614	0.2595	0.2606	0.2587	0.2585	0.256	0.2555	0.2551	0.2567	0.0268	0.2543	0.2539	0.2546	0.254	0.2535	0.2535	0.2546	0.2528	0.0193	0.2519	0.2527	0.2534	0.253	0.2533	0.2537	0.2528	0.2523	0.251	0.0035	0.2625	0.2506	0.0061	0.2624	0.2522	0.0133
LPB-097	0.2725	0.2703	0.2687	0.2677	0.2703	0.2655	0.2661	0.2639	0.2635	0.2654	0.2612	0.2612	0.2625	0.2618	0.2621	0.2598	0.2608	0.2592	0.2591	0.2569	0.2562	0.2552	0.2573	0.0266	0.2549	0.2541	0.255	0.2542	0.2537	0.254	0.2549	0.2531	0.0198	0.2522	0.2532	0.2539	0.2533	0.2534	0.254	0.2536	0.2528	0.2513	0.0065	0.2629	0.251	0.0061	0.2624	0.2527	0.0084
LPB-050	0.2719	0.2696	0.2679	0.2672	0.2693	0.2652	0.2652	0.2634	0.263	0.2647	0.2609	0.2606	0.2621	0.2611	0.2612	0.2592	0.2603	0.2584	0.2584	0.2561	0.2554	0.255	0.2566	0.0268	0.2542	0.254	0.2547	0.2541	0.2534	0.2534	0.2545	0.2529	0.0193	0.252	0.2528	0.2535	0.2531	0.2534	0.2536	0.2527	0.2522	0.2512	0.0038	0.2622	0.2507	0.0062	0.2623	0.2523	0.0133
LPB-071	0.2721	0.2699	0.2682	0.2672	0.2693	0.2648	0.2654	0.2632	0.2628	0.2644	0.2607	0.2605	0.262	0.2611	0.2612	0.2593	0.2601	0.2585	0.2586	0.2564	0.2553	0.2545	0.2568	0.0266	0.2542	0.2536	0.2545	0.2537	0.2534	0.2529	0.2544	0.2526	0.0196	0.2515	0.2527	0.2533	0.2532	0.2531	0.2535	0.2528	0.2522	0.251	0.0065	0.2621	0.2506	0.006	0.2621	0.2521	0.0109
LPB-073	0.2725	0.2704	0.2688	0.2679	0.2704	0.2656	0.2662	0.264	0.2636	0.2655	0.2613	0.2613	0.2626	0.2619	0.2622	0.2599	0.2608	0.2593	0.2592	0.257	0.2561	0.2552	0.2572	0.0271	0.255	0.2542	0.2551	0.2541	0.2538	0.254	0.255	0.2532	0.02	0.2523	0.2533	0.254	0.2532	0.2535	0.2539	0.2535	0.2528	0.2512	0.0069	0.2626	0.2509	0.0064	0.2624	0.2526	0.0088
LPB-092	0.2728	0.2707	0.2691	0.2681	0.2706	0.2659	0.2665	0.2643	0.2639	0.2658	0.2616	0.2616	0.2629	0.2622	0.2625	0.2602	0.261	0.2596	0.2595	0.2572	0.2564	0.2555	0.2575	0.0273	0.2553	0.2545	0.2554	0.2544	0.2541	0.2542	0.2553	0.2535	0.0202	0.2525	0.2536	0.2542	0.2535	0.2538	0.2542	0.2538	0.253	0.2515	0.0071	0.2626	0.2512	0.0066	0.2625	0.2528	0.009
LPB-110	0.275	0.2727	0.2713	0.2701	0.2728	0.268	0.2685	0.2662	0.2662	0.2677	0.2634	0.2634	0.2649	0.2641	0.2641	0.2622	0.2633	0.2614	0.2613	0.2591	0.2584	0.2579	0.2596	0.0308	0.2575	0.2567	0.2578	0.2569	0.2572	0.2561	0.2579	0.2557	0.0215	0.2548	0.2561	0.2562	0.256	0.2564	0.2566	0.2558	0.2554	0.2545	0.011	0.2648	0.2536	0.0094	0.2646	0.2548	0.0201
LPB-004	0.2735	0.2713	0.27	0.2689	0.2718	0.2666	0.2672	0.2647	0.2646	0.2659	0.2622	0.262	0.2635	0.2628	0.2624	0.2607	0.2618	0.26	0.26	0.2579	0.257	0.2563	0.2579	0.0303	0.2557	0.2552	0.2559	0.2552	0.2556	0.2542	0.2561	0.2541	0.0209	0.2532	0.2542	0.255	0.2542	0.2548	0.2547	0.2541	0.2535	0.2529	0.008	0.263	0.2518	0.009	0.2629	0.2532	0.0197
LPB-108	0.2756	0.2731	0.2719	0.2707	0.2735	0.269	0.2692	0.267	0.267	0.2687	0.2645	0.2642	0.2655	0.2645	0.2648	0.2628	0.2641	0.262	0.2618	0.2596	0.2591	0.2588	0.2601	0.0323	0.258	0.2573	0.2585	0.2575	0.2579	0.2569	0.2586	0.2564	0.0227	0.2555	0.2566	0.2569	0.2563	0.2573	0.2573	0.2563	0.256	0.2551	0.0097	0.2651	0.2543	0.011	0.265	0.2555	0.0212
LPB-076	0.2735	0.2713	0.27	0.2689	0.2718	0.2667	0.2672	0.2648	0.2646	0.2659	0.2622	0.262	0.2635	0.2628	0.2625	0.2607	0.2619	0.26	0.2601	0.2579	0.257	0.2564	0.258	0.0303	0.2558	0.2552	0.2559	0.2552	0.2556	0.2542	0.2561	0.2541	0.0208	0.2532	0.2542	0.255	0.2542	0.2548	0.2547	0.2541	0.2536	0.2529	0.0079	0.263	0.2518	0.0089	0.2629	0.2532	0.0196
LPB-113	0.2736	0.2714	0.2701	0.269	0.2719	0.2667	0.2673	0.2648	0.2647	0.266	0.2622	0.2621	0.2636	0.2629	0.2625	0.2608	0.2619	0.2601	0.2601	0.258	0.2571	0.2564	0.2581	0.0303	0.2558	0.2553	0.256	0.2553	0.2557	0.2543	0.2562	0.2542	0.0209	0.2533	0.2543	0.2551	0.2543	0.2549	0.2548	0.2542	0.2536	0.253	0.008	0.2631	0.2519	0.009	0.263	0.2533	0.0197
LPB-001	0.2751	0.2728	0.2713	0.2702	0.2729	0.2681	0.2685	0.2663	0.2663	0.2678	0.2635	0.2635	0.265	0.2642	0.2642	0.2623	0.2634	0.2615	0.2614	0.2592	0.2585	0.258	0.2597	0.0309	0.2575	0.2568	0.2579	0.2569	0.2573	0.2562	0.258	0.2558	0.0216	0.2549	0.2562	0.2563	0.2561	0.2565	0.2567	0.2559	0.2554	0.2546	0.0111	0.2648	0.2537	0.0095	0.2646	0.2549	0.0202
LPB-121	0.2736	0.2714	0.2701	0.269	0.2719	0.2668	0.2673	0.2649	0.2647	0.266	0.2623	0.2621	0.2636	0.2629	0.2626	0.2608	0.2619	0.2601	0.2602	0.258	0.2571	0.2564	0.2581	0.0303	0.2559	0.2553	0.256	0.2553	0.2557	0.2543	0.2562	0.2542	0.0209	0.2533	0.2543	0.2551	0.2543	0.2549	0.2548	0.2542	0.2536	0.253	0.008	0.2631	0.2519	0.009	0.263	0.2533	0.0197
LPB-079	0.2735	0.2713	0.27	0.2689	0.2718	0.2667	0.2672	0.2648	0.2646	0.2659	0.2622	0.262	0.2635	0.2628	0.2625	0.2607	0.2619	0.26	0.2601	0.2579	0.257	0.2564	0.258	0.0303	0.2558	0.2552	0.2559	0.2552	0.2556	0.2542	0.2561	0.2541	0.0208	0.2532	0.2542	0.255	0.2542	0.2548	0.2547	0.2541	0.2536	0.2529	0.0079	0.263	0.2518	0.0089	0.2629	0.2532	0.0196
LPB-105	0.2735	0.2713	0.27	0.2689	0.2718	0.2667	0.2672	0.2648	0.2646	0.2659	0.2622	0.262	0.2635	0.2628	0.2625	0.2607	0.2619	0.26	0.2601	0.2579	0.257	0.2564	0.258	0.0302	0.2558	0.2552	0.2559	0.2552	0.2556	0.2542	0.2561	0.2541	0.0208	0.2532	0.2542	0.255	0.2542	0.2548	0.2547	0.2541	0.2536	0.2529	0.0078	0.263	0.2518	0.0089	0.2629	0.2532	0.0196
LPB-037	0.2736	0.2714	0.2701	0.269	0.2719	0.2667	0.2673	0.2648	0.2647	0.266	0.2622	0.2621	0.2636	0.2629	0.2625	0.2608	0.2619	0.2601	0.2601	0.258	0.2571	0.2564	0.2581	0.0303	0.2558	0.2553	0.256	0.2553	0.2557	0.2543	0.2562	0.2542	0.0209	0.2533	0.2543	0.2551	0.2543	0.2549	0.2548	0.2542	0.2536	0.253	0.008	0.2631	0.2519	0.009	0.263	0.2533	0.0197
LPB-032	0.2736	0.2714	0.2701	0.269	0.2719	0.2668	0.2673	0.2649	0.2647	0.266	0.2623	0.2621	0.2636	0.2629	0.2626	0.2608	0.2619	0.2601	0.2602	0.258	0.2571	0.2564	0.2581	0.0303	0.2559	0.2553	0.256	0.2553	0.2557	0.2543	0.2562	0.2542	0.0209	0.2533	0.2543	0.2551	0.2543	0.2549	0.2548	0.2542	0.2536	0.253	0.008	0.2631	0.2519	0.009	0.263	0.2533	0.0197
LPB-027	0.2736	0.2714	0.2701	0.269	0.2719	0.2667	0.2673	0.2648	0.2647	0.266	0.2623	0.2621	0.2636	0.2629	0.2625	0.2608	0.2619	0.2601	0.2601	0.258	0.2571	0.2564	0.2581	0.0303	0.2559	0.2553	0.256	0.2553	0.2557	0.2543	0.2562	0.2542	0.0209	0.2533	0.2543	0.2551	0.2543	0.2549	0.2548	0.2542	0.2536	0.253	0.008	0.2631	0.2519	0.009	0.263	0.2533	0.0197
LPB-115	0.2736	0.2714	0.2701	0.269	0.2719	0.2667	0.2673	0.2648	0.2647	0.266	0.2623	0.2621	0.2636	0.2629	0.2625	0.2608	0.2619	0.2601	0.2601	0.258	0.2571	0.2564	0.2581	0.0303	0.2559	0.2553	0.256	0.2553	0.2557	0.2543	0.2562	0.2542	0.0208	0.2533	0.2543	0.2551	0.2543	0.2549	0.2548	0.2542	0.2536	0.253	0.0079	0.2631	0.2519	0.009	0.263	0.2533	0.0196
NFL-082	0.2725	0.2702	0.2686	0.2676	0.27	0.2654	0.2658	0.2638	0.2634	0.265	0.2613	0.2613	0.2626	0.2617	0.262	0.26	0.2611	0.2593	0.259	0.2566	0.2559	0.2554	0.2574	0.0274	0.2548	0.2546	0.2549	0.2545	0.254	0.2539	0.2548	0.2533	0.0199	0.2524	0.2535	0.2539	0.2536	0.2537	0.2541	0.2532	0.2528	0.2512	0.0075	0.2638	0.251	0.0067	0.2634	0.2527	0.0142
NFL-079	0.2749	0.2725	0.2711	0.2699	0.2724	0.2677	0.2684	0.2664	0.266	0.2672	0.2638	0.2635	0.2651	0.2641	0.2642	0.2624	0.2635	0.2614	0.2616	0.2592	0.2584	0.2578	0.2598	0.0294	0.2573	0.2567	0.2576	0.2568	0.2563	0.2561	0.2575	0.2556	0.0222	0.2551	0.2558	0.2564	0.2559	0.2562	0.2564	0.2557	0.2554	0.2539	0.0086	0.2651	0.2537	0.0087	0.2651	0.2553	0.0128
NFL-098	0.2718	0.2696	0.268	0.2671	0.2692	0.2649	0.2652	0.2631	0.2629	0.2638	0.2607	0.2603	0.2618	0.2611	0.261	0.2591	0.26	0.2583	0.2585	0.2559	0.255	0.2545	0.2564	0.0273	0.254	0.2534	0.2544	0.2535	0.2533	0.2523	0.2543	0.2525	0.0202	0.2514	0.2526	0.2533	0.2527	0.2532	0.2532	0.2527	0.252	0.2509	0.007	0.2616	0.2507	0.0067	0.2614	0.2521	0.0113
NFL-009	0.2728	0.2705	0.2689	0.2678	0.2703	0.2657	0.2663	0.2642	0.2639	0.2654	0.2615	0.2615	0.2629	0.262	0.2619	0.2602	0.2611	0.2594	0.2594	0.2571	0.2562	0.2554	0.2576	0.0277	0.2552	0.2545	0.2554	0.2547	0.2543	0.2539	0.2553	0.2535	0.0209	0.2526	0.2534	0.2543	0.2539	0.254	0.2544	0.2537	0.2532	0.2519	0.0073	0.2628	0.2515	0.0071	0.2624	0.253	0.0117
NFL-013	0.2718	0.2696	0.268	0.2671	0.2692	0.2649	0.2652	0.2631	0.2629	0.2638	0.2607	0.2603	0.2618	0.2611	0.261	0.2591	0.26	0.2583	0.2585	0.2559	0.255	0.2545	0.2564	0.0273	0.254	0.2534	0.2544	0.2535	0.2533	0.2523	0.2543	0.2525	0.0204	0.2514	0.2526	0.2533	0.2527	0.2532	0.2532	0.2527	0.252	0.2509	0.0071	0.2616	0.2507	0.0067	0.2614	0.2521	0.0114
NFL-026	0.2729	0.2705	0.2689	0.2679	0.2704	0.2657	0.2664	0.2644	0.264	0.2652	0.2618	0.2615	0.2631	0.2622	0.2622	0.2604	0.2615	0.2595	0.2596	0.2572	0.2564	0.2558	0.2578	0.0273	0.2554	0.2548	0.2557	0.2549	0.2544	0.2541	0.2555	0.2536	0.0204	0.2532	0.2538	0.2545	0.2539	0.2542	0.2544	0.2537	0.2535	0.252	0.007	0.2629	0.2518	0.0068	0.2629	0.2534	0.0114
NFL-030	0.2719	0.2697	0.2681	0.2672	0.2693	0.265	0.2653	0.2631	0.263	0.2639	0.2607	0.2604	0.2619	0.2612	0.2611	0.2592	0.2601	0.2584	0.2585	0.256	0.2551	0.2546	0.2565	0.0274	0.2541	0.2535	0.2545	0.2536	0.2534	0.2524	0.2544	0.2526	0.0203	0.2515	0.2527	0.2534	0.2528	0.2533	0.2533	0.2528	0.2521	0.251	0.0071	0.2617	0.2508	0.0067	0.2615	0.2522	0.0113
NFL-103	0.2719	0.2698	0.2682	0.2673	0.2694	0.265	0.2654	0.2632	0.263	0.264	0.2608	0.2605	0.262	0.2613	0.2612	0.2593	0.2602	0.2585	0.2586	0.2561	0.2552	0.2547	0.2566	0.0274	0.2542	0.2536	0.2546	0.2536	0.2535	0.2525	0.2545	0.2527	0.0204	0.2516	0.2528	0.2535	0.2529	0.2534	0.2534	0.2529	0.2522	0.2511	0.0071	0.2617	0.2509	0.0068	0.2616	0.2523	0.0114
NFL-100	0.2718	0.2696	0.268	0.2671	0.2692	0.2649	0.2652	0.2631	0.2629	0.2638	0.2607	0.2603	0.2618	0.2611	0.261	0.2591	0.26	0.2583	0.2585	0.2559	0.255	0.2545	0.2564	0.0273	0.254	0.2534	0.2544	0.2535	0.2533	0.2523	0.2543	0.2525	0.0202	0.2514	0.2526	0.2533	0.2527	0.2532	0.2532	0.2527	0.252	0.2509	0.007	0.2616	0.2507	0.0067	0.2614	0.2521	0.0113
NFL-087	0.2735	0.2707	0.2697	0.2684	0.2707	0.2666	0.2666	0.2646	0.2642	0.2665	0.2622	0.2621	0.2632	0.2623	0.2626	0.2606	0.2615	0.2597	0.2596	0.2572	0.2568	0.256	0.2578	0.0282	0.2554	0.255	0.2557	0.2551	0.2546	0.2548	0.2558	0.254	0.0207	0.253	0.2539	0.2545	0.254	0.2541	0.2549	0.2539	0.2534	0.2522	0.0064	0.264	0.2516	0.0075	0.2638	0.2534	0.0147
NFL-020	0.2728	0.2704	0.2688	0.2678	0.2703	0.2656	0.2662	0.2643	0.2639	0.2651	0.2617	0.2614	0.263	0.2621	0.2621	0.2603	0.2614	0.2593	0.2595	0.2571	0.2563	0.2557	0.2577	0.0273	0.2553	0.2547	0.2556	0.2548	0.2543	0.254	0.2554	0.2535	0.0204	0.2531	0.2537	0.2544	0.2538	0.2541	0.2543	0.2536	0.2534	0.2519	0.007	0.2628	0.2517	0.0068	0.2628	0.2533	0.0114
NFL-106	0.2724	0.2701	0.2685	0.2674	0.2699	0.2653	0.2659	0.2638	0.2634	0.265	0.2611	0.2611	0.2625	0.2616	0.2615	0.2598	0.2607	0.259	0.259	0.2567	0.2558	0.255	0.2571	0.0273	0.2548	0.2541	0.255	0.2542	0.2539	0.2535	0.2549	0.2531	0.0205	0.2522	0.253	0.2539	0.2535	0.2536	0.254	0.2533	0.2528	0.2515	0.0069	0.2624	0.2511	0.0067	0.262	0.2526	0.0113
NFL-010	0.2729	0.2705	0.2689	0.2679	0.2704	0.2657	0.2663	0.2644	0.264	0.2652	0.2618	0.2615	0.2631	0.2621	0.2622	0.2604	0.2615	0.2594	0.2596	0.2572	0.2564	0.2558	0.2578	0.0273	0.2554	0.2548	0.2556	0.2549	0.2544	0.2541	0.2555	0.2536	0.0203	0.2532	0.2538	0.2545	0.2539	0.2542	0.2544	0.2537	0.2535	0.2519	0.0069	0.2629	0.2518	0.0068	0.2629	0.2534	0.0113
NFL-018	0.2723	0.27	0.2684	0.2673	0.2698	0.2652	0.2658	0.2637	0.2634	0.2649	0.261	0.261	0.2624	0.2615	0.2614	0.2597	0.2606	0.2589	0.2589	0.2566	0.2557	0.2549	0.2571	0.0272	0.2547	0.254	0.2549	0.2542	0.2538	0.2534	0.2548	0.253	0.0204	0.2521	0.2529	0.2538	0.2534	0.2535	0.2539	0.2532	0.2527	0.2514	0.0069	0.2623	0.251	0.0067	0.2619	0.2525	0.0112
NFL-090	0.2731	0.2706	0.2691	0.2681	0.2706	0.2659	0.2665	0.2645	0.2642	0.2654	0.2619	0.2617	0.2633	0.2623	0.2624	0.2606	0.2616	0.2596	0.2597	0.2574	0.2566	0.256	0.2579	0.0275	0.2555	0.2549	0.2558	0.255	0.2545	0.2543	0.2557	0.2538	0.0205	0.2533	0.254	0.2547	0.2541	0.2544	0.2546	0.2539	0.2536	0.2521	0.0071	0.2631	0.252	0.0069	0.263	0.2536	0.0115
NFL-071	0.2724	0.2696	0.2684	0.2674	0.2696	0.2655	0.2655	0.2635	0.2631	0.2655	0.2612	0.261	0.2621	0.2612	0.2615	0.2595	0.2605	0.2586	0.2585	0.2561	0.2557	0.255	0.2568	0.0266	0.2544	0.2539	0.2546	0.254	0.2535	0.2538	0.2547	0.2529	0.0194	0.252	0.2529	0.2535	0.2529	0.253	0.2538	0.2529	0.2525	0.2512	0.0053	0.2626	0.2506	0.0062	0.2624	0.2525	0.0135
NFL-099	0.2724	0.2696	0.2684	0.2674	0.2696	0.2655	0.2655	0.2635	0.2631	0.2655	0.2612	0.261	0.2621	0.2612	0.2615	0.2595	0.2605	0.2586	0.2585	0.2561	0.2557	0.255	0.2568	0.0266	0.2544	0.2539	0.2546	0.254	0.2535	0.2538	0.2547	0.2529	0.0194	0.252	0.2529	0.2535	0.2529	0.253	0.2538	0.2529	0.2525	0.2512	0.0053	0.2626	0.2506	0.0062	0.2624	0.2525	0.0135
NFL-005	0.2729	0.2705	0.2689	0.2679	0.2704	0.2657	0.2663	0.2644	0.264	0.2652	0.2618	0.2615	0.2631	0.2621	0.2622	0.2604	0.2615	0.2594	0.2596	0.2572	0.2564	0.2558	0.2578	0.0273	0.2554	0.2548	0.2556	0.2549	0.2544	0.2541	0.2555	0.2536	0.0203	0.2532	0.2538	0.2545	0.2539	0.2542	0.2544	0.2537	0.2535	0.2519	0.0069	0.2629	0.2518	0.0068	0.2629	0.2534	0.0113
NFL-097	0.2719	0.2697	0.2681	0.2672	0.2693	0.265	0.2653	0.2631	0.263	0.2639	0.2607	0.2604	0.2619	0.2612	0.2611	0.2592	0.2601	0.2584	0.2585	0.256	0.2551	0.2546	0.2565	0.0274	0.2541	0.2535	0.2545	0.2536	0.2534	0.2524	0.2544	0.2526	0.0203	0.2515	0.2527	0.2534	0.2528	0.2533	0.2533	0.2528	0.2521	0.251	0.0071	0.2617	0.2508	0.0067	0.2615	0.2522	0.0113
NFL-053	0.275	0.2726	0.2712	0.27	0.2725	0.2678	0.2684	0.2665	0.2661	0.2673	0.2638	0.2636	0.2652	0.2642	0.2643	0.2625	0.2636	0.2615	0.2616	0.2593	0.2585	0.2578	0.2598	0.0294	0.2574	0.2568	0.2577	0.2569	0.2564	0.2561	0.2576	0.2557	0.0223	0.2552	0.2559	0.2565	0.256	0.2563	0.2565	0.2558	0.2555	0.254	0.0086	0.2652	0.2538	0.0087	0.2652	0.2554	0.0129
NFL-055	0.2724	0.2702	0.2686	0.2677	0.2698	0.2655	0.2658	0.2637	0.2635	0.2644	0.2611	0.2609	0.2624	0.2617	0.2616	0.2597	0.2606	0.2589	0.2589	0.2563	0.2554	0.2551	0.2568	0.0279	0.2544	0.2538	0.2548	0.2539	0.2537	0.2527	0.2547	0.2529	0.0208	0.2518	0.253	0.2537	0.2531	0.2536	0.2536	0.2531	0.2524	0.2515	0.0075	0.2622	0.2511	0.0071	0.262	0.2525	0.0118
NFL-111	0.2723	0.2695	0.2683	0.2673	0.2695	0.2654	0.2654	0.2634	0.263	0.2654	0.2611	0.2609	0.262	0.2611	0.2614	0.2594	0.2604	0.2585	0.2584	0.256	0.2556	0.2549	0.2567	0.0266	0.2543	0.2538	0.2545	0.2539	0.2534	0.2537	0.2546	0.2528	0.0193	0.2519	0.2528	0.2534	0.2528	0.2529	0.2537	0.2528	0.2524	0.2511	0.0052	0.2625	0.2505	0.0061	0.2623	0.2524	0.0135
NFL-042	0.2724	0.2701	0.2685	0.2674	0.2699	0.2653	0.2659	0.2638	0.2635	0.265	0.2611	0.2611	0.2625	0.2616	0.2615	0.2598	0.2607	0.259	0.259	0.2567	0.2558	0.255	0.2572	0.0273	0.2548	0.2542	0.2551	0.2543	0.2539	0.2535	0.2549	0.2531	0.0205	0.2522	0.253	0.2539	0.2535	0.2536	0.254	0.2533	0.2528	0.2515	0.0069	0.2624	0.2511	0.0067	0.262	0.2526	0.0113
NFL-046	0.2719	0.2697	0.2681	0.2672	0.2693	0.265	0.2653	0.2631	0.263	0.2639	0.2607	0.2604	0.2619	0.2612	0.2611	0.2592	0.2601	0.2584	0.2585	0.256	0.2551	0.2546	0.2565	0.0274	0.2541	0.2535	0.2545	0.2536	0.2534	0.2524	0.2544	0.2526	0.0204	0.2515	0.2527	0.2534	0.2528	0.2533	0.2533	0.2528	0.2521	0.251	0.0071	0.2617	0.2508	0.0067	0.2615	0.2522	0.0114
NFL-109	0.2719	0.2697	0.2681	0.2672	0.2693	0.265	0.2653	0.2631	0.263	0.2639	0.2607	0.2604	0.2619	0.2612	0.2611	0.2592	0.2601	0.2584	0.2585	0.256	0.2551	0.2546	0.2565	0.0274	0.2541	0.2535	0.2545	0.2536	0.2534	0.2524	0.2544	0.2526	0.0203	0.2515	0.2527	0.2534	0.2528	0.2533	0.2533	0.2528	0.2521	0.251	0.0071	0.2617	0.2508	0.0067	0.2615	0.2522	0.0113
NFL-008	0.273	0.2705	0.269	0.268	0.2705	0.2658	0.2664	0.2645	0.2641	0.2653	0.2619	0.2616	0.2632	0.2622	0.2623	0.2605	0.2616	0.2595	0.2597	0.2573	0.2565	0.2559	0.2579	0.0274	0.2555	0.2548	0.2557	0.2549	0.2544	0.2542	0.2556	0.2537	0.0204	0.2533	0.2539	0.2546	0.254	0.2543	0.2545	0.2538	0.2535	0.252	0.007	0.263	0.2519	0.0069	0.263	0.2535	0.0114
NFL-104	0.2717	0.2695	0.268	0.267	0.2693	0.2649	0.2654	0.2634	0.2628	0.2645	0.2607	0.2604	0.262	0.2612	0.2611	0.2595	0.2603	0.2587	0.2584	0.256	0.2552	0.2546	0.2565	0.0266	0.2543	0.2537	0.2546	0.2538	0.2535	0.2531	0.2547	0.2529	0.0198	0.2518	0.253	0.2534	0.2532	0.2532	0.2536	0.2529	0.2525	0.2513	0.0065	0.2619	0.2508	0.0058	0.2617	0.2524	0.0106
NFL-067	0.2718	0.2696	0.2681	0.267	0.2694	0.265	0.2655	0.2635	0.2629	0.2646	0.2608	0.2605	0.2621	0.2613	0.2612	0.2595	0.2604	0.2588	0.2585	0.2561	0.2553	0.2547	0.2566	0.0266	0.2544	0.2538	0.2547	0.2539	0.2536	0.2532	0.2548	0.253	0.0199	0.2519	0.2531	0.2535	0.2533	0.2533	0.2537	0.253	0.2526	0.2514	0.0065	0.262	0.2509	0.0059	0.2618	0.2525	0.0107
NFL-036	0.2717	0.2696	0.268	0.2671	0.2692	0.2649	0.2652	0.263	0.2628	0.2638	0.2607	0.2605	0.2618	0.2611	0.2612	0.2593	0.2602	0.2585	0.2586	0.2559	0.255	0.2547	0.2564	0.0274	0.2542	0.2536	0.2544	0.2535	0.2535	0.2525	0.2543	0.2527	0.0201	0.2516	0.2528	0.2535	0.2529	0.2534	0.2534	0.2529	0.2522	0.2511	0.007	0.2618	0.2509	0.0065	0.2616	0.2523	0.0114
NFL-116	0.2717	0.2694	0.2679	0.2669	0.2692	0.2648	0.2653	0.2633	0.2627	0.2644	0.2606	0.2603	0.2619	0.2611	0.261	0.2594	0.2603	0.2586	0.2583	0.2559	0.2551	0.2546	0.2565	0.0266	0.2542	0.2536	0.2545	0.2537	0.2534	0.2531	0.2546	0.2528	0.0199	0.2517	0.2529	0.2534	0.2532	0.2531	0.2535	0.2528	0.2524	0.2512	0.0065	0.2618	0.2508	0.0059	0.2616	0.2524	0.0107
NFL-069	0.2719	0.2697	0.2681	0.2672	0.2693	0.265	0.2653	0.2632	0.263	0.2639	0.2608	0.2604	0.2619	0.2612	0.2611	0.2592	0.2601	0.2584	0.2586	0.256	0.2551	0.2546	0.2565	0.0274	0.2541	0.2535	0.2545	0.2536	0.2534	0.2524	0.2544	0.2526	0.0204	0.2515	0.2527	0.2534	0.2528	0.2533	0.2533	0.2528	0.2521	0.251	0.0071	0.2617	0.2508	0.0068	0.2615	0.2522	0.0114
NFL-057	0.2719	0.2697	0.2681	0.2672	0.2693	0.265	0.2653	0.2632	0.263	0.2639	0.2608	0.2604	0.2619	0.2612	0.2611	0.2592	0.2601	0.2584	0.2586	0.256	0.2551	0.2546	0.2565	0.0274	0.2541	0.2535	0.2546	0.2536	0.2534	0.2524	0.2544	0.2526	0.0204	0.2515	0.2527	0.2534	0.2528	0.2533	0.2533	0.2528	0.2521	0.251	0.0071	0.2617	0.2508	0.0068	0.2615	0.2522	0.0114
NFL-037	0.2718	0.2696	0.268	0.2671	0.2692	0.2649	0.2652	0.2631	0.2629	0.2638	0.2607	0.2603	0.2618	0.2611	0.261	0.2591	0.26	0.2583	0.2585	0.2559	0.255	0.2545	0.2564	0.0274	0.254	0.2534	0.2544	0.2535	0.2533	0.2523	0.2543	0.2525	0.0203	0.2514	0.2526	0.2533	0.2527	0.2532	0.2532	0.2527	0.252	0.2509	0.0071	0.2616	0.2507	0.0067	0.2614	0.2521	0.0113
NFL-007	0.2731	0.2706	0.2691	0.2681	0.2706	0.2659	0.2665	0.2644	0.2642	0.2654	0.2618	0.2615	0.2631	0.2621	0.2624	0.2604	0.2617	0.2594	0.2596	0.2572	0.2564	0.2558	0.2578	0.0275	0.2554	0.2548	0.2556	0.2549	0.2545	0.2541	0.2555	0.2536	0.0203	0.2532	0.2538	0.2545	0.2539	0.2542	0.2544	0.2537	0.2535	0.2521	0.0071	0.2631	0.2518	0.0068	0.2631	0.2534	0.0115
NFL-088	0.2719	0.2697	0.2681	0.2672	0.2693	0.265	0.2653	0.2632	0.263	0.2639	0.2608	0.2604	0.2619	0.2612	0.2611	0.2592	0.2601	0.2584	0.2586	0.256	0.2551	0.2546	0.2565	0.0274	0.2541	0.2535	0.2545	0.2536	0.2534	0.2524	0.2544	0.2526	0.0203	0.2515	0.2527	0.2534	0.2528	0.2533	0.2533	0.2528	0.2521	0.251	0.0071	0.2615	0.2508	0.0067	0.2614	0.2522	0.0112
NFL-054	0.2717	0.2695	0.268	0.267	0.2693	0.265	0.2655	0.2634	0.2628	0.2646	0.2608	0.2605	0.2621	0.2612	0.2612	0.2595	0.2604	0.2588	0.2585	0.2561	0.2553	0.2547	0.2567	0.0268	0.2544	0.2538	0.2547	0.2539	0.2536	0.2532	0.2548	0.253	0.0199	0.2519	0.2531	0.2535	0.2534	0.2533	0.2537	0.253	0.2526	0.2514	0.0067	0.262	0.2509	0.006	0.2618	0.2525	0.0108
NFL-107	0.2723	0.27	0.2684	0.2673	0.2698	0.2652	0.2658	0.2637	0.2634	0.2649	0.261	0.261	0.2624	0.2615	0.2614	0.2597	0.2606	0.2589	0.2589	0.2566	0.2557	0.2549	0.2571	0.0272	0.2547	0.254	0.2549	0.2542	0.2538	0.2534	0.2548	0.253	0.0204	0.2521	0.2529	0.2538	0.2534	0.2535	0.2539	0.2532	0.2527	0.2514	0.0069	0.2623	0.251	0.0067	0.2619	0.2525	0.0112
NFL-002	0.2724	0.2695	0.2683	0.2672	0.2695	0.2654	0.2654	0.2634	0.263	0.2655	0.261	0.2609	0.262	0.2613	0.2616	0.2596	0.2605	0.2587	0.2586	0.2562	0.2558	0.255	0.2568	0.0268	0.2544	0.254	0.2547	0.2541	0.2536	0.2538	0.2548	0.253	0.0195	0.252	0.2529	0.2535	0.253	0.2531	0.2539	0.2529	0.2524	0.251	0.0054	0.2626	0.2506	0.0063	0.2624	0.2524	0.0135
NFL-019	0.2722	0.2699	0.2683	0.2672	0.2697	0.2651	0.2657	0.2636	0.2633	0.265	0.2609	0.2609	0.2623	0.2615	0.2613	0.2596	0.2605	0.2588	0.2588	0.2565	0.2556	0.2548	0.257	0.0273	0.2546	0.254	0.2548	0.2541	0.2537	0.2535	0.2547	0.2529	0.0205	0.252	0.2528	0.2537	0.2533	0.2534	0.2538	0.2531	0.2526	0.2513	0.0069	0.2622	0.2509	0.0067	0.2618	0.2524	0.0113
NFL-085	0.2724	0.27	0.2684	0.2674	0.2698	0.2653	0.2659	0.2638	0.2635	0.265	0.2611	0.2611	0.2625	0.2616	0.2615	0.2598	0.2607	0.259	0.259	0.2567	0.2558	0.255	0.2572	0.0272	0.2548	0.2542	0.255	0.2543	0.2539	0.2535	0.2549	0.2531	0.0204	0.2522	0.253	0.2539	0.2535	0.2536	0.254	0.2533	0.2528	0.2515	0.0069	0.2624	0.2511	0.0067	0.262	0.2526	0.0112
NFL-006	0.2724	0.27	0.2684	0.2674	0.2698	0.2653	0.2659	0.2638	0.2635	0.265	0.2611	0.2611	0.2625	0.2616	0.2615	0.2598	0.2607	0.259	0.259	0.2567	0.2558	0.255	0.2572	0.0272	0.2548	0.2542	0.255	0.2543	0.2539	0.2535	0.2549	0.2531	0.0204	0.2522	0.253	0.2539	0.2535	0.2536	0.254	0.2533	0.2528	0.2515	0.0069	0.2624	0.2511	0.0067	0.262	0.2526	0.0112
NFL-094	0.273	0.2705	0.269	0.268	0.2705	0.2658	0.2664	0.2645	0.2641	0.2653	0.2619	0.2616	0.2632	0.2622	0.2623	0.2605	0.2616	0.2595	0.2597	0.2573	0.2565	0.2559	0.2579	0.0274	0.2555	0.2548	0.2557	0.2549	0.2544	0.2542	0.2556	0.2537	0.0204	0.2533	0.2539	0.2546	0.254	0.2543	0.2545	0.2538	0.2535	0.252	0.007	0.263	0.2519	0.0069	0.263	0.2535	0.0114
NFL-092	0.2721	0.2693	0.2681	0.2671	0.2693	0.2653	0.2652	0.2633	0.2629	0.2652	0.2609	0.2607	0.2618	0.261	0.2612	0.2592	0.2602	0.2583	0.2582	0.2558	0.2554	0.2547	0.2565	0.0267	0.2541	0.2537	0.2544	0.2538	0.2533	0.2535	0.2544	0.2526	0.0195	0.2517	0.2526	0.2532	0.2526	0.2528	0.2535	0.2526	0.2522	0.251	0.0054	0.2623	0.2503	0.0063	0.2621	0.2522	0.0135
NFL-091	0.273	0.2705	0.269	0.268	0.2705	0.2658	0.2664	0.2645	0.2641	0.2653	0.2619	0.2616	0.2632	0.2622	0.2623	0.2605	0.2616	0.2595	0.2597	0.2573	0.2565	0.2559	0.2579	0.0274	0.2555	0.2548	0.2557	0.2549	0.2544	0.2542	0.2556	0.2537	0.0204	0.2533	0.2539	0.2546	0.254	0.2543	0.2545	0.2538	0.2535	0.252	0.007	0.263	0.2519	0.0069	0.263	0.2535	0.0114
NFL-072	0.2719	0.2697	0.2681	0.2672	0.2693	0.265	0.2653	0.2631	0.263	0.2639	0.2607	0.2604	0.2619	0.2612	0.2611	0.2592	0.2601	0.2584	0.2585	0.256	0.2551	0.2546	0.2565	0.0274	0.2541	0.2535	0.2545	0.2536	0.2534	0.2524	0.2544	0.2526	0.0203	0.2515	0.2527	0.2534	0.2528	0.2533	0.2533	0.2528	0.2521	0.251	0.0071	0.2617	0.2508	0.0067	0.2615	0.2522	0.0113
NFL-032	0.2724	0.2701	0.2685	0.2674	0.2699	0.2653	0.2659	0.2638	0.2634	0.265	0.2611	0.2611	0.2625	0.2616	0.2615	0.2598	0.2607	0.259	0.259	0.2567	0.2558	0.255	0.2571	0.0273	0.2548	0.2541	0.255	0.2542	0.2539	0.2535	0.2549	0.2531	0.0205	0.2522	0.253	0.2539	0.2535	0.2536	0.254	0.2533	0.2528	0.2515	0.0069	0.2624	0.2511	0.0067	0.262	0.2526	0.0113
NFL-011	0.2732	0.2707	0.2692	0.2682	0.2707	0.266	0.2666	0.2646	0.2643	0.2655	0.2621	0.2618	0.2634	0.2624	0.2625	0.2607	0.2618	0.2597	0.2599	0.2575	0.2567	0.2561	0.258	0.0275	0.2556	0.255	0.2559	0.2551	0.2546	0.2544	0.2558	0.2539	0.0205	0.2535	0.2541	0.2548	0.2542	0.2545	0.2547	0.254	0.2537	0.2522	0.0071	0.2632	0.2521	0.007	0.2632	0.2537	0.0115
NFL-078	0.2728	0.2704	0.2688	0.2678	0.2703	0.2656	0.2662	0.2643	0.2639	0.2651	0.2617	0.2614	0.263	0.2621	0.2621	0.2603	0.2614	0.2593	0.2595	0.2571	0.2563	0.2557	0.2577	0.0274	0.2553	0.2547	0.2556	0.2548	0.2543	0.254	0.2554	0.2535	0.0204	0.2531	0.2537	0.2544	0.2538	0.2541	0.2543	0.2536	0.2534	0.2519	0.0069	0.2628	0.2517	0.0069	0.2628	0.2533	0.0114
NFL-073	0.2719	0.2697	0.2681	0.2672	0.2693	0.265	0.2653	0.2631	0.263	0.2639	0.2607	0.2604	0.2619	0.2612	0.2611	0.2592	0.2601	0.2584	0.2585	0.256	0.2551	0.2546	0.2565	0.0274	0.2541	0.2535	0.2545	0.2536	0.2534	0.2524	0.2544	0.2526	0.0203	0.2515	0.2527	0.2534	0.2528	0.2533	0.2533	0.2528	0.2521	0.251	0.0071	0.2617	0.2508	0.0067	0.2615	0.2522	0.0113
NFL-014	0.2731	0.2706	0.2691	0.2681	0.2706	0.2659	0.2665	0.2646	0.2642	0.2654	0.262	0.2617	0.2633	0.2623	0.2624	0.2606	0.2617	0.2596	0.2598	0.2574	0.2566	0.256	0.2579	0.0275	0.2556	0.2549	0.2558	0.255	0.2545	0.2543	0.2557	0.2538	0.0205	0.2534	0.254	0.2547	0.2541	0.2544	0.2546	0.2539	0.2536	0.2521	0.0071	0.2629	0.252	0.0069	0.2629	0.2536	0.0115
NFL-081	0.2727	0.2704	0.2688	0.2679	0.2702	0.2657	0.266	0.264	0.2636	0.2653	0.2615	0.2615	0.2628	0.2619	0.2622	0.2603	0.2613	0.2595	0.2592	0.2568	0.2561	0.2557	0.2576	0.0274	0.255	0.2548	0.2551	0.2547	0.2542	0.2542	0.255	0.2536	0.0201	0.2527	0.2537	0.2541	0.2539	0.2539	0.2543	0.2535	0.253	0.2514	0.0076	0.2641	0.2513	0.0068	0.2637	0.253	0.0144
NFL-059	0.2729	0.2705	0.269	0.268	0.2705	0.2658	0.2664	0.2645	0.2641	0.2653	0.2619	0.2616	0.2632	0.2622	0.2623	0.2605	0.2616	0.2595	0.2597	0.2573	0.2565	0.2559	0.2579	0.0274	0.2555	0.2548	0.2557	0.255	0.2544	0.2542	0.2556	0.2537	0.0204	0.2533	0.2539	0.2546	0.254	0.2543	0.2545	0.2538	0.2536	0.252	0.007	0.263	0.2519	0.0069	0.263	0.2535	0.0114
NFL-068	0.2723	0.2695	0.2683	0.2673	0.2695	0.2654	0.2654	0.2634	0.263	0.2654	0.2611	0.2609	0.262	0.2611	0.2614	0.2594	0.2604	0.2585	0.2584	0.256	0.2556	0.2549	0.2567	0.0266	0.2543	0.2538	0.2545	0.2539	0.2534	0.2537	0.2546	0.2528	0.0193	0.2519	0.2528	0.2534	0.2528	0.2529	0.2537	0.2528	0.2524	0.2511	0.0052	0.2625	0.2505	0.0061	0.2623	0.2524	0.0135
NFL-031	0.273	0.2705	0.269	0.268	0.2705	0.2658	0.2664	0.2645	0.2641	0.2653	0.2619	0.2616	0.2632	0.2622	0.2623	0.2605	0.2616	0.2595	0.2597	0.2573	0.2565	0.2559	0.2579	0.0274	0.2555	0.2548	0.2557	0.2549	0.2544	0.2542	0.2556	0.2537	0.0204	0.2533	0.2539	0.2546	0.254	0.2543	0.2545	0.2538	0.2535	0.252	0.007	0.263	0.2519	0.0069	0.263	0.2535	0.0114
NFL-060	0.273	0.2705	0.269	0.268	0.2705	0.2658	0.2664	0.2645	0.2641	0.2653	0.2619	0.2616	0.2632	0.2622	0.2623	0.2605	0.2616	0.2595	0.2597	0.2573	0.2565	0.2559	0.2579	0.0274	0.2555	0.2548	0.2557	0.255	0.2544	0.2542	0.2556	0.2537	0.0204	0.2533	0.2539	0.2546	0.254	0.2543	0.2545	0.2538	0.2536	0.252	0.007	0.263	0.2519	0.0069	0.263	0.2535	0.0114
NFL-056	0.2726	0.2703	0.2686	0.2677	0.27	0.2655	0.2659	0.2639	0.2635	0.2651	0.2614	0.2613	0.2626	0.2618	0.2621	0.2601	0.2612	0.2593	0.2591	0.2566	0.256	0.2555	0.2575	0.0273	0.2549	0.2547	0.255	0.2546	0.2541	0.254	0.2549	0.2534	0.0199	0.2525	0.2536	0.254	0.2536	0.2538	0.2542	0.2533	0.2529	0.2513	0.0075	0.2638	0.2511	0.0066	0.2634	0.2528	0.0141
NFL-084	0.2722	0.2699	0.2683	0.2672	0.2697	0.2651	0.2657	0.2636	0.2633	0.265	0.2609	0.2609	0.2623	0.2615	0.2613	0.2596	0.2605	0.2588	0.2588	0.2565	0.2556	0.2548	0.257	0.0273	0.2546	0.254	0.2548	0.2541	0.2537	0.2535	0.2547	0.2529	0.0205	0.252	0.2528	0.2537	0.2533	0.2534	0.2538	0.2531	0.2526	0.2513	0.0069	0.2622	0.2509	0.0067	0.2618	0.2524	0.0113
OA-057	0.2742	0.2714	0.2698	0.2693	0.2718	0.2669	0.2674	0.2654	0.2656	0.2674	0.2628	0.2624	0.2641	0.2634	0.2634	0.2614	0.2623	0.26	0.2602	0.258	0.2577	0.2566	0.2589	0.0314	0.256	0.256	0.2562	0.2555	0.2559	0.2557	0.2563	0.2541	0.0161	0.2533	0.2542	0.2555	0.2544	0.2546	0.2555	0.2537	0.2534	0.2533	0.0121	0.2645	0.2518	0.0094	0.2641	0.2534	0.0204
OA-042	0.2743	0.2717	0.2701	0.2695	0.2718	0.2669	0.2675	0.2656	0.2658	0.2674	0.263	0.2626	0.264	0.2634	0.2636	0.2618	0.2626	0.2602	0.2603	0.2585	0.2579	0.257	0.2592	0.0315	0.2559	0.256	0.2565	0.256	0.2559	0.2555	0.2567	0.2545	0.0171	0.2537	0.2544	0.2558	0.2546	0.2547	0.2559	0.254	0.2538	0.2536	0.0121	0.2643	0.252	0.0094	0.2641	0.2536	0.0204
OA-085	0.274	0.2713	0.2697	0.2692	0.2717	0.2668	0.2673	0.2653	0.2655	0.2673	0.2627	0.2623	0.264	0.2633	0.2633	0.2612	0.2622	0.2599	0.2602	0.2579	0.2577	0.2566	0.2588	0.0312	0.256	0.2559	0.2563	0.2556	0.2559	0.2558	0.2564	0.2542	0.0161	0.2532	0.2543	0.2556	0.2545	0.2547	0.2554	0.2537	0.2535	0.2533	0.012	0.2644	0.2519	0.0094	0.264	0.2535	0.0203
OA-014	0.2742	0.2716	0.2698	0.2693	0.2718	0.2671	0.2674	0.2654	0.2656	0.2674	0.2628	0.2624	0.2641	0.2636	0.2634	0.2616	0.2623	0.26	0.2602	0.2582	0.2578	0.2568	0.2591	0.0315	0.2561	0.2562	0.2564	0.2557	0.2561	0.2559	0.2565	0.2543	0.0162	0.2535	0.2542	0.2557	0.2546	0.2548	0.2557	0.2537	0.2536	0.2535	0.0122	0.2647	0.252	0.0096	0.2643	0.2536	0.0204
OA-102	0.2742	0.2716	0.2701	0.2694	0.2717	0.2668	0.2675	0.2655	0.2657	0.2673	0.2629	0.2625	0.264	0.2634	0.2635	0.2617	0.2625	0.2601	0.2602	0.2584	0.2578	0.2569	0.2592	0.0313	0.2558	0.2559	0.2564	0.2559	0.2558	0.2554	0.2566	0.2544	0.0169	0.2536	0.2544	0.2557	0.2545	0.2546	0.2558	0.2539	0.2537	0.2535	0.0119	0.2642	0.252	0.0092	0.264	0.2536	0.0203
OA-043	0.2742	0.2715	0.2699	0.2693	0.2719	0.2669	0.2675	0.2655	0.2657	0.2675	0.2629	0.2625	0.2642	0.2635	0.2635	0.2614	0.2624	0.2601	0.2602	0.258	0.2577	0.2566	0.259	0.0313	0.256	0.2561	0.2563	0.2556	0.2559	0.2558	0.2564	0.2542	0.0161	0.2534	0.2543	0.2556	0.2545	0.2547	0.2556	0.2537	0.2535	0.2533	0.0122	0.2646	0.2519	0.0094	0.2642	0.2535	0.0205
OA-052	0.2747	0.272	0.2705	0.2698	0.2723	0.2674	0.2679	0.266	0.2662	0.2678	0.2634	0.2629	0.2644	0.2638	0.2639	0.2619	0.2629	0.2606	0.2605	0.2587	0.2582	0.2571	0.2595	0.0314	0.2563	0.2563	0.2568	0.2563	0.2562	0.2558	0.2568	0.2548	0.0171	0.254	0.2548	0.2559	0.2549	0.255	0.256	0.2542	0.2539	0.2538	0.0121	0.2644	0.2522	0.0094	0.2642	0.254	0.0204
OA-031	0.2742	0.2715	0.2699	0.2693	0.2719	0.2669	0.2675	0.2655	0.2657	0.2675	0.2629	0.2625	0.2642	0.2635	0.2635	0.2614	0.2624	0.2601	0.2602	0.258	0.2577	0.2566	0.259	0.0313	0.256	0.2561	0.2563	0.2556	0.2559	0.2558	0.2564	0.2542	0.0161	0.2534	0.2543	0.2556	0.2545	0.2547	0.2556	0.2537	0.2535	0.2533	0.0122	0.2646	0.2519	0.0094	0.2642	0.2535	0.0205
OA-081	0.2743	0.2715	0.2699	0.2694	0.2719	0.267	0.2675	0.2655	0.2657	0.2675	0.2629	0.2625	0.2642	0.2635	0.2635	0.2615	0.2624	0.2601	0.2603	0.2581	0.2577	0.2566	0.259	0.0313	0.256	0.2561	0.2563	0.2556	0.256	0.2558	0.2564	0.2542	0.0162	0.2534	0.2543	0.2556	0.2545	0.2547	0.2556	0.2537	0.2535	0.2534	0.0123	0.2646	0.2519	0.0094	0.2642	0.2535	0.0206
OA-064	0.2744	0.2716	0.27	0.2695	0.272	0.2671	0.2676	0.2656	0.2658	0.2676	0.263	0.2626	0.2643	0.2636	0.2636	0.2615	0.2625	0.2602	0.2603	0.2582	0.2578	0.2567	0.2591	0.0314	0.2561	0.2562	0.2564	0.2557	0.256	0.2559	0.2565	0.2543	0.0163	0.2535	0.2544	0.2557	0.2546	0.2548	0.2557	0.2538	0.2536	0.2535	0.0123	0.2647	0.252	0.0095	0.2643	0.2536	0.0206
OA-022	0.2742	0.2716	0.2701	0.2694	0.2717	0.2668	0.2675	0.2655	0.2657	0.2673	0.2629	0.2625	0.264	0.2634	0.2635	0.2617	0.2625	0.2601	0.2602	0.2584	0.2578	0.2569	0.2592	0.0314	0.2558	0.2559	0.2564	0.2559	0.2558	0.2554	0.2566	0.2544	0.017	0.2536	0.2544	0.2557	0.2545	0.2546	0.2558	0.2539	0.2537	0.2535	0.012	0.2642	0.252	0.0093	0.264	0.2536	0.0203
OA-105	0.2744	0.2717	0.2701	0.2695	0.2721	0.2671	0.2677	0.2657	0.2659	0.2677	0.2631	0.2627	0.2643	0.2637	0.2637	0.2616	0.2626	0.2603	0.2604	0.2582	0.2579	0.2568	0.2592	0.0314	0.2562	0.2562	0.2565	0.2558	0.2561	0.256	0.2566	0.2544	0.0163	0.2536	0.2545	0.2558	0.2547	0.2549	0.2557	0.2539	0.2536	0.2535	0.0123	0.2647	0.2521	0.0095	0.2644	0.2537	0.0206
OA-086	0.2742	0.2715	0.2699	0.2694	0.2719	0.267	0.2675	0.2655	0.2657	0.2675	0.2629	0.2625	0.2642	0.2635	0.2635	0.2615	0.2624	0.2601	0.2602	0.2581	0.2577	0.2566	0.259	0.0313	0.256	0.2561	0.2563	0.2556	0.256	0.2558	0.2564	0.2542	0.016	0.2534	0.2543	0.2556	0.2545	0.2547	0.2556	0.2537	0.2535	0.2533	0.0121	0.2646	0.2519	0.0094	0.2642	0.2535	0.0204
OA-038	0.2744	0.2717	0.2701	0.2695	0.2721	0.2671	0.2677	0.2657	0.2659	0.2677	0.2631	0.2627	0.2644	0.2637	0.2637	0.2616	0.2626	0.2603	0.2604	0.2582	0.2579	0.2568	0.2592	0.0314	0.2562	0.2563	0.2565	0.2558	0.2561	0.256	0.2566	0.2544	0.0162	0.2536	0.2545	0.2558	0.2547	0.2549	0.2558	0.2539	0.2536	0.2535	0.0122	0.2648	0.2521	0.0095	0.2644	0.2537	0.0206
OA-001	0.2742	0.2715	0.2699	0.2693	0.2719	0.267	0.2675	0.2655	0.2657	0.2675	0.2629	0.2625	0.2642	0.2635	0.2635	0.2614	0.2624	0.2601	0.2602	0.258	0.2577	0.2566	0.259	0.0313	0.256	0.2561	0.2563	0.2556	0.256	0.2558	0.2564	0.2542	0.016	0.2534	0.2543	0.2556	0.2545	0.2547	0.2556	0.2537	0.2535	0.2533	0.0121	0.2646	0.2519	0.0094	0.2642	0.2535	0.0204
OA-083	0.2742	0.2714	0.2698	0.2693	0.2718	0.2669	0.2674	0.2654	0.2656	0.2674	0.2628	0.2624	0.2641	0.2634	0.2634	0.2614	0.2623	0.26	0.2602	0.258	0.2576	0.2565	0.2589	0.0312	0.2559	0.256	0.2562	0.2555	0.2559	0.2557	0.2563	0.2541	0.016	0.2533	0.2542	0.2555	0.2544	0.2546	0.2555	0.2536	0.2534	0.2533	0.012	0.2645	0.2518	0.0093	0.2641	0.2534	0.0203
OA-061	0.2742	0.2714	0.2698	0.2693	0.2718	0.2669	0.2674	0.2654	0.2656	0.2674	0.2628	0.2624	0.2641	0.2634	0.2634	0.2614	0.2623	0.26	0.2602	0.258	0.2576	0.2565	0.2589	0.0312	0.2559	0.256	0.2562	0.2555	0.2559	0.2557	0.2563	0.2541	0.016	0.2533	0.2542	0.2555	0.2544	0.2546	0.2555	0.2536	0.2534	0.2533	0.012	0.2645	0.2518	0.0093	0.2641	0.2534	0.0203
OA-008	0.2744	0.2716	0.27	0.2695	0.272	0.2671	0.2676	0.2656	0.2658	0.2676	0.263	0.2626	0.2643	0.2636	0.2636	0.2615	0.2625	0.2602	0.2603	0.2582	0.2578	0.2567	0.2591	0.0314	0.2561	0.2562	0.2564	0.2557	0.256	0.2559	0.2565	0.2543	0.0161	0.2535	0.2544	0.2557	0.2546	0.2548	0.2557	0.2538	0.2536	0.2535	0.0121	0.2647	0.252	0.0094	0.2643	0.2536	0.0204
OA-006	0.274	0.2713	0.2698	0.2692	0.2716	0.2667	0.2672	0.2653	0.2654	0.2671	0.2627	0.2622	0.2637	0.2631	0.2633	0.2614	0.2622	0.2598	0.26	0.2582	0.2575	0.2566	0.259	0.0312	0.2556	0.2557	0.2561	0.2556	0.2556	0.2552	0.2564	0.2542	0.0168	0.2534	0.2541	0.2554	0.2543	0.2543	0.2556	0.2536	0.2535	0.2532	0.0118	0.264	0.2517	0.0091	0.2638	0.2533	0.0202
OA-073	0.2743	0.2717	0.2701	0.2695	0.2718	0.2669	0.2676	0.2656	0.2658	0.2672	0.263	0.2626	0.264	0.2634	0.2636	0.2618	0.2626	0.2602	0.2603	0.2585	0.2579	0.257	0.2592	0.0315	0.2559	0.256	0.2565	0.256	0.2559	0.2553	0.2567	0.2545	0.0171	0.2537	0.2545	0.2558	0.2546	0.2547	0.2559	0.254	0.2538	0.2536	0.0121	0.2643	0.252	0.0094	0.2641	0.2536	0.0204
OA-005	0.275	0.2723	0.2708	0.2701	0.2726	0.2677	0.2682	0.2663	0.2664	0.2681	0.2637	0.2632	0.2647	0.264	0.2642	0.2622	0.2632	0.2609	0.2608	0.259	0.2585	0.2574	0.2597	0.0316	0.2566	0.2566	0.2571	0.2565	0.2565	0.2561	0.2571	0.2551	0.0173	0.2543	0.255	0.2562	0.2552	0.2552	0.2563	0.2545	0.2542	0.2541	0.0122	0.2647	0.2524	0.0096	0.2645	0.2542	0.0206
OA-010	0.2742	0.2716	0.2701	0.2694	0.2717	0.2668	0.2675	0.2655	0.2657	0.2673	0.2629	0.2625	0.264	0.2634	0.2635	0.2617	0.2625	0.2601	0.2602	0.2584	0.2578	0.2569	0.2592	0.0314	0.2558	0.2559	0.2564	0.2559	0.2558	0.2554	0.2566	0.2544	0.017	0.2536	0.2544	0.2557	0.2545	0.2546	0.2558	0.2539	0.2537	0.2535	0.012	0.2642	0.252	0.0093	0.264	0.2536	0.0203
OA-089	0.2743	0.2717	0.2702	0.2695	0.2719	0.267	0.2676	0.2656	0.2658	0.2674	0.263	0.2626	0.2641	0.2635	0.2637	0.2618	0.2626	0.2602	0.2603	0.2585	0.2579	0.257	0.2593	0.0315	0.2559	0.256	0.2565	0.256	0.2559	0.2555	0.2568	0.2546	0.0171	0.2537	0.2545	0.2558	0.2547	0.2547	0.2559	0.254	0.2538	0.2536	0.0121	0.2643	0.2521	0.0094	0.2641	0.2537	0.0204
OA-101	0.2743	0.2716	0.27	0.2694	0.272	0.267	0.2676	0.2656	0.2658	0.2676	0.263	0.2626	0.2642	0.2636	0.2636	0.2615	0.2625	0.2602	0.2603	0.2581	0.2578	0.2567	0.2591	0.0314	0.2561	0.2562	0.2564	0.2557	0.256	0.2559	0.2565	0.2543	0.0161	0.2535	0.2544	0.2555	0.2546	0.2548	0.2555	0.2538	0.2536	0.2532	0.0121	0.2645	0.252	0.0094	0.2641	0.2534	0.0204
OA-017	0.274	0.2713	0.2697	0.2692	0.2717	0.2668	0.2673	0.2653	0.2655	0.2673	0.2627	0.2623	0.264	0.2633	0.2633	0.2612	0.2622	0.2599	0.2602	0.2579	0.2577	0.2566	0.2588	0.0312	0.256	0.2559	0.2563	0.2556	0.2559	0.2558	0.2564	0.2542	0.0161	0.2532	0.2543	0.2556	0.2545	0.2547	0.2554	0.2537	0.2535	0.2533	0.012	0.2644	0.2519	0.0094	0.264	0.2535	0.0203
OA-094	0.2743	0.2716	0.27	0.2694	0.272	0.267	0.2676	0.2656	0.2658	0.2676	0.263	0.2626	0.2642	0.2636	0.2636	0.2615	0.2625	0.2602	0.2603	0.2581	0.2578	0.2567	0.2591	0.0314	0.2561	0.2562	0.2564	0.2557	0.256	0.2559	0.2565	0.2543	0.0163	0.2535	0.2544	0.2557	0.2546	0.2548	0.2557	0.2538	0.2536	0.2534	0.0123	0.2646	0.252	0.0094	0.2643	0.2536	0.0206
OA-067	0.2742	0.2714	0.2698	0.2693	0.2718	0.2669	0.2674	0.2654	0.2656	0.2675	0.2628	0.2624	0.2641	0.2634	0.2634	0.2614	0.2623	0.26	0.2602	0.2581	0.2576	0.2565	0.259	0.0314	0.256	0.2561	0.2563	0.2555	0.256	0.2558	0.2564	0.2542	0.0161	0.2534	0.2543	0.2556	0.2545	0.2547	0.2556	0.2537	0.2535	0.2534	0.0122	0.2646	0.2519	0.0094	0.2641	0.2535	0.0205
OA-096	0.2743	0.2716	0.27	0.2694	0.272	0.267	0.2676	0.2656	0.2658	0.2676	0.263	0.2626	0.2642	0.2636	0.2636	0.2615	0.2625	0.2602	0.2603	0.2581	0.2578	0.2567	0.2591	0.0314	0.2561	0.2562	0.2564	0.2557	0.256	0.2559	0.2565	0.2543	0.0162	0.2535	0.2544	0.2557	0.2546	0.2548	0.2557	0.2538	0.2536	0.2534	0.0123	0.2646	0.252	0.0094	0.2643	0.2536	0.0206
OA-088	0.2742	0.2715	0.2699	0.2693	0.2719	0.267	0.2675	0.2655	0.2657	0.2675	0.2629	0.2625	0.2642	0.2635	0.2635	0.2614	0.2624	0.2601	0.2602	0.258	0.2577	0.2566	0.259	0.0313	0.256	0.2561	0.2563	0.2556	0.256	0.2558	0.2564	0.2542	0.016	0.2534	0.2543	0.2556	0.2545	0.2547	0.2556	0.2537	0.2535	0.2533	0.0121	0.2646	0.2519	0.0094	0.2642	0.2535	0.0202
OA-082	0.2743	0.2716	0.2702	0.2694	0.2719	0.2668	0.2676	0.2656	0.2658	0.2673	0.2629	0.2626	0.2641	0.2635	0.2635	0.2618	0.2626	0.2602	0.2603	0.2585	0.2579	0.257	0.2593	0.0314	0.2559	0.256	0.2565	0.256	0.2559	0.2555	0.2567	0.2545	0.017	0.2537	0.2545	0.2558	0.2546	0.2547	0.2559	0.254	0.2538	0.2536	0.012	0.2643	0.252	0.0094	0.2641	0.2536	0.0204
OA-093	0.2742	0.2714	0.2698	0.2693	0.2718	0.2669	0.2674	0.2654	0.2656	0.2674	0.2628	0.2624	0.2641	0.2634	0.2634	0.2614	0.2623	0.26	0.2602	0.258	0.2577	0.2566	0.2589	0.0314	0.256	0.256	0.2562	0.2555	0.2559	0.2557	0.2563	0.2541	0.0161	0.2533	0.2542	0.2555	0.2544	0.2546	0.2555	0.2537	0.2534	0.2533	0.0122	0.2645	0.2518	0.0095	0.2641	0.2534	0.0205
OA-091	0.2743	0.2715	0.2699	0.2694	0.2719	0.267	0.2675	0.2655	0.2657	0.2675	0.2629	0.2625	0.2642	0.2635	0.2635	0.2615	0.2624	0.2601	0.2603	0.2581	0.2577	0.2567	0.259	0.0314	0.256	0.2561	0.2563	0.2556	0.256	0.2558	0.2564	0.2542	0.0161	0.2534	0.2543	0.2556	0.2545	0.2547	0.2556	0.2537	0.2535	0.2534	0.0121	0.2646	0.2519	0.0094	0.2642	0.2535	0.0204
OA-012	0.2741	0.2715	0.27	0.2693	0.2717	0.2667	0.2674	0.2654	0.2656	0.2672	0.2628	0.2624	0.2639	0.2633	0.2634	0.2616	0.2624	0.26	0.2601	0.2583	0.2577	0.2568	0.2591	0.0313	0.2557	0.2558	0.2563	0.2558	0.2557	0.2553	0.2565	0.2544	0.0169	0.2535	0.2543	0.2556	0.2544	0.2545	0.2557	0.2538	0.2536	0.2534	0.0119	0.2641	0.2519	0.0091	0.2639	0.2535	0.0202
OA-087	0.2742	0.2715	0.2699	0.2693	0.2719	0.267	0.2675	0.2655	0.2657	0.2675	0.2629	0.2625	0.2642	0.2635	0.2635	0.2614	0.2624	0.2601	0.2602	0.258	0.2577	0.2566	0.259	0.0313	0.256	0.2561	0.2563	0.2556	0.256	0.2558	0.2564	0.2542	0.016	0.2534	0.2543	0.2556	0.2545	0.2547	0.2556	0.2537	0.2535	0.2533	0.0121	0.2646	0.2519	0.0094	0.2642	0.2535	0.0204
OA-040	0.2743	0.2715	0.2699	0.2694	0.2719	0.267	0.2675	0.2655	0.2657	0.2675	0.2629	0.2625	0.2642	0.2635	0.2635	0.2615	0.2624	0.2601	0.2603	0.2581	0.2577	0.2566	0.259	0.0313	0.256	0.2561	0.2563	0.2556	0.256	0.2558	0.2564	0.2542	0.0161	0.2534	0.2543	0.2556	0.2545	0.2547	0.2556	0.2537	0.2535	0.2534	0.0121	0.2646	0.2519	0.0094	0.2642	0.2535	0.0204
OA-015	0.274	0.2714	0.2699	0.2692	0.2717	0.2667	0.2673	0.2654	0.2655	0.2672	0.2628	0.2623	0.2638	0.2632	0.2634	0.2615	0.2623	0.2599	0.2601	0.2583	0.2576	0.2567	0.2591	0.0312	0.2557	0.2558	0.2562	0.2557	0.2556	0.2553	0.2565	0.2543	0.0168	0.2534	0.2542	0.2555	0.2544	0.2544	0.2556	0.2537	0.2535	0.2533	0.0118	0.2641	0.2518	0.0091	0.2639	0.2534	0.0201
OA-097	0.2744	0.2716	0.27	0.2695	0.272	0.2671	0.2676	0.2656	0.2658	0.2676	0.263	0.2626	0.2643	0.2636	0.2636	0.2615	0.2625	0.2602	0.2603	0.2582	0.2578	0.2567	0.2591	0.0314	0.2561	0.2562	0.2564	0.2557	0.256	0.2559	0.2565	0.2543	0.0161	0.2535	0.2544	0.2557	0.2546	0.2548	0.2557	0.2538	0.2536	0.2535	0.0121	0.2646	0.252	0.0094	0.2642	0.2536	0.0204
OA-070	0.2742	0.2714	0.2698	0.2693	0.2718	0.2669	0.2674	0.2654	0.2656	0.2674	0.2628	0.2624	0.2641	0.2634	0.2634	0.2614	0.2623	0.26	0.2602	0.258	0.2576	0.2565	0.2589	0.0313	0.2559	0.256	0.2562	0.2555	0.2559	0.2557	0.2563	0.2541	0.016	0.2533	0.2542	0.2555	0.2544	0.2546	0.2555	0.2536	0.2534	0.2533	0.0121	0.2645	0.2518	0.0093	0.2641	0.2534	0.0204
OA-084	0.2743	0.2715	0.2699	0.2694	0.2719	0.267	0.2675	0.2655	0.2657	0.2675	0.2629	0.2625	0.2642	0.2635	0.2635	0.2615	0.2624	0.2601	0.2603	0.2581	0.2577	0.2566	0.259	0.0313	0.256	0.2561	0.2563	0.2556	0.256	0.2558	0.2564	0.2542	0.0161	0.2534	0.2543	0.2556	0.2545	0.2547	0.2556	0.2537	0.2535	0.2534	0.0121	0.2646	0.2519	0.0094	0.2642	0.2535	0.0204
OA-032	0.2742	0.2714	0.2698	0.2693	0.2718	0.2669	0.2674	0.2654	0.2656	0.2674	0.2628	0.2624	0.2641	0.2634	0.2634	0.2614	0.2623	0.26	0.2602	0.258	0.2576	0.2565	0.2589	0.0313	0.2559	0.256	0.2562	0.2555	0.2559	0.2557	0.2563	0.2541	0.016	0.2533	0.2542	0.2555	0.2544	0.2546	0.2555	0.2536	0.2534	0.2533	0.0121	0.2644	0.2518	0.0094	0.264	0.2534	0.0204
OA-018	0.2743	0.2717	0.2701	0.2695	0.2718	0.2669	0.2676	0.2656	0.2658	0.2674	0.263	0.2626	0.2641	0.2635	0.2636	0.2618	0.2626	0.2602	0.2603	0.2585	0.2579	0.257	0.2593	0.0315	0.2559	0.256	0.2565	0.256	0.2559	0.2555	0.2567	0.2545	0.0171	0.2537	0.2545	0.2558	0.2546	0.2547	0.2559	0.254	0.2538	0.2536	0.0121	0.2643	0.252	0.0094	0.2641	0.2536	0.0204
OA-009	0.2742	0.2715	0.2699	0.2694	0.2719	0.267	0.2675	0.2655	0.2657	0.2675	0.2629	0.2625	0.2642	0.2635	0.2635	0.2615	0.2624	0.2601	0.2602	0.2581	0.2577	0.2566	0.259	0.0313	0.256	0.2561	0.2563	0.2556	0.256	0.2558	0.2564	0.2542	0.016	0.2534	0.2543	0.2556	0.2545	0.2547	0.2556	0.2537	0.2535	0.2533	0.0121	0.2646	0.2519	0.0094	0.2642	0.2535	0.0204
OA-054	0.2743	0.2716	0.27	0.2694	0.272	0.267	0.2676	0.2656	0.2658	0.2676	0.263	0.2626	0.2642	0.2636	0.2636	0.2615	0.2625	0.2602	0.2603	0.2581	0.2578	0.2567	0.2591	0.0314	0.2561	0.2562	0.2564	0.2557	0.256	0.2559	0.2565	0.2543	0.0162	0.2535	0.2544	0.2557	0.2546	0.2548	0.2557	0.2538	0.2536	0.2534	0.0123	0.2646	0.252	0.0094	0.2643	0.2536	0.0206
OA-066	0.2743	0.2715	0.2699	0.2694	0.2719	0.267	0.2675	0.2655	0.2657	0.2673	0.2629	0.2625	0.2642	0.2635	0.2635	0.2615	0.2624	0.2601	0.2603	0.2581	0.2577	0.2567	0.259	0.0316	0.256	0.2561	0.2563	0.2556	0.256	0.2556	0.2564	0.2542	0.0155	0.2534	0.2543	0.2556	0.2545	0.2547	0.2556	0.2537	0.2535	0.2534	0.0119	0.2642	0.2519	0.0096	0.2638	0.2535	0.0206
PA2013-027	0.2723	0.2697	0.2683	0.2674	0.2695	0.2652	0.2657	0.2635	0.2634	0.2647	0.2612	0.261	0.2623	0.2611	0.2613	0.2594	0.2607	0.2588	0.2584	0.2561	0.2554	0.255	0.2566	0.0266	0.2544	0.2538	0.2545	0.2539	0.2536	0.2532	0.2545	0.2529	0.0193	0.252	0.2528	0.2533	0.2531	0.2532	0.2538	0.2527	0.2524	0.2511	0.0043	0.2626	0.2507	0.006	0.2624	0.2521	0.0131
PA2013-094	0.2723	0.2697	0.2683	0.2674	0.2695	0.2652	0.2657	0.2635	0.2634	0.2647	0.2612	0.261	0.2623	0.2611	0.2613	0.2594	0.2607	0.2588	0.2584	0.2561	0.2554	0.255	0.2566	0.0267	0.2544	0.2538	0.2545	0.2539	0.2536	0.2532	0.2545	0.2529	0.0195	0.252	0.2528	0.2533	0.2531	0.2532	0.2538	0.2527	0.2524	0.2511	0.0044	0.2626	0.2507	0.0061	0.2624	0.2521	0.0131
PA2013-087	0.2722	0.2696	0.2682	0.2673	0.2694	0.2651	0.2656	0.2635	0.2633	0.2646	0.2612	0.2609	0.2622	0.261	0.2612	0.2593	0.2606	0.2587	0.2583	0.256	0.2553	0.2549	0.2565	0.0266	0.2543	0.2537	0.2544	0.2538	0.2535	0.2531	0.2544	0.2528	0.0194	0.2519	0.2528	0.2532	0.253	0.2531	0.2537	0.2526	0.2523	0.2511	0.0044	0.2625	0.2506	0.006	0.2623	0.252	0.013
PA2013-028	0.2722	0.2696	0.2682	0.2673	0.2694	0.2651	0.2656	0.2635	0.2633	0.2646	0.2612	0.2609	0.2622	0.261	0.2612	0.2593	0.2606	0.2587	0.2583	0.256	0.2553	0.2549	0.2565	0.0266	0.2543	0.2537	0.2544	0.2538	0.2535	0.2531	0.2544	0.2528	0.0194	0.2519	0.2528	0.2532	0.253	0.2531	0.2537	0.2526	0.2523	0.2511	0.0044	0.2625	0.2506	0.006	0.2623	0.252	0.013
PA2013-038	0.2723	0.2697	0.2683	0.2674	0.2695	0.2652	0.2657	0.2635	0.2634	0.2647	0.2612	0.261	0.2623	0.2611	0.2613	0.2594	0.2607	0.2588	0.2584	0.2561	0.2554	0.255	0.2566	0.0267	0.2544	0.2538	0.2545	0.2539	0.2536	0.2532	0.2545	0.2529	0.0195	0.252	0.2528	0.2533	0.2531	0.2532	0.2538	0.2527	0.2524	0.2511	0.0044	0.2626	0.2507	0.0061	0.2624	0.2521	0.0131
PA2013-049	0.2723	0.2697	0.2683	0.2674	0.2695	0.2652	0.2657	0.2636	0.2634	0.2647	0.2613	0.261	0.2623	0.2611	0.2613	0.2594	0.2607	0.2588	0.2584	0.2561	0.2554	0.255	0.2566	0.0267	0.2544	0.2538	0.2545	0.2539	0.2536	0.2532	0.2545	0.2529	0.0195	0.252	0.2528	0.2533	0.2531	0.2532	0.2538	0.2527	0.2524	0.2512	0.0044	0.2626	0.2507	0.0061	0.2624	0.2521	0.0131
PA2013-053	0.2722	0.2696	0.2682	0.2673	0.2694	0.2651	0.2656	0.2635	0.2633	0.2646	0.2612	0.2609	0.2622	0.261	0.2612	0.2593	0.2606	0.2587	0.2583	0.256	0.2553	0.2549	0.2565	0.0267	0.2543	0.2537	0.2544	0.2538	0.2535	0.2531	0.2544	0.2528	0.0195	0.2519	0.2528	0.2532	0.253	0.2531	0.2537	0.2526	0.2523	0.2511	0.0044	0.2626	0.2506	0.0061	0.2624	0.252	0.0131
PA2013-103	0.272	0.2699	0.2685	0.2675	0.2697	0.2651	0.2657	0.2635	0.2631	0.2647	0.2612	0.261	0.2625	0.2614	0.2617	0.2597	0.2604	0.2588	0.2589	0.2566	0.2556	0.2549	0.2571	0.0266	0.2547	0.2541	0.255	0.2542	0.2539	0.2532	0.2549	0.2531	0.0196	0.2521	0.2532	0.2538	0.2536	0.2536	0.254	0.2532	0.2527	0.2515	0.0065	0.2622	0.2512	0.006	0.2618	0.2528	0.0107
PA2013-089	0.272	0.2699	0.2685	0.2675	0.2697	0.2651	0.2657	0.2635	0.2631	0.2647	0.2612	0.261	0.2625	0.2614	0.2617	0.2597	0.2604	0.2588	0.2589	0.2566	0.2556	0.2549	0.2571	0.0266	0.2547	0.2541	0.255	0.2542	0.2539	0.2532	0.2549	0.2531	0.0196	0.2521	0.2532	0.2538	0.2536	0.2536	0.254	0.2532	0.2527	0.2515	0.0065	0.2622	0.2512	0.006	0.2618	0.2528	0.0107
PA2013-002	0.2723	0.2697	0.2683	0.2674	0.2695	0.2652	0.2657	0.2636	0.2634	0.2647	0.2613	0.261	0.2623	0.2611	0.2613	0.2594	0.2607	0.2588	0.2584	0.2561	0.2554	0.255	0.2566	0.0267	0.2544	0.2538	0.2545	0.2539	0.2536	0.2532	0.2545	0.2529	0.0195	0.252	0.2528	0.2533	0.2531	0.2532	0.2538	0.2527	0.2524	0.2512	0.0044	0.2626	0.2507	0.0061	0.2624	0.2521	0.0131
PA2013-001	0.2723	0.2697	0.2683	0.2674	0.2695	0.2652	0.2657	0.2635	0.2634	0.2647	0.2612	0.261	0.2623	0.2611	0.2613	0.2594	0.2607	0.2588	0.2584	0.2561	0.2554	0.255	0.2566	0.0267	0.2544	0.2538	0.2545	0.2539	0.2536	0.2532	0.2545	0.2529	0.0195	0.252	0.2528	0.2533	0.2531	0.2532	0.2538	0.2527	0.2524	0.2511	0.0044	0.2626	0.2507	0.0061	0.2624	0.2521	0.0131
PA2013-072	0.2723	0.2697	0.2683	0.2674	0.2695	0.2652	0.2657	0.2635	0.2634	0.2647	0.2612	0.261	0.2623	0.2611	0.2613	0.2594	0.2607	0.2588	0.2584	0.2561	0.2554	0.255	0.2566	0.0267	0.2544	0.2538	0.2545	0.2539	0.2536	0.2532	0.2545	0.2529	0.0195	0.252	0.2528	0.2533	0.2531	0.2532	0.2538	0.2527	0.2524	0.2511	0.0044	0.2626	0.2507	0.0061	0.2624	0.2521	0.0131
PA2013-082	0.2723	0.2697	0.2683	0.2674	0.2695	0.2652	0.2657	0.2636	0.2634	0.2647	0.2613	0.261	0.2623	0.2611	0.2613	0.2594	0.2607	0.2588	0.2584	0.2561	0.2554	0.255	0.2566	0.0267	0.2544	0.2538	0.2545	0.2539	0.2536	0.2532	0.2545	0.2529	0.0195	0.252	0.2528	0.2533	0.2531	0.2532	0.2538	0.2527	0.2524	0.2512	0.0044	0.2626	0.2507	0.0061	0.2624	0.2521	0.0131
PA2013-067	0.2722	0.2696	0.2682	0.2673	0.2694	0.2651	0.2656	0.2635	0.2633	0.2646	0.2612	0.2609	0.2622	0.261	0.2612	0.2593	0.2606	0.2587	0.2583	0.256	0.2553	0.2549	0.2565	0.0267	0.2543	0.2537	0.2544	0.2538	0.2535	0.2531	0.2544	0.2528	0.0195	0.2519	0.2528	0.2532	0.253	0.2531	0.2537	0.2526	0.2523	0.2511	0.0044	0.2626	0.2506	0.0061	0.2624	0.252	0.0131
PA2014-044	0.2722	0.2696	0.2682	0.2673	0.2694	0.2651	0.2656	0.2635	0.2633	0.2646	0.2612	0.2609	0.2622	0.261	0.2612	0.2593	0.2606	0.2587	0.2583	0.256	0.2553	0.2549	0.2565	0.0266	0.2543	0.2537	0.2544	0.2538	0.2535	0.2531	0.2544	0.2528	0.0195	0.2519	0.2528	0.2532	0.253	0.2531	0.2537	0.2526	0.2523	0.2511	0.0044	0.2625	0.2506	0.006	0.2623	0.252	0.0131
PA2014-088	0.2723	0.2697	0.2683	0.2674	0.2695	0.2652	0.2657	0.2636	0.2634	0.2647	0.2613	0.261	0.2623	0.2611	0.2613	0.2594	0.2607	0.2588	0.2584	0.2561	0.2554	0.255	0.2566	0.0267	0.2544	0.2538	0.2545	0.2539	0.2536	0.2532	0.2545	0.2529	0.0195	0.252	0.2528	0.2533	0.2531	0.2532	0.2538	0.2528	0.2524	0.2512	0.0044	0.2626	0.2507	0.0061	0.2624	0.2521	0.0131
PA2014-046	0.2722	0.2696	0.2682	0.2673	0.2694	0.2651	0.2656	0.2635	0.2633	0.2646	0.2612	0.2609	0.2622	0.261	0.2612	0.2593	0.2606	0.2587	0.2583	0.256	0.2553	0.2549	0.2565	0.0268	0.2543	0.2537	0.2544	0.2538	0.2535	0.2531	0.2544	0.2528	0.0195	0.2519	0.2528	0.2532	0.253	0.2531	0.2537	0.2526	0.2523	0.2511	0.0045	0.2625	0.2506	0.0062	0.2623	0.252	0.0131
PA2014-029	0.2719	0.2698	0.2684	0.2674	0.2696	0.265	0.2656	0.2634	0.263	0.2646	0.2611	0.2609	0.2624	0.2613	0.2616	0.2597	0.2603	0.2587	0.2588	0.2566	0.2555	0.2548	0.257	0.0266	0.2546	0.254	0.2549	0.2541	0.2538	0.2531	0.2548	0.253	0.0197	0.252	0.2531	0.2537	0.2535	0.2535	0.2539	0.2532	0.2526	0.2514	0.0066	0.2621	0.2511	0.006	0.2617	0.2527	0.0107
PA2014-040	0.2721	0.2695	0.2681	0.2672	0.2693	0.265	0.2655	0.2634	0.2632	0.2645	0.2611	0.2608	0.2621	0.2609	0.2611	0.2592	0.2605	0.2586	0.2582	0.2559	0.2552	0.2548	0.2564	0.0267	0.2542	0.2536	0.2543	0.2537	0.2534	0.253	0.2544	0.2527	0.0195	0.2518	0.2527	0.2531	0.2529	0.2531	0.2536	0.2526	0.2522	0.251	0.0044	0.2626	0.2505	0.0061	0.2624	0.2519	0.0131
PA2014-064	0.2722	0.2697	0.2682	0.2673	0.2694	0.2651	0.2657	0.2635	0.2633	0.2646	0.2612	0.2609	0.2622	0.261	0.2613	0.2593	0.2606	0.2587	0.2583	0.256	0.2554	0.2549	0.2565	0.0268	0.2543	0.2537	0.2544	0.2538	0.2535	0.2531	0.2545	0.2528	0.0195	0.2519	0.2528	0.2532	0.253	0.2532	0.2538	0.2527	0.2523	0.2511	0.0045	0.2625	0.2506	0.0062	0.2623	0.252	0.0131
PA2014-020	0.2723	0.2697	0.2683	0.2674	0.2695	0.2652	0.2657	0.2636	0.2634	0.2647	0.2613	0.261	0.2623	0.2611	0.2613	0.2594	0.2607	0.2588	0.2584	0.2561	0.2554	0.255	0.2566	0.0267	0.2544	0.2538	0.2545	0.2539	0.2536	0.2532	0.2545	0.2529	0.0195	0.252	0.2528	0.2533	0.2531	0.2532	0.2538	0.2527	0.2524	0.2512	0.0044	0.2626	0.2507	0.0061	0.2624	0.2521	0.0131
PA2014-032	0.2724	0.2698	0.2684	0.2675	0.2696	0.2653	0.2658	0.2637	0.2634	0.2648	0.2613	0.2611	0.2624	0.2612	0.2614	0.2595	0.2608	0.2589	0.2585	0.2562	0.2555	0.2551	0.2567	0.0268	0.2545	0.2539	0.2546	0.254	0.2536	0.2533	0.2546	0.253	0.0195	0.2521	0.2529	0.2534	0.2532	0.2533	0.2539	0.2528	0.2525	0.2513	0.0045	0.2627	0.2508	0.0062	0.2625	0.2522	0.0131
PA2014-006	0.2724	0.2698	0.2684	0.2675	0.2696	0.2653	0.2658	0.2637	0.2635	0.2648	0.2614	0.2611	0.2624	0.2612	0.2615	0.2595	0.2608	0.2589	0.2585	0.2562	0.2555	0.2551	0.2567	0.0267	0.2545	0.2539	0.2546	0.254	0.2537	0.2533	0.2546	0.253	0.0194	0.2521	0.2529	0.2534	0.2532	0.2533	0.2539	0.2528	0.2525	0.2513	0.0044	0.2627	0.2508	0.0061	0.2625	0.2522	0.013
PA2014-013	0.2721	0.2695	0.2681	0.2672	0.2693	0.265	0.2655	0.2634	0.2632	0.2645	0.2611	0.2608	0.2621	0.2609	0.2611	0.2592	0.2605	0.2586	0.2582	0.2559	0.2552	0.2548	0.2564	0.0267	0.2542	0.2536	0.2543	0.2537	0.2534	0.253	0.2544	0.2527	0.0195	0.2518	0.2527	0.2531	0.2529	0.2531	0.2536	0.2526	0.2522	0.251	0.0044	0.2624	0.2505	0.0061	0.2622	0.2519	0.0131
PA2014-042	0.2722	0.2696	0.2682	0.2673	0.2694	0.2651	0.2656	0.2635	0.2633	0.2648	0.2612	0.2609	0.2622	0.261	0.2612	0.2593	0.2606	0.2587	0.2583	0.256	0.2553	0.2549	0.2565	0.0267	0.2543	0.2537	0.2544	0.2538	0.2535	0.2533	0.2544	0.2528	0.0195	0.2519	0.2528	0.2532	0.253	0.2531	0.2537	0.2526	0.2523	0.2511	0.0045	0.2627	0.2506	0.0062	0.2625	0.252	0.0131
PA2014-043	0.2723	0.2697	0.2683	0.2674	0.2695	0.2652	0.2657	0.2636	0.2634	0.2647	0.2613	0.261	0.2623	0.2611	0.2613	0.2594	0.2607	0.2588	0.2584	0.2561	0.2554	0.255	0.2566	0.0267	0.2544	0.2538	0.2545	0.2539	0.2536	0.2532	0.2545	0.2529	0.0195	0.252	0.2528	0.2533	0.2531	0.2532	0.2538	0.2528	0.2524	0.2512	0.0044	0.2626	0.2507	0.0061	0.2624	0.2521	0.0131
PA2014-026	0.2723	0.2697	0.2683	0.2674	0.2695	0.2652	0.2657	0.2636	0.2634	0.2647	0.2612	0.261	0.2623	0.2611	0.2613	0.2594	0.2607	0.2588	0.2584	0.2561	0.2554	0.255	0.2566	0.0267	0.2544	0.2538	0.2545	0.2539	0.2536	0.2532	0.2545	0.2529	0.0195	0.252	0.2528	0.2533	0.2531	0.2532	0.2538	0.2527	0.2524	0.2512	0.0044	0.2626	0.2507	0.0061	0.2624	0.2521	0.0131
[truncated: 561 more rows]
[truncated: 1,198 more columns]

## Sheet: cyt-mt genes
Complex	Genes	Description	dn	SE(dn)	ds	SE(ds)	dn/ds	SE(dn/ds)	𝜋n	SE(𝜋n)	𝜋s	SE(𝜋s)	𝜋n/𝜋s	SE(𝜋n/𝜋s)	(𝜋n+𝜙n)	(𝜋s+𝜙s)	(𝜋n+𝜙n)/(𝜋s+𝜙s)	SE((𝜋n+𝜙n)/(𝜋s+𝜙s))	NIb	SE(NIb)
nuclear encoded genes
[truncated: 88 more rows]

## Sheet: species divergence 
The mean sequence divergence measures among D. pulex (asexual clones are not used), D. pulicaria (clones in the D. pulex clade are not used) and D. obtusa. Numbers in the parenthesis are standard errors.
[truncated: 17 more rows]

[truncated: 1 more sheets: Fst results]
